# Supplementary material for: Blood Transcriptome Analysis of Beef Cow with Different Parity Revealed Candidate Genes and Gene Networks Regulating the Postpartum Diseases
Source: Genes (Basel). 2022 Sep 19;13(9):1671. doi: 10.3390/genes13091671 (PMC9498831; doi:10.3390/genes13091671)
Supplement: Supplementary file 1 [file genes-13-01671-s001.zip › Table S1.xlsx]

## Sheet: Sheet1
Supplementary Table S1. Number of reads, and number of aligned reads, per cattle sample.
Sample	ID	Status	Parities	Months	Raw reads	Clean reads	Raw base(G)	Clean base(G)	GC content （%）	Total mapped reads (%)
N1	19268	Gestation	0	22.14	2.19206e+07	2.1865e+07	5.46042	4.63947	51.9984	95.89
N2	19280	Gestation	0	21.92	2.19282e+07	2.18801e+07	5.46584	4.65157	53.5948	95.75
N3	19125	Gestation	0	25.95	2.16794e+07	2.16258e+07	5.40165	4.59322	52.4405	95.26
N4	19168	Gestation	0	25.24	2.10581e+07	2.10014e+07	5.24439	4.45419	53.5295	95.3
N5	19220	Gestation	0	24.59	2.33022e+07	2.32224e+07	5.79652	4.9093	52.2568	95.59
N6	19229	Gestation	0	24.43	2.54117e+07	2.53493e+07	6.3313	5.38228	52.1723	95.4
N7	19232	Gestation	0	24.11	2.30518e+07	2.29894e+07	5.74059	4.87454	52.8568	95.74
N8	19100	Gestation	0	26.24	2.18076e+07	2.17585e+07	5.43411	4.62094	52.1396	95.45
N9	19272	Gestation	0	22.05	2.19873e+07	2.19221e+07	5.4719	4.63783	52.1544	95.27
N10	19105	Gestation	0	26.24	3.52963e+07	3.51776e+07	8.77756	7.46188	53.2054	94.44
N11	19092	Gestation	0	26.37	2.12812e+07	2.12183e+07	5.29627	4.49086	53.1603	94.3
N12	19258	Gestation	0	23.21	2.22258e+07	2.21734e+07	5.53729	4.70655	52.7495	95.38
N13	19191	Gestation	0	25	2.1167e+07	2.11047e+07	5.26781	4.46565	53.0663	95.41
N14	19242	Gestation	0	23.82	2.3719e+07	2.35878e+07	5.8878	4.97409	51.2041	95.64
N15	19106	Gestation	0	26.21	2.83028e+07	2.82216e+07	7.0468	5.98209	52.6469	93.73
N16	19084	Gestation	0	26.56	2.14337e+07	2.138e+07	5.33951	4.53835	52.057	95.1
P1	17191	Gestation	2	49.85	3.95938e+07	3.95021e+07	9.8659	8.39704	53.1006	95.47
P2	17071	Gestation	2	51.5	2.34833e+07	2.34178e+07	5.8482	4.96694	52.4687	96.13
P3	17178	Gestation	2	50.05	2.14035e+07	2.13186e+07	5.3215	4.50505	53.2166	95.69
P4	17302	Gestation	2	47.53	2.12994e+07	2.12415e+07	5.30424	4.50403	52.3384	94.12
P5	17111	Gestation	2	51.24	2.5935e+07	2.58673e+07	6.46018	5.48843	52.0969	95.24
P6	17172	Gestation	2	50.21	2.1484e+07	2.14243e+07	5.34977	4.54198	53.1664	95.65
P7	17054	Gestation	2	51.63	2.11048e+07	2.10254e+07	5.24757	4.44061	54.4616	95.45
P8	17134	Gestation	2	51	2.76681e+07	2.76051e+07	6.89	5.86	51.9642	95.14
P9	17161	Gestation	2	50.47	3.45698e+07	3.44129e+07	8.5899	7.26694	52.1338	95.19
P10	17077	Gestation	2	51.47	2.19976e+07	2.19478e+07	5.48157	4.66211	51.7953	94.82
P11	17183	Gestation	2	49.98	3.21904e+07	3.20903e+07	8.01067	6.79301	51.4587	95.48
P12	17214	Gestation	3	49.53	2.53886e+07	2.52756e+07	6.30053	5.35052	53.7138	95.52
M1	16002	Gestation	4	68.82	3.61119e+07	3.60257e+07	8.99933	7.66273	51.8369	94.11
M2	15267	Gestation	4	73.79	3.11472e+07	3.10554e+07	7.7536	6.59081	53.457	95.49
M3	15364	Gestation	4	71.21	2.46241e+07	2.45621e+07	6.13553	5.22222	53.3361	95.32
M4	06378	Gestation	5	89.5	2.78415e+07	2.77604e+07	6.93328	5.90094	54.9365	95.74
M5	14050	Gestation	5	85.37	3.24462e+07	3.23458e+07	8.07586	6.85863	53.5175	95.87
M6	14052	Gestation	5	85.59	2.37843e+07	2.37102e+07	5.91738	5.01136	53.145	95.75
M7	24124	Gestation	6	102.24	2.83121e+07	2.82363e+07	7.05173	5.99088	51.6372	95.36
M8	06371	Gestation	6	101.82	2.59236e+07	2.58635e+07	6.46006	5.49418	52.6231	95.68
M9	24174	Gestation	6	102.24	2.7465e+07	2.74035e+07	6.84594	5.82661	53.2193	95.46
M10	06387	Gestation	6	98.14	2.21228e+07	2.20761e+07	5.5151	4.69497	52.8138	95.76
M11	24248	Gestation	6	102.24	2.18167e+07	2.17571e+07	5.43396	4.61694	52.5912	95.48
M12	24056	Gestation	6	102.24	2.73351e+07	2.72605e+07	6.80752	5.78138	52.1042	95.24
M13	24127	Gestation	6	102.24	2.29282e+07	2.28724e+07	5.71148	4.85271	52.1101	95.16
M14	24254	Gestation	6	102.24	2.24964e+07	2.24417e+07	5.60528	4.76607	51.7366	95.8
M15	24182	Gestation	6	102.24	2.19746e+07	2.19162e+07	5.47302	4.64885	53.4362	95.58
M16	24187	Gestation	6	102.24	2.39201e+07	2.38571e+07	5.95788	5.06168	52.8878	95.45
M17	24014	Gestation	6	102.24	2.14403e+07	2.13749e+07	5.33659	4.52787	52.2758	95.39
M18	24001	Gestation	6	102.24	2.33856e+07	2.33333e+07	5.82757	4.95638	52.6575	95.71
M19	06384	Gestation	6	102.21	2.32774e+07	2.32241e+07	5.79987	4.93303	52.1842	95.63
M20	09366	Gestation	6	101.85	2.13809e+07	2.13312e+07	5.32726	4.52953	52.1785	95.03
M21	24270	Gestation	6	102.24	2.22558e+07	2.21978e+07	5.54153	4.7028	52.5902	95.38
M22	09237	Gestation	8	125.72	2.64005e+07	2.63207e+07	6.57155	5.57502	52.3201	95.54
