# Supplementary material for: Blood Transcriptome Analysis of Beef Cow with Different Parity Revealed Candidate Genes and Gene Networks Regulating the Postpartum Diseases
Source: Genes (Basel). 2022 Sep 19;13(9):1671. doi: 10.3390/genes13091671 (PMC9498831; doi:10.3390/genes13091671)
Supplement: Supplementary file 1 [file genes-13-01671-s001.zip › Table S2.xlsx]

## Sheet: Sheet1
Gene_name	N1	N2	N3	N4	N5	N6	N7	N8	N9	N10	N11	N12	N13	N14	N15	N16	P1	P2	P3	P4	P5	P6	P7	P8	P9	P10	P11	P12	M1	M2	M3	M4	M5	M6	M7	M8	M9	M10	M11	M12	M13	M14	M15	M16	M17	M18	M19	M20	M21
gene-A1BG	0	0	0	0	0	0	0	0	0	0	0	0.101594	0	0	0.075317	0	0	0	0	0	0	0	0	0	0	0.063746	0	0	0	0	0	0	0	0	0	0	0	0	0	0	0	0	0	0	0	0	0	0	0
gene-A2M	40.0557	45.3776	44.7632	52.9833	44.7741	37.3132	33.2134	54.6235	40.9838	28.7533	45.6618	31.1699	36.984	46.699	59.8212	46.3655	38.451	56.9151	42.385	35.2839	45.5855	39.593	23.4563	56.3583	64.935	58.4995	55.3831	43.5376	39.3392	39.2322	33.2122	31.7047	32.5311	49.5159	59.1741	47.6475	48.7923	54.5963	40.8212	45.8923	39.1081	53.4102	44.2608	47.8855	42.8759	33.1539	32.308	47.8042	38.2024
gene-A2ML1	0	0.0558189	0	0	0	0	0	0	0	0	0	0.0214036	0.116905	0	0	0	0	0	0	0	0	0.0230092	0	0	0.0405371	0	0.0304438	0	0	0	0	0	0	0	0	0	0	0	0	0.0496193	0	0.0128699	0.0130618	0	0	0	0.025594	0	0
gene-A3GALT2	0	0	0	0	0	0	0	0	0	0.147795	0	0.280865	0	0	0	0	0	0	0.203057	0	0.391857	0	0	0	0	0	0	0.168219	0	0	0	0	0.152074	0	0.229537	0.135972	0.441257	0	0.280884	0	0	0.207354	0	0	0	0	0	0	0.136948
gene-A4GALT	6.82641	7.48727	8.18659	4.74501	7.50937	10.6017	6.74902	8.38898	3.40985	4.88634	5.86748	8.5646	4.96846	8.55297	4.59618	8.10063	8.75158	4.47888	7.89624	9.11027	6.09147	7.4203	5.82102	4.61324	7.96942	5.21332	5.72132	7.98186	7.78329	4.39825	4.80494	7.09444	5.02536	5.22858	5.95986	5.87903	5.86203	4.52039	4.67752	6.81381	3.84125	5.74947	5.97276	5.22606	4.86925	5.14406	5.40354	6.22286	8.48038
gene-AAAS	7.98684	10.6574	9.09633	7.99088	8.14366	8.00045	9.6756	9.96686	8.94012	13.9405	7.87458	9.99844	11.4379	7.49877	6.79196	6.86655	8.02807	7.21231	8.56703	9.97795	7.4249	8.30013	10.0357	7.41434	6.04031	7.66972	5.97637	9.9445	9.70238	7.48939	7.83479	6.53921	9.05945	7.22111	5.26752	6.43705	12.0445	7.66798	7.82482	7.63957	7.52867	7.19937	8.66456	9.09537	6.91282	7.29635	8.28112	7.15422	7.09867
gene-AACS	3.53526	5.40227	2.60692	3.03857	4.08637	3.50015	3.91883	3.70992	3.91415	5.29497	4.00748	3.56142	4.08829	4.09182	3.12672	4.88965	3.38383	3.31668	4.56653	2.71123	4.50415	4.25551	2.69751	4.08411	3.44032	3.69786	3.46404	2.55317	3.13554	4.15084	3.51329	3.97279	3.34944	2.37307	2.30384	3.78569	2.6798	2.85971	3.06124	3.40688	3.65247	2.92397	4.86147	2.56401	2.14916	3.26024	2.95855	3.49415	3.35718
gene-AADACL3	0.110275	0.115979	0.0801258	0.0943827	0.126586	0.0510315	0.00984245	0.0512062	0.0100422	0.0478232	0.0370934	0.0679066	0.0762513	0.169883	0.0183116	0.0112759	0.16201	0	0.0231887	0.0602468	0.0805821	0.14165	0.0845774	0.0801119	0.0180849	0.0534909	0.137875	0.0850401	0.0922763	0.034227	0.0842113	0	0.107541	0.122023	0.0390511	0.0302484	0	0.112192	0.0333675	0.0183822	0.078117	0.063784	0	0.105313	0	0.0212338	0.116872	0.167183	0.0636753
gene-AADAT	0	0.244424	0.0487725	0	0	0.13791	0.0623365	0	0.0229559	0	0	0.0456658	0.0278732	0.128621	0	0.0809014	0	0.192318	0.0604315	0.157856	0.0296585	0	0.0927429	0.0182001	0.0930539	0.217741	0.095546	0	0.321601	0	0	0	0.147831	0.112358	0.0516732	0.197613	0.295533	0.202881	0.139295	0.0312958	0	0.108619	0.13755	0.11053	0.200584	0	0.248929	0.161551	0.247654
gene-AAED1	0.322779	0.295883	0.438642	0.300677	0.580993	0.238669	0.196411	0.551945	0.242663	0.251301	0.606842	0.238131	0.376545	0.436776	0.698222	0.23594	0.141167	1.01806	0.264112	0.215592	0.320999	0.223396	0.0787683	0.140292	0.711088	0.410318	0.367064	0.60357	0.728888	0.35741	0.307435	0.0845324	0.262391	0.456429	0.626865	0.167173	0.554181	0.336522	0.35958	0.388417	0.302177	0.58862	0.613402	0.491903	0.190805	0.324502	0.522101	0.420769	0.395447
gene-AAGAB	7.45679	7.10795	6.80885	6.56199	7.02328	7.78707	6.83331	7.03221	6.39976	7.67538	8.07516	7.5899	7.2983	8.96595	5.64023	7.9642	6.51323	7.35938	7.83609	8.59665	7.12975	6.8929	4.77055	6.93874	6.88834	8.88183	7.26525	4.59717	8.68893	5.77764	6.08249	5.35456	6.03039	5.2302	5.38447	7.35817	6.50863	6.83666	6.30557	7.11101	7.44831	7.32083	6.29297	6.66378	6.60435	7.05915	7.12139	8.27721	6.22351
gene-AAK1	3.97911	3.02974	4.14227	2.15921	4.62868	4.05701	3.23199	4.04612	3.68289	2.59257	3.12672	3.52474	2.03105	5.25607	4.05725	4.00651	3.07802	3.92835	3.46053	3.65477	3.82216	3.39026	0.253345	3.45166	4.29661	3.93342	5.38189	1.48541	4.13553	3.02231	3.60459	1.7973	4.84888	2.52984	4.60519	3.87514	3.17589	2.57154	4.35606	4.17717	3.75969	4.93484	1.84176	4.60983	4.6113	4.50041	4.93552	4.36076	3.66438
gene-AAMDC	16.0039	14.4092	14.5948	22.0117	12.5981	16.4007	21.5531	16.5605	17.6954	24.6075	18.4743	15.8532	25.8551	15.6714	20.2646	13.9482	20.6952	17.8626	18.5553	13.5233	15.0342	17.7786	24.6168	12.2417	15.3943	14.4556	11.0732	20.9591	18.5934	21.6499	20.4055	30.8989	16.5291	17.3874	10.0412	11.1487	18.9024	17.2032	18.8806	12.5663	23.7668	10.4583	17.5408	14.2995	18.0107	20.3445	18.8831	16.2184	17.3165
gene-AAMP	46.0342	59.4209	46.6896	50.6197	47.0756	45.4329	51.9577	42.3726	48.9906	65.9111	52.1929	48.526	51.7982	44.4912	53.6618	43.3027	56.5554	49.4882	53.6982	47.6192	44.6352	52.4615	58.2072	41.395	41.8686	40.9945	40.6518	64.8566	50.7338	53.9317	63.5324	64.7847	49.3685	46.6109	39.6916	46.0671	56.8286	51.1642	47.6806	49.0637	46.0698	43.6532	51.3014	50.5455	47.8024	48.7369	49.6375	47.0676	44.8225
gene-AANAT	1.17349	1.03423	0.477561	0.391325	0.419784	1.38832	0.687486	1.45154	0.322062	0	1.86119	0.634806	0.446893	2.18151	1.13141	1.55144	0.359002	2.17128	0.465754	1.81821	0.603989	2.16589	0.430595	0.217732	1.40146	1.14798	0.772524	0	1.48383	0.406655	0.750901	0.956303	0.467445	0.66107	1.44112	1.525	0.206432	1.32886	0.3549	1.33857	0.432027	1.82019	0.438697	1.42937	1.08688	0.794321	1.1996	0.926154	2.10252
gene-AANAT-2	0	0	0	0	0	0.19845	0	0.215867	0	0.115224	0.599403	0	0.205126	0.216959	0.111671	0.295104	0.096825	0.184866	0.117013	0.746611	0	0.301031	0.129056	0	0.248513	0.039468	0	0	0.36256	0	0.214798	0.23104	0	0	0.223209	0.312962	0.155523	0.055604	0.2623	0.426001	0	0.144152	0	0.257847	0.152169	0.399441	0.309579	0.11529	0.569046
gene-AAR2	4.62558	5.07288	4.30668	5.18788	4.81529	5.46651	4.04263	4.79566	4.10183	5.4896	5.4035	6.38076	6.26349	4.95648	4.42069	3.69918	4.75494	4.09522	4.63346	4.86186	4.09964	4.69627	4.60468	3.44305	4.55312	4.48561	4.56493	3.5983	5.14314	5.7914	5.76301	4.72688	5.29121	4.01087	2.97203	4.25833	4.64198	4.42726	4.58198	4.74332	3.87546	4.09706	4.7928	4.90297	3.56278	5.1868	5.89622	4.88969	3.93803
gene-AARS	26.9355	27.6241	28.2133	27.6585	23.3499	26.5201	24.7742	23.8456	21.386	18.1689	22.8866	23.1545	25.0631	26.7436	24.7169	25.4395	24.0868	25.9834	24.8058	24.7349	22.7289	24.26	22.5576	21.9378	25.3544	21.0351	20.491	23.0556	25.7441	25.8798	28.4451	21.7897	21.586	22.9951	21.4267	22.0638	25.7962	25.6119	23.1635	24.5704	19.3693	22.9754	27.5479	23.6519	18.392	23.1817	26.6049	23.6364	22.8223
gene-AARS2	4.22383	6.52179	5.11111	3.8628	5.64394	6.11824	5.17665	6.52913	4.05297	7.0882	4.3611	4.90408	4.62819	5.4017	4.13698	4.73522	4.59135	4.53363	4.48903	5.48849	4.78107	5.31222	3.5505	4.30235	4.30403	5.49252	5.47533	4.88182	5.22512	5.07246	4.32151	6.22792	5.95442	4.12008	4.30506	4.55318	4.66675	5.01885	5.04315	4.73221	3.67331	5.07998	4.72103	5.08021	4.47386	5.18911	4.30619	4.96926	4.40617
gene-AARSD1	7.61877	9.68585	8.20973	8.79421	7.28593	7.90641	8.6561	7.47308	7.06463	10.2083	9.11767	8.68285	8.99568	7.45473	7.07246	7.13379	7.33384	7.40519	8.66577	8.22924	6.99438	7.64235	11.1065	6.82612	5.84109	7.0154	6.84688	9.4181	8.30411	9.06626	9.34122	10.176	8.0406	8.23685	5.82758	7.86059	8.76286	8.73894	7.6288	6.81456	7.83695	7.46353	9.71252	8.26526	6.59518	8.2611	6.73832	6.76647	7.3957
gene-AASDH	3.24877	2.8288	3.9118	1.48249	3.60484	3.65106	2.53623	3.48994	2.72653	3.68219	1.88701	2.79826	1.99316	4.70834	2.92149	4.12604	2.31671	3.31517	2.88641	3.74868	3.48763	3.03099	1.99731	2.62474	3.64403	2.90189	3.19892	2.90581	3.57632	2.29351	1.96435	1.95079	3.06392	3.08818	3.5107	2.80816	2.57957	3.06302	3.34054	3.87459	3.98616	4.28801	2.76807	3.12126	3.41913	3.33221	3.23957	3.09668	2.79442
gene-AASDHPPT	5.58021	3.54598	5.07895	4.29528	4.38385	5.65683	5.04037	4.48524	4.81551	5.55871	4.53386	4.9163	4.41918	5.47772	3.62757	5.33143	4.28971	4.18621	4.83427	4.91553	5.03448	5.1703	4.09387	4.33547	4.07472	4.81466	4.4767	3.46683	4.6232	3.45281	4.0624	3.21033	3.8824	4.259	4.00151	3.78416	4.06747	4.30667	4.60639	4.51952	5.34322	4.74966	3.89538	3.6983	4.81551	5.34387	4.6894	4.76885	3.48669
gene-AASS	1.22134	0.700919	0.850511	0.907647	1.20143	1.28839	0.543591	1.25663	1.37043	1.33688	0.812421	0.536677	0.768452	1.53163	1.75715	0.949363	1.03025	1.51757	1.21383	1.22457	1.47922	0.793995	0.722817	0.99447	1.83943	1.0678	1.85553	1.40538	1.24662	1.06218	1.15358	0.94213	0.948941	1.32107	1.94504	1.72641	1.2758	1.82829	1.8081	2.51444	1.75674	2.15496	1.71002	0.915608	1.57241	1.13454	2.24941	1.96297	1.45624
gene-AATF	6.65651	6.57468	8.22841	6.84791	5.8831	7.0078	6.96325	6.29886	5.76531	5.76753	6.804	7.30943	6.20165	7.82692	7.8474	7.60143	5.29801	6.60347	6.03987	7.4577	5.91031	6.91302	6.54381	6.57682	5.41742	6.62698	5.67463	4.00896	7.4529	6.85095	6.77949	4.95541	6.00838	5.961	4.14923	6.0706	5.63201	5.808	4.6256	6.21519	5.67468	5.22792	6.90396	5.85304	4.57287	5.64544	5.20889	5.18539	5.14524
gene-AATK	0.135258	0.299595	0.396115	0.289731	0.302999	0.265982	0.413554	0.380279	0.282981	0.0747531	0.330746	0.260533	0.244083	0.0940751	0.383289	0.510674	0.527197	0.44002	0.218946	0.0867201	0.425324	0.0977246	0.203078	0.348079	0.210359	0.534095	0.28152	0.301564	0.19454	0.267212	0.301187	0.278767	0.562158	0.530574	0.394849	0.207108	0.232623	0.424743	0.34449	0.364835	0.353028	0.371076	0.373703	0.687093	0.192768	0.287662	0.209876	0.634004	0.195291
gene-ABAT	0.747788	0.354876	0.807865	0.380292	0.793137	0.706386	0.560576	0.888905	0.931044	0.757042	0.347796	0.322099	0.438729	0.677788	1.00468	0.397843	0.674328	1.04498	0.46034	0.470128	0.905057	0.509554	0.402948	0.332833	0.686976	0.603788	0.598203	0.719343	1.03342	0.820286	0.879661	0.625537	0.388455	0.542365	1.28295	0.462534	0.446347	0.76536	0.608031	0.971352	0.703578	0.880485	0.643994	0.666769	0.571823	0.602984	0.859275	0.748122	0.491737
gene-ABCA1	3.17569	2.95022	2.82489	1.27224	3.20107	3.24544	2.80918	2.78889	2.22709	3.65405	2.16541	2.24438	2.17646	3.82713	1.80853	2.54733	1.4546	1.93111	2.09225	2.91867	2.78832	4.95311	0.475994	3.37573	2.43417	2.61567	2.58058	1.53298	2.19759	0.908393	1.82787	0.617154	1.98142	1.38411	3.20774	1.1554	1.25292	1.3063	1.41964	1.58093	1.64772	1.874	1.01548	2.8438	2.00193	2.2141	1.90954	3.17518	1.81174
gene-ABCA10	1.28469	1.26241	1.7701	1.39511	1.64112	0.960539	1.82417	2.38348	1.9316	1.20937	1.52229	0.909254	0.499036	2.24774	1.80771	1.56671	1.54234	1.89643	1.23709	2.56259	1.3085	1.83889	0.50248	2.18061	2.15583	1.4776	2.11504	0.289434	3.61832	1.99429	3.11248	2.03034	2.26802	2.99519	1.73579	1.1305	1.47653	1.64444	2.16103	1.80754	3.23012	5.56372	2.29043	1.90039	2.71511	4.61607	4.31534	2.40745	1.31386
gene-ABCA12	0	0	0	0	0	0	0	0	0.011359	0	0	0	0	0	0	0	0	0	0	0	0	0	0	0	0	0	0	0	0.011918	0	0.006409	0	0	0	0	0	0	0	0	0.016626	0	0	0	0	0	0	0	0	0
gene-ABCA13	8.53566	14.6898	12.4029	25.5793	5.30356	8.48798	0.113209	26.2689	16.4802	5.94926	24.804	12.2532	19.9588	6.2234	19.8773	9.18032	8.01653	17.0838	11.629	5.2986	11.8248	15.7221	9.69546	38.3145	14.548	32.09	18.6169	26.646	5.5753	9.87664	10.6386	0.114471	8.60666	7.42112	20.5786	14.3202	24.3254	23.8858	15.9062	9.53055	8.40358	10.2385	16.9119	20.4823	14.8992	14.2466	12.4782	26.4643	9.64632
gene-ABCA2	13.686	11.1795	12.2615	5.02315	13.4845	9.15076	11.6144	12.4466	6.03049	11.4143	7.09662	9.09786	8.34601	11.7665	6.71003	12.5652	12.2022	13.4492	8.04713	16.6667	8.05588	13.1827	3.50091	6.41285	11.9272	10.0872	9.60968	7.78734	10.4405	8.88815	6.36597	10.733	13.3514	7.52871	8.33055	11.9297	8.27985	9.47761	15.3541	9.53297	5.35581	12.6193	6.78796	12.0272	6.68393	10.3187	9.89696	11.2584	10.6554
gene-ABCA3	10.7237	14.8089	15.6114	13.0379	13.1571	10.911	9.33628	16.3892	11.2953	9.23868	11.6986	10.1773	6.82878	10.6746	18.6892	10.6877	13.9807	20.6088	14.1052	9.6732	14.3627	10.1049	9.58379	13.0651	17.995	10.8008	14.5666	16.3826	10.4944	14.6275	16.6094	16.8496	17.8704	17.8877	12.3124	11.6712	14.1519	11.4619	13.6933	14.1371	10.0948	16.3668	19.2111	16.2514	11.5884	10.9964	13.0047	11.0731	13.1545
gene-ABCA4	0	0	0	0	0	0	0	0	0	0	0	0.007899	0	0	0	0	0	0	0	0	0	0	0	0	0	0	0	0	0	0	0	0	0	0	0	0	0	0	0.008545	0.005822	0	0	0	0	0	0.005481	0	0	0
gene-ABCA5	3.92863	4.21218	4.82943	2.11416	5.30586	4.39221	5.03852	4.92865	3.33339	4.23357	2.50505	4.18977	3.04193	5.54097	4.44792	4.96437	3.34273	5.67463	4.38706	3.98729	4.40235	4.53772	1.92097	4.19164	5.6881	5.62856	6.9301	2.65767	4.40224	4.34291	3.85287	3.06038	4.21785	4.28528	6.30729	4.79626	4.30832	4.17981	5.19972	4.0885	5.49021	7.58667	4.664	5.6571	5.00052	5.4066	4.8557	3.93116	3.4373
gene-ABCA6	1.89102	2.95901	4.67034	3.34463	5.24716	4.54188	2.21999	6.01084	5.39522	5.63193	2.76329	3.45689	1.61024	4.49171	6.15623	3.87116	5.19729	9.00637	3.8275	4.09467	5.50393	3.3273	3.45378	5.90161	3.36991	4.05065	8.16127	2.24583	5.6285	4.04631	3.96364	3.64428	3.11205	5.27864	2.65805	2.33563	3.6632	4.37978	5.32665	2.75141	6.68088	11.0313	6.56072	8.41588	6.60857	4.07327	5.25103	3.90726	2.61501
gene-ABCA7	9.10493	12.9256	11.7058	4.78915	10.6538	10.1227	5.73142	11.9625	6.26445	7.48697	6.05899	7.94667	5.8678	10.7445	7.40818	11.0298	9.23543	9.83088	6.54801	9.17859	11.1373	9.65097	4.28737	12.2995	10.1555	9.50804	10.8376	11.8027	8.54184	9.27504	4.28766	8.66791	9.26701	8.47208	13.2204	11.6445	7.67414	9.08113	9.09758	9.36725	6.69655	11.4664	8.05239	9.56997	8.02346	7.3387	10.7027	11.389	9.77241
gene-ABCA9	0.0858409	0.0673011	0.151659	0.0273252	0.299817	0.0256327	0.062688	0.0812996	0.0773871	0	0.110874	0.0678066	0.0264077	0.0662042	0.253642	0.0688606	0.207145	0.171815	0.220882	0.176833	0.1466	0.0365436	0.0287571	0.184689	0.266175	0.245032	0.173741	0.131966	0.0914967	0.0586994	0.0407456	0.138834	0.140849	0.13601	0.0994763	0.179219	0.108802	0.155854	0.305586	0.147009	0.178224	0.359722	0.181694	0.113724	0.138615	0.163553	0.130198	0.0838587	0.182699
gene-ABCB1	3.36501	4.18229	3.69019	1.46787	3.76738	2.14843	2.34191	3.27475	4.59762	4.3506	2.61639	3.02355	3.59907	3.95436	1.89149	2.82669	1.50577	3.8365	2.6281	3.12115	2.83568	2.90891	1.30204	2.63852	2.94996	3.73436	2.25011	2.45059	3.21071	2.04677	2.47947	1.12422	2.45024	2.22809	2.48341	3.03583	2.24246	2.82381	2.70397	1.87088	2.4212	3.36785	2.53444	2.48896	3.41219	2.59549	3.29879	5.22684	2.09426
gene-ABCB10	6.18485	5.53425	6.10484	2.84447	6.0144	5.6114	4.10331	6.82706	4.40239	4.84157	4.20303	5.61229	3.99202	6.45191	6.29373	6.26504	4.18877	5.94296	4.83676	6.45468	4.74146	4.821	2.23362	4.71922	5.23779	3.77365	5.86835	3.3327	5.21232	3.54436	5.02434	3.33364	4.9909	5.99285	6.05736	5.70221	6.15263	3.90836	5.82404	5.13856	4.12402	5.55628	5.88773	6.57876	5.72158	5.55392	5.01136	4.96495	5.08207
gene-ABCB11	0	0	0.017918	0	0	0.0925669	0.00609424	0.0832287	0.0224152	0.0393657	0.0337302	0.02597	0.00728951	0.0208192	0.0369812	0.0760941	0.0147319	0.0489868	0	0.0253224	0.0621117	0.00991189	0.0812099	0.124121	0.106232	0.0972241	0.0442008	0	0	0.0674934	0.0158352	0	0.145704	0.0569339	0.103591	0.0239073	0	0.110669	0.00997485	0.0769316	0.0184366	0.0230328	0	0	0.0286873	0.0725943	0.0376178	0.135032	0.0327058
gene-ABCB4	0.0912362	0.0453494	0.138275	0.0369993	0.19103	0.0118524	0.0800773	0.0335438	0.171787	0	0.181166	0.0926246	0.076625	0.132803	0.0742295	0.215296	0.0751909	0.215864	0.121093	0.0713542	0.17709	0.0555766	0.195699	0.0758597	0.288041	0.186799	0.0581672	0	0.0906729	0.0300296	0.263914	0.0733726	0.113906	0.164354	0.0252285	0	0.101821	0.0600741	0.179661	0.0731337	0.0614585	0	0.152084	0	0.0207429	0.153881	0.0394197	0.308592	0.0782015
gene-ABCB6	5.27968	7.35105	5.6516	3.95789	5.68967	4.65966	6.33154	5.08226	4.19252	7.99965	4.5757	5.15611	4.01675	3.96425	3.61307	5.82357	6.25165	6.13578	4.14268	5.46434	5.08549	6.37394	4.56006	3.77069	5.51028	4.67665	3.73615	3.73058	3.49872	4.42482	4.45006	4.53017	5.95923	5.07587	3.80741	5.05179	4.64718	3.87813	5.58679	4.20813	4.58252	4.22314	5.19179	5.80257	3.87049	6.09073	5.40877	4.70566	4.25573
gene-ABCB7	7.86645	6.10049	6.00058	5.96893	7.28498	6.85213	5.62155	7.48657	7.16573	5.72464	5.12514	7.62823	5.87351	9.60102	6.93939	7.67116	5.49057	6.85002	6.42465	6.89667	7.52917	5.54539	4.87631	7.0328	7.17368	7.23696	8.02569	7.33997	7.98641	6.5184	5.85324	4.06044	5.00397	6.35777	6.45189	6.2003	6.03673	5.83054	6.82421	6.75477	6.55839	8.32055	6.30953	7.06432	8.09511	8.91806	6.68264	6.7536	7.04775
gene-ABCB8	12.056	16.7768	14.3393	7.63635	13.3299	12.7213	9.17461	12.1025	8.80311	12.8597	11.0263	10.2074	9.26758	12.9556	8.84069	12.725	10.4699	12.4677	10.6445	11.711	10.3684	12.2904	8.32553	11.597	11.3349	9.87225	8.67406	9.9562	12.1787	9.7566	9.49808	10.9313	11.064	9.14103	10.0309	12.4771	10.201	9.09043	9.95156	9.75669	8.03467	13.0987	10.7852	11.705	8.18467	9.58852	10.5287	10.6021	10.9873
gene-ABCB9	0.631938	1.14097	0.322572	0.276601	0.529434	0.384861	0.689972	0.816854	0.560822	0.455181	0.767041	0.705237	0.526264	1.05746	0.657453	0.597263	0.489645	0.699427	0.672632	0.706641	0.816566	0.939989	0.902303	0.640301	0.543749	0.564786	0.492151	0.588312	0.8396	1.07253	0.21094	0.784864	0.692929	0.608707	0.690112	0.939567	0.641722	0.930463	0.866268	0.823745	0.616643	1.18602	0.871819	0.435312	0.529236	0.378711	1.00749	0.641579	0.993535
gene-ABCC1	26.039	31.8328	28.2521	14.1998	34.119	25.1165	26.4211	24.8597	18.6434	24.0491	28.9457	27.5348	18.6493	28.7791	22.8114	29.0046	22.4418	25.4936	26.6112	24.6208	24.4257	28.3893	13.5328	20.0994	25.7709	23.7858	23.05	18.4912	25.4787	20.7747	22.4926	20.8219	25.7563	20.1242	20.6793	24.2633	18.4967	20.2687	21.9812	20.7517	16.3741	23.0633	20.2376	23.8216	20.8543	24.8945	23.5027	25.7798	23.5192
gene-ABCC10	8.3697	11.3323	9.39352	3.57462	9.53566	9.09909	8.10473	10.7772	5.58263	10.497	6.20061	9.41667	5.05109	12.4203	5.44693	14.1694	8.35891	10.503	6.37877	11.6122	10.322	9.76927	3.8341	7.04917	9.16719	7.78146	9.77949	5.76443	8.17889	6.85187	7.52409	7.46092	7.24392	8.17728	8.7981	9.93604	5.46286	8.09856	8.39674	9.36671	7.59978	12.2681	8.69714	8.69223	7.51958	8.14932	11.1362	10.8487	8.18995
gene-ABCC11	0.017889	0.094082	0.037004	0	0.064348	0	0	0.110394	0.539664	0	0	0.173163	0.040057	0.015135	0	0.179561	0.142414	0.083063	0.044984	0.122753	0.003825	0	0	0.045711	0.041187	0.029463	0.135577	0.037963	0.066247	0.020156	0.018683	0	0.11708	0.022966	0.072303	0.007729	0	0.340138	0	0.044661	0.222483	0.224726	0.183135	0.120301	0.030441	0.346515	0	0.107057	0.031458
gene-ABCC12	0	0.073342	0	0.059601	0.036385	0.0206	0	0	0.032146	0	0	0.013663	0	0.012341	0.030419	0	0	0	0	0	0.011025	0.075125	0	0	0	0	0.056261	0	0.020284	0	0.059032	0	0	0	0.025578	0	0.046428	0.077137	0	0	0	0.018231	0	0	0	0	0.038496	0.09763	0
gene-ABCC2	0.053111	0.030581	0.094691	0.020364	0.085132	0.085526	0.105439	0.013805	0.066408	0.137737	0.036953	0.112022	0.034732	0.216614	0.11942	0.143858	0.129206	0.063021	0.068507	0.135754	0.112991	0.096933	0	0.081662	0.045667	0.028689	0.072112	0	0.11543	0.12767	0.097516	0.025019	0.027866	0.09551	0.063103	0.205079	0.04138	0.051285	0.045212	0.094828	0.104763	0.156386	0.055063	0.216435	0.151808	0.035013	0.060669	0.060482	0.015236
gene-ABCC3	3.6715	2.8547	2.76968	3.14897	3.07024	2.96415	2.71097	5.31316	2.60081	1.69971	2.91462	2.9497	2.02665	2.88507	4.15337	3.10683	3.81538	4.01961	3.56961	3.92128	3.4881	3.1504	2.39658	2.15576	4.20142	3.96036	4.68232	2.35337	2.3893	4.8694	2.64082	6.67835	4.17302	4.91152	3.63327	5.36597	4.83277	3.96462	5.73664	4.94446	2.718	4.74659	4.09858	4.52046	3.89908	3.79486	3.90755	3.32403	2.78751
gene-ABCC5	0.77094	0.697117	0.82105	0.321019	0.949587	0.821167	0.702675	1.15036	0.747546	0.53557	0.407424	0.647487	0.381924	1.18659	0.606201	0.804882	0.719995	0.89815	0.565546	0.862827	0.719086	0.832666	0.223273	0.488852	1.08973	0.789971	0.885939	0.466234	0.662015	0.587772	0.538471	0.292622	0.885446	0.802903	1.01379	0.756372	0.650463	0.537006	0.99715	0.745618	0.618896	1.27759	0.630475	0.770908	0.607389	0.742485	0.942949	1.0987	0.929716
gene-ABCC6	0.0304685	0.0413324	0.080567	0	0.0980079	0.0238594	0.118643	0.0814779	0	0	0	0.146315	0	0.0319422	0.0423628	0.0313074	0.0648671	0.0292048	0	0.0278265	0.00523945	0	0.0130141	0.0238624	0.0444372	0.0830653	0.028643	0	0.0927208	0	0	0.0111525	0	0	0	0	0	0.0178569	0.035498	0.0990558	0	0	0.0438744	0.019107	0	0	0.00781544	0	0.12502
gene-ABCC8	0	0.253451	0	0.138848	0.105642	0.137096	0.0855314	0.209061	0.0840057	0.36467	0.199265	0.0323737	0.00817595	0	0.232795	0.151003	0.0163537	0.182391	0.138069	0.194623	0.180574	0.195846	0.142779	0.019374	0.0902302	0.0988691	0.340395	0	0.0384728	0.353628	0.500768	0.127981	0	0.227545	0.0780857	0.0670236	0.0360429	0.755893	0.164501	0.245288	0.148243	0.246508	0.235761	0.101571	0.179326	0.299832	0.207467	0.741102	0.38113
gene-ABCC9	0.0126886	0	0.0165811	0.0174951	0	0.0694784	0.00980528	0.0146324	0.0067768	0.154488	0.00681799	0.0579314	0.038618	0.0331475	0.0845286	0.0574949	0.0982097	0.0195331	0.0390897	0.0110645	0.0401351	0	0.0191349	0.029354	0.0246172	0.0293609	0.0611099	0	0.0294511	0.0138243	0.0171656	0	0.0695019	0	0.0282576	0.0121178	0	0.00672482	0.0902315	0.012617	0.0262206	0.0512497	0.0234501	0	0.0412904	0.0294158	0.0683731	0.0558934	0.0567015
gene-ABCD1	9.65064	11.6246	11.0311	7.7364	10.4189	13.2517	8.66925	12.4921	8.86794	8.48957	10.1641	10.7453	7.91549	9.46244	10.9297	10.5348	14.4333	11.2912	10.2967	11.9486	12.3394	8.54576	10.976	9.80737	10.3293	10.533	12.5674	9.31457	11.0444	11.8432	10.8889	14.4273	10.4591	10.2106	11.6223	9.35652	9.85783	9.95897	11.5383	10.571	8.45697	11.3275	11.842	11.5276	10.7577	11.8401	11.0547	9.56563	11.8087
gene-ABCD3	4.07105	2.67112	4.16204	2.44547	3.69124	3.97639	4.38018	3.48264	4.56066	5.55193	3.2038	4.42284	3.35806	4.77465	2.80602	4.31198	3.07661	4.62215	3.0609	3.7303	3.71633	3.35702	2.03426	3.61125	4.02133	3.00296	2.91968	3.01835	4.39362	3.13956	2.61071	1.78324	3.12757	2.87565	2.72931	3.01411	3.91213	2.77635	3.24301	4.28915	3.20272	3.98583	3.70029	2.73669	3.96005	3.7187	5.38434	3.31697	2.7228
gene-ABCD4	4.6954	5.1303	5.58379	1.82073	5.05389	5.25264	4.9137	5.94849	5.25347	5.79405	5.4447	5.20643	4.91788	6.90802	4.01161	5.36154	4.97171	5.16281	5.22421	7.64838	5.63028	6.44505	4.27627	4.63	5.39576	4.9113	4.36654	4.94259	5.80901	4.30313	4.05396	2.60909	6.28043	5.64158	4.14456	5.3842	4.91939	5.02455	4.98739	4.59473	4.87307	4.35683	5.39368	2.36144	2.58442	4.1756	4.76082	5.76394	5.38505
gene-ABCD4-2	2.12881	1.72036	2.12351	0.812323	2.31639	1.5436	0.765373	2.33217	0.56622	2.27988	0.650641	1.31705	0.757948	1.69779	0.962748	1.09165	1.58283	2.65917	0.628386	1.4117	1.38266	0.755977	0.360422	1.22178	1.97014	1.25756	2.33625	0.812112	1.10842	2.19682	0.930823	1.61117	0.80535	1.06611	1.53839	0.978494	1.13524	0.777062	0.875816	2.30986	0.715408	3.59666	0.822728	3.22937	2.14907	1.52708	2.53042	2.50574	0.896414
gene-ABCE1	8.92008	6.25044	7.79679	4.09333	7.59466	7.16237	7.30003	8.06432	7.21687	8.97071	6.73824	6.87157	6.31148	10.5539	6.00869	10.2077	3.56444	6.95193	5.69428	8.17084	7.13398	6.26116	2.81282	8.78192	7.34205	7.71031	7.45362	7.45797	7.77788	5.26784	5.00684	2.11734	4.6695	6.58172	5.69798	5.92725	7.56818	5.72131	5.7495	7.32621	5.6522	9.11715	6.7079	6.17679	5.1935	7.36052	7.25297	7.91311	5.33839
gene-ABCF1	22.1595	23.785	23.2001	18.6844	21.695	22.792	20.5822	21.1865	20.2032	28.706	18.7519	22.4237	19.1109	23.867	18.7488	24.0033	16.3563	21.6749	23.7947	22.2764	21.5018	21.2733	21.239	22.4266	21.1947	19.7358	18.5275	21.3273	21.4472	22.9577	22.9931	12.6475	18.0723	19.8884	17.7614	18.7469	24.9733	19.6669	21.3133	22.2325	16.3386	20.3039	23.9802	16.2985	19.408	19.8404	18.0799	18.3695	17.249
gene-ABCF2	13.8125	16.9351	13.7452	15.0161	13.5634	14.2615	13.261	14.3231	14.092	13.4935	13.2207	13.6906	13.9205	13.2767	11.9535	13.107	10.9016	12.6117	12.6577	14.6402	11.9085	12.2621	13.745	14.1736	11.2919	13.6158	10.199	10.2467	12.6837	12.0763	14.2216	11.8012	13.4473	12.3972	9.70642	12.152	14.8932	10.8423	11.0342	11.7016	9.50036	12.3622	13.6402	11.8763	11.1761	13.4012	12.4678	12.4883	9.93555
gene-ABCF3	13.8022	16.5124	17.9012	13.4744	13.5755	14.2515	14.2679	12.4539	13.7023	16.847	13.3759	14.2843	12.8158	15.8029	13.0608	13.0847	13.1863	15.3725	14.0009	14.6147	13.0337	15.2141	11.7497	14.1241	13.6189	13.1126	14.686	13.6277	14.4941	16.4716	16.1642	13.8226	15.4666	14.7744	12.3542	13.0137	15.7765	14.7011	12.4711	13.2846	13.7122	15.6402	15.9087	14.0514	11.5292	14.1346	14.0748	13.5188	13.5985
gene-ABCG1	4.28209	6.19234	4.61378	2.65245	4.37527	6.40969	5.30935	4.53104	3.31225	3.33168	3.71306	4.7692	4.3845	5.14801	3.24834	2.87949	4.79468	4.1488	4.26493	8.03483	4.56395	4.68527	2.1651	4.87815	4.09401	3.3882	4.38959	2.41836	4.01259	3.98792	3.53044	2.60414	3.94588	2.6475	5.32227	2.63713	3.18971	3.13864	2.81052	3.17953	3.38046	4.08158	3.25346	4.82326	3.13617	5.2748	5.67438	5.28311	3.94473
gene-ABCG2	1.10731	0.806979	0.784568	0.483088	1.19007	1.19156	1.21956	0.706734	0.648487	1.4202	0.606086	1.21783	0.921997	0.875021	0.657108	0.952972	0.880655	0.678924	0.742385	0.836127	0.905888	0.990697	0.74044	0.577243	0.891907	0.798284	0.628526	0.572703	0.9863	0.784064	0.583555	1.02792	0.747142	0.510916	0.564148	0.917073	0.864447	0.774925	0.80129	0.928245	1.14245	0.808144	1.09407	0.685508	0.450887	1.16443	0.541167	0.628998	0.707607
gene-ABCG4	0.300393	0.417968	0.255271	0.0973131	0.406322	0.370348	0.194803	0.0994207	0.141404	0.223063	0.0696131	0.388197	0.0989121	0.135333	0.275528	0.301187	0.272753	0.437298	0.254769	0.463963	0.156813	0.326587	0.204221	0.187624	0.165795	0.206815	0.413861	0.127319	0.161878	0.414722	0.12221	0.365639	0.359513	0.212338	0.367129	0.0970823	0.331814	0.358254	0.514349	0.176932	0.262694	0.325989	0.333053	0.398542	0.2975	0.268318	0.429742	0.511283	0.171906
gene-ABCG5	0	0	0	0	0	0	0	0	0	0	0	0	0	0	0	0	0	0	0	0	0	0	0	0	0	0	0	0	0	0	0	0	0	0	0	0	0	0	0	0	0	0	0	0	0	0	0	0	0.045414
gene-ABCG8	0	0	0	0	0	0	0	0	0	0	0	0	0	0	0	0	0	0	0	0	0	0.010685	0	0	0	0	0	0	0	0	0	0	0	0	0	0	0	0	0	0	0	0	0.008991	0	0	0	0	0	0
gene-ABHD1	14.0904	13.5546	13.6186	10.149	14.5445	14.677	11.5585	14.9406	14.4754	17.3604	12.8232	12.3443	8.78434	12.7637	18.3015	17.773	16.8429	22.1933	12.2162	13.9586	17.8366	12.0801	12.3571	13.3737	19.8705	12.2784	20.4543	20.1889	12.5862	15.0795	14.3996	15.8479	20.4521	16.2866	16.4987	16.3934	14.7278	14.3545	20.1173	20.084	13.1111	22.9032	21.7898	15.5491	17.3153	13.5441	18.1247	14.1242	30.2351
gene-ABHD10	5.56608	5.64406	6.80455	6.94259	5.02913	7.43795	6.10148	6.13694	5.96887	7.51046	4.41942	7.7776	7.6251	7.78055	5.93063	5.87966	6.46335	5.96034	5.66241	7.1499	6.54302	6.84234	7.22835	5.38512	6.43432	8.3196	6.90924	6.58315	6.11842	5.70205	6.53891	6.39642	5.06829	4.33697	5.60546	5.05998	9.63943	6.77726	5.08204	4.49695	6.5524	5.80031	5.60629	6.20375	5.40421	6.13683	8.33616	7.93198	7.98975
gene-ABHD11	2.88995	1.87128	2.48933	3.24044	2.18094	1.56015	3.86028	2.43901	1.08081	4.32619	2.36147	1.3103	2.47179	1.60735	2.12397	2.75903	1.81796	2.70059	3.77188	3.72024	2.814	1.44817	3.82237	1.6407	1.36888	1.76264	2.06309	6.53398	2.11504	2.31075	2.40422	3.57076	2.45492	1.51947	1.14426	2.66809	3.66353	2.23037	2.09662	2.30153	1.94456	2.38501	1.79082	1.79174	1.34206	2.72884	1.16423	1.2778	1.62409
gene-ABHD12	41.0342	49.1221	43.7648	43.9717	40.4722	36.223	44.9738	41.0964	32.0629	37.8529	42.7667	40.1019	35.576	34.0591	41.7099	42.8567	40.7306	47.483	29.4835	36.4443	34.5186	42.6819	88.6019	30.0034	50.2496	31.2252	34.7658	30.0199	28.6814	35.044	48.611	61.5736	55.4947	50.0099	43.2098	45.5715	57.9712	53.3128	67.5998	42.4514	35.653	39.9722	42.7748	60.0661	43.3592	46.4486	47.359	42.2577	49.4185
gene-ABHD12B	0.404582	0.0613306	0.184362	0.169851	0.249955	0.260646	0.118313	0.324004	0.368257	0.113247	0.228862	0.210636	0.0718795	0.291189	0.198919	0.435752	0.23269	0.528849	0.248137	0.275719	0.561765	0.12543	0.0293973	0.262682	0.507266	0.298576	0.865219	0.674037	0.272009	0.299585	0.526	0.157008	0.418739	0.25181	0.749644	0.256201	0.159291	0.500784	0.250274	0.369529	0.268861	0.601667	0.374176	0.418235	0.460863	0.286667	0.212052	0.272677	0.0604821
gene-ABHD13	9.00373	5.5918	7.47463	6.14534	7.36674	7.68306	6.31106	7.2526	6.8609	7.32054	6.33161	7.52589	6.80887	9.04314	7.93668	7.15111	5.67928	7.02075	5.63419	7.28608	6.83718	6.6303	3.56061	7.79493	7.8877	8.14888	8.12638	5.47349	7.64127	5.15937	5.30852	3.88601	5.41799	6.5584	8.93878	7.98561	6.15908	6.65727	6.86027	7.92363	8.214	8.72255	6.8197	7.31987	7.78237	7.45778	7.78522	7.74351	6.66705
gene-ABHD14A	2.89947	3.05135	3.2046	3.63715	3.61517	3.73616	5.34576	3.41631	3.69486	6.1975	4.6665	5.12057	3.42537	2.31553	4.27831	4.15577	3.33853	2.18002	3.67525	3.54022	3.13319	3.2423	6.14074	2.16038	2.84264	4.04681	3.33874	4.8268	2.76383	4.24564	3.6628	5.58063	3.46397	3.59694	2.35637	2.79049	3.49919	4.77922	3.4392	2.63649	4.13482	2.9669	3.66244	3.19803	3.40635	3.24936	3.90726	4.3528	3.93609
gene-ABHD14B	25.433	31.1485	31.8023	22.4282	28.2618	28.8195	29.1594	30.5417	23.7775	25.4557	22.555	26.7306	24.0003	29.5696	26.1987	33.1475	32.2187	32.3378	24.8182	32.9848	30.0071	32.3636	28.5575	24.392	28.9377	25.3827	32.6265	28.8687	27.9168	31.86	28.595	34.5463	29.8433	28.3105	27.206	34.1899	30.5594	27.9409	35.9817	27.5388	28.8148	29.8688	33.4484	28.869	28.3836	33.576	34.2489	32.4681	29.1823
gene-ABHD15	1.62353	1.45667	0.718075	0.807454	1.74656	1.90405	0.679193	1.38427	0.76779	3.1655	0.641585	1.94835	0.842387	1.43502	2.45923	1.22775	1.61607	0.545393	2.6032	1.34066	1.31177	1.42336	1.65307	0.574951	1.35691	0.600092	1.82178	1.08478	1.48031	2.30644	3.21201	0.7349	1.06138	1.49964	1.48145	2.35873	1.21231	2.05571	1.4006	2.94515	2.07032	1.83059	1.15469	2.20371	2.43968	3.66515	2.04859	1.62597	1.29907
gene-ABHD16A	30.0125	41.8514	36.062	27.9472	32.2722	31.7831	36.9614	33.6698	30.4467	49.774	29.8268	30.0509	31.6357	29.7281	28.0449	35.7963	38.8683	31.586	27.1843	38.5479	32.9313	36.2674	36.2503	29.004	30.1452	28.7693	28.4147	45.5714	28.5061	32.5563	33.372	40.9065	36.1126	35.0978	29.8579	34.944	35.5602	32.565	38.2049	33.1134	28.429	33.3289	36.0777	32.2236	27.7962	32.0964	32.6112	34.7104	34.6569
gene-ABHD16B	1.69994	1.33514	1.6575	1.01433	1.50524	0.873059	0.874577	1.60804	1.18684	1.42659	0.763987	1.41084	1.21307	1.57205	1.4972	0.815251	1.43985	2.64114	1.42567	1.17389	0.990435	1.48508	1.53369	1.09476	1.9839	1.14043	1.88953	1.27822	0.47532	0.828239	1.36	1.3686	1.56632	1.28487	1.35168	2.07659	1.63463	1.0101	0.980032	1.79186	0.711051	0.920164	1.25318	1.08602	1.46576	1.77713	0.893268	0.900726	1.04015
gene-ABHD17A	70.9888	80.0049	79.7694	84.0506	86.3201	76.6528	82.3034	68.9248	66.2348	104.16	79.2099	85.1216	84.4187	67.4771	71.612	71.9901	93.4095	69.5478	80.8135	81.3234	64.4838	88.4299	107.034	52.7192	63.5805	58.6415	58.3137	93.6559	72.9993	93.7754	101.502	119.967	89.653	65.6748	52.4973	64.3648	79.4099	70.8034	69.7059	60.3347	80.2165	64.0595	80.6147	80.7129	75.6704	90.8334	72.1199	67.1902	66.5336
gene-ABHD17B	3.09774	1.58734	2.57174	3.15019	3.23903	2.83242	2.92287	2.53174	2.95982	3.25255	2.50074	3.47153	3.03874	3.33985	2.31304	3.36996	2.45116	2.86523	2.50988	2.40988	2.33968	2.67104	1.31545	2.72252	2.49467	3.95622	3.03223	2.74651	4.03036	2.37892	3.35955	1.97918	2.4931	2.06022	2.73829	2.38957	3.07481	3.84204	2.55332	2.72955	3.10233	2.90373	2.03982	2.78839	3.41477	3.34655	3.02312	3.74696	2.14447
gene-ABHD17C	0.517786	0.240499	0.272078	0.73268	0.402961	0.41492	0.23574	0.344281	0.191863	0.612807	0.410722	0.225413	0.280141	0.209895	0.626372	0.058511	0.681593	0.425904	0.887495	0.574201	0.345013	0.508611	1.41824	0.37396	0.36744	0.154881	0.712216	0.433182	0.477505	0.855156	0.319109	1.8405	0.444933	0.587697	0.588301	0.935355	0.556002	0.542638	0.452494	1.13648	0.348038	0.506008	0.612701	0.609464	0.870996	0.705757	0.460165	0.64791	0.592914
gene-ABHD18	2.02078	1.85498	2.94002	0.737866	2.90107	2.7471	1.30179	2.6062	2.67626	3.23626	1.8046	1.6871	1.27541	3.30708	1.42439	2.47308	1.65969	3.1971	1.61036	2.54279	1.89994	1.72894	0.387453	1.48947	2.28045	1.96554	3.10483	1.67538	3.26541	1.28674	1.53138	0.875091	1.47711	1.90222	2.84132	2.3383	1.75182	1.9457	2.09821	2.81372	2.47022	3.06455	1.25649	2.62008	2.18003	2.13054	2.43041	2.78917	2.31972
gene-ABHD2	73.3402	75.8368	58.7413	79.2814	57.3551	71.1177	62.5357	94.2628	89.7989	38.4898	99.8519	61.6944	58.8692	63.391	71.8454	68.7178	59.2068	71.5167	59.414	61.5293	83.0582	67.6443	37.5123	111.292	61.8367	93.316	103.996	59.5696	66.9675	67.0657	69.16	62.8679	75.6604	72.1188	145.928	134.665	76.0462	95.1766	84.8549	82.9813	76.5072	91.563	58.8405	74.6362	87.901	76.0216	75.5089	92.6425	80.8938
gene-ABHD3	12.5164	11.6961	12.3954	9.37332	10.4412	10.1331	11.1168	8.52683	10.9721	15.2663	9.52049	12.8819	11.7203	15.1018	10.9938	11.9739	10.19	12.2565	10.9402	12.7665	10.2444	11.0594	7.29818	7.98418	9.33841	8.75343	11.0516	10.3851	15.9991	10.1307	11.2349	10.2121	8.86462	9.31104	7.81448	8.693	11.4493	12.5549	8.60547	12.3346	10.8706	11.7395	9.37021	10.1516	10.1569	10.7297	13.4375	11.8485	8.30555
gene-ABHD4	19.6433	25.2066	24.4008	18.1906	21.8883	23.0488	22.2605	21.614	18.2697	27.0966	19.3599	23.1295	17.7997	22.2362	18.3601	23.9123	25.6755	21.3499	21.5719	25.7767	20.8284	21.9941	18.794	15.9974	18.1912	16.1237	19.7624	29.2066	22.4351	25.5957	23.4667	23.2275	19.7218	20.61	21.237	23.2889	19.9953	19.5554	21.8638	23.6609	20.6393	21.6174	23.4246	21.9638	21.7268	23.2117	20.3485	19.9421	19.8447
gene-ABHD5	4.31543	3.50305	4.44281	4.76677	3.6867	3.22223	3.7669	4.17227	3.90138	4.38833	4.11141	4.42603	4.51438	4.0076	5.09647	3.73843	3.17644	6.15977	3.98438	3.37491	3.65609	4.69987	5.50367	3.06538	5.82813	3.26988	4.92756	2.5477	5.10534	5.47761	3.33224	6.73005	5.95658	4.35065	3.92809	5.06588	5.59979	5.96327	6.32379	4.42555	5.05466	3.55319	3.98491	6.13182	3.64228	4.66101	4.84136	5.64105	4.62454
gene-ABHD6	3.76295	3.77735	3.33447	2.06519	4.31286	3.37119	3.49125	3.37907	4.01623	5.02262	4.06108	3.02887	2.2449	4.11805	4.62735	3.257	4.70068	4.05173	3.65707	3.90398	3.37012	3.45712	4.84131	4.12956	3.68427	3.12262	4.84801	4.45979	3.9769	4.52965	5.40109	3.74281	5.15441	5.05409	4.20325	3.46352	4.65061	3.62902	4.35169	4.01053	3.54056	4.88814	4.57494	4.43011	4.29954	4.95862	5.41986	2.71711	3.18206
gene-ABHD8	20.9316	21.6506	19.6119	16.5071	19.0944	21.4622	21.9344	20.0116	18.3606	19.1339	16.6453	21.2592	19.6741	16.4646	20.2201	17.9492	23.8235	20.4279	18.4526	19.3191	22.295	21.8676	29.8213	16.8309	18.8411	16.7703	21.3616	21.7302	15.4152	26.5553	24.8797	22.1602	20.3693	22.8458	19.9174	20.031	16.4401	22.3248	19.2396	19.7167	16.4132	17.079	25.6671	20.7434	22.2973	21.1997	21.8412	16.928	17.7898
gene-ABI1	20.9842	16.3859	18.1879	19.8311	17.4624	18.665	19.0592	19.2413	20.3162	19.5351	19.0453	17.5422	18.7393	21.5268	19.3347	20.3771	14.1734	18.0671	16.5486	19.0225	20.2924	17.6649	10.6977	21.735	18.0961	22.1756	21.0341	17.844	23.9628	14.9152	17.5655	10.9682	13.0758	17.8641	21.319	16.3033	16.4947	19.2022	17.4177	17.2943	20.1651	18.8769	15.5231	16.5364	20.3385	17.3575	18.5329	19.0208	16.8097
gene-ABI2	3.70398	2.75335	2.92872	1.62025	3.54018	3.024	3.36752	3.60966	2.52084	3.9979	2.43821	3.44325	2.83932	3.65619	2.4802	3.31251	2.33559	3.26367	2.51019	2.78325	2.78046	3.80198	1.51255	3.51531	3.39774	3.58897	4.04108	1.53419	2.48102	2.0068	1.56852	1.25507	2.83773	2.25365	3.37313	3.32344	2.45735	3.48557	3.60937	2.36855	2.84366	3.71599	1.37094	3.055	3.30876	3.32541	3.5967	3.7781	3.09422
gene-ABI3	14.0653	20.1054	14.0263	15.6455	13.6674	19.9197	11.619	14.8055	11.7113	13.5392	16.7998	17.509	11.8729	14.3908	24.9179	13.5109	19.1199	17.4361	27.3938	22.2018	15.8753	14.4827	29.8206	14.0899	18.4067	12.3527	16.3525	18.125	19.2996	22.632	23.0287	25.7698	18.405	16.875	15.7722	23.7038	20.7125	21.6828	20.2235	25.6796	15.0925	22.8738	30.806	21.3669	15.5249	25.8063	26.5848	13.7097	18.4368
gene-ABI3BP	0.007704	0.021073	0.047841	0	0.016548	0	0.116479	0.024464	0.007918	0	0	0.014493	0.009718	0.030591	0	0.063527	0.070137	0.06117	0	0.015886	0	0	0.081848	0	0.075467	0.045986	0.058085	0.086861	0.031715	0.028364	0.022739	0	0.02313	0.027502	0.02922	0.020107	0.006607	0.010595	0.021965	0.015854	0	0	0.045956	0	0	0	0	0	0.068366
gene-ABL1	4.69443	5.54814	4.48292	3.46456	5.02685	5.20551	4.55453	4.67266	4.06438	4.8939	4.2359	4.77245	2.58468	5.2069	4.30314	4.83325	4.55858	4.77327	6.21112	3.74301	3.90379	4.61183	2.20953	3.4135	5.145	4.87988	5.21924	3.09663	5.04888	4.6482	4.69509	3.60351	4.78044	4.03174	4.12273	5.1344	3.48108	4.14377	4.37296	4.04459	3.44226	4.40095	3.67809	4.73444	3.45513	5.45468	4.72439	4.80902	4.4144
gene-ABL2	2.74247	2.14081	2.83659	1.7024	2.56115	2.65768	1.67179	2.31107	2.06803	1.98713	1.9467	2.18968	1.51499	3.20774	2.21281	2.59291	1.62307	2.83173	2.16515	2.62261	2.8183	2.16375	0.511037	2.2271	2.71171	2.2483	2.49886	1.56833	2.59702	1.73443	1.72946	1.17041	2.03149	1.53872	2.51069	1.86226	1.98061	1.90519	2.16747	2.41926	1.87219	2.70236	1.55002	2.28016	1.93091	2.51157	2.51895	2.69637	2.02125
gene-ABLIM1	55.0245	45.2076	56.102	27.6172	52.1332	45.3429	47.9407	48.3337	38.3766	45.7168	42.6276	49.2495	35.5003	65.7771	23.4043	49.7067	30.9512	42.0249	40.6335	52.1584	46.2635	46.2012	18.1464	40.8429	42.3233	41.3322	41.925	21.1818	50.326	23.108	28.6922	15.8708	32.2717	27.9623	34.9926	34.5903	31.0674	33.7618	45.4501	35.1295	30.0269	44.1225	32.7916	37.3784	36.6373	37.8126	45.2992	45.5655	37.1102
gene-ABLIM2	0.184743	0.275726	0.272084	0.190339	0.311966	0.152971	0.180266	0.291233	0.0830783	0.219125	0.299257	0.251403	0.143085	0.280147	0.134903	0.221941	0.293114	0.105135	0.18191	0.0799002	0.267668	0.570867	0.167305	0.0886069	0.14333	0.108533	0.144064	0	0.223071	0.133825	0.145561	0.322227	0.196291	0.101632	0.177832	0.180286	0.266243	0.12824	0.0947209	0.103886	0.127119	0.278742	0.227282	0.0716251	0.102575	0.0322067	0.0591711	0.121485	0.142526
gene-ABLIM3	0.12038	0.068551	0.0828981	0.0952627	0.127064	0.070572	0.0292467	0.0579108	0.143746	0.0951207	0.171516	0.0453046	0.0920612	0.153442	0.0457992	0.26303	0.205896	0.0364458	0.105227	0.131559	0.111475	0.0675956	0.111461	0.029663	0.104607	0.0195657	0.0465122	0	0.0752623	0.0783266	0.203562	0.0192479	0.0592536	0.0465949	0.105201	0.143822	0.23963	0.124416	0.040739	0.139347	0.174889	0.0937441	0.0213848	0.0506856	0.183623	0.0183195	0.115112	0.286528	0.0623556
gene-ABO	0	0.593259	1.46982	0	1.03517	0.715331	0.253033	0.909418	0.286707	1.262	0	0.849656	0.218118	1.45505	1.40868	1.29844	1.11873	1.60631	0.582907	2.00865	1.41355	0.0985934	0.988794	1.29051	1.96481	0.918733	1.40059	1.89569	0.541558	1.07453	1.90322	2.53566	1.58248	1.91494	1.01468	0.696985	0.984318	1.47155	1.35934	1.12198	1.17251	2.00433	1.12197	2.04259	0.643934	0.941934	1.49328	0.806245	1.01135
gene-ABR	32.612	33.6158	28.6845	24.4381	33.4357	31.1907	25.1079	32.426	26.0362	27.5405	29.3173	27.6522	23.6145	27.9395	33.2246	28.561	28.6709	35.7519	33.9712	28.8537	30.1922	29.5084	24.2049	28.2318	29.6885	28.3553	34.2298	24.0068	27.7446	36.5636	39.7928	27.4643	35.0729	32.1077	31.0561	35.1123	29.9796	31.8362	35.3268	33.5238	27.5153	32.113	36.9542	32.8676	33.1568	33.1629	31.4598	32.2441	25.6366
gene-ABRA	0.028286	0	0	0	0	0	0.099369	0	0	0	0	0.019268	0	0	0	0	0	0	0	0	0	0	0	0	0	0	0	0	0	0.018259	0	0	0	0	0	0	0	0	0	0	0	0	0	0	0	0	0	0	0
gene-ABRACL	24.8128	22.6978	30.7644	37.1864	26.5907	26.227	32.0117	30.7109	23.5842	31.0503	25.3311	31.9213	32.0137	26.1963	23.2773	23.3606	29.4991	24.4708	28.4227	27.0591	20.382	29.7709	30.4502	19.9658	18.4912	21.6448	18.9498	41.3597	26.3864	26.605	22.9161	26.1664	21.7259	19.2597	16.7613	14.8166	21.1886	19.1936	19.4358	22.509	25.9775	19.2467	26.2656	23.1196	21.4296	21.1428	21.6095	21.38	19.1841
gene-ABRAXAS1	5.56049	2.85208	4.85869	4.00145	4.17021	6.13281	3.50978	5.22005	3.99523	7.1824	2.82802	5.3805	3.79692	7.65371	3.61251	6.28706	4.16031	4.9576	3.55775	6.59057	5.8715	4.1722	2.02601	3.21516	5.207	4.63342	4.51997	5.492	7.13954	2.15895	3.03306	1.81479	2.05755	3.43628	3.94081	2.96613	2.2859	2.69674	3.96577	4.71584	3.70442	4.68537	2.58457	3.94906	3.95495	3.65415	5.57237	3.88419	3.59509
gene-ABRAXAS2	6.94194	5.74151	5.54688	4.64606	5.79734	6.7474	5.3653	7.71144	6.47056	6.51192	5.70253	6.03948	6.02036	6.88033	7.45578	7.54537	4.81109	5.74592	5.2006	7.12489	6.59121	6.19026	3.94827	7.46599	5.65316	7.60985	6.36814	5.05573	7.97304	4.757	6.39243	4.42328	4.64575	6.92195	8.22057	7.95483	6.26049	6.44247	6.81251	8.26576	5.92502	7.04431	5.95322	5.71431	8.71441	5.63703	6.57693	7.06912	5.02045
gene-ABT1	5.77563	5.3446	4.60502	4.06722	3.87861	4.91085	5.32884	5.99684	5.1939	6.47948	4.80418	5.51013	4.90125	6.57729	4.82305	5.04988	3.60905	5.27031	4.11496	6.28077	5.20063	4.40019	3.28194	5.12434	4.38336	4.64552	4.05401	4.30733	6.11757	4.38734	4.73601	4.41924	4.87062	3.6813	5.03596	5.66615	4.90602	4.05317	4.72996	4.8783	5.4178	5.66482	3.54515	5.53436	5.55357	4.74638	5.06113	5.29244	4.93858
gene-ABTB1	134.464	135.575	112.406	80.7599	91.4111	109.932	100.609	153.876	92.7858	129.864	81.2159	88.2188	78.4235	103.142	90.2278	142.871	154.653	135.415	95.4615	169.795	149.591	142.243	153.195	121.634	124.899	133.203	121.234	170.422	93.1716	159.256	122.848	120.977	142.258	135.169	155.602	213.235	119.394	168.279	181.811	143.739	139.105	217.758	153.349	134.258	151.46	180.058	135.037	120.113	119.042
gene-ABTB2	3.68276	3.09501	2.76307	2.26792	3.23794	3.09403	2.0933	2.60914	2.71617	3.8611	3.79052	2.60122	2.28744	2.52561	3.11187	3.4137	3.37666	2.23612	3.31386	2.42779	2.99852	2.78805	1.75128	5.15845	3.13087	3.13702	3.00342	2.09962	2.90546	2.69376	3.81083	4.3277	3.37229	2.64876	3.24983	3.45781	2.57479	2.98066	3.71388	3.54767	2.93185	2.58522	2.54764	2.702	2.2468	3.5279	2.86488	3.27963	3.8361
gene-ACAA1	60.619	71.9686	66.2768	99.4367	62.0356	71.6621	65.771	65.5257	70.5773	84.4762	74.4315	64.3479	75.2858	55.1735	72.0123	66.0077	80.8069	62.6528	62.3124	66.1591	62.227	74.4814	102.65	82.0893	57.4093	64.9243	59.2616	108.144	68.0316	74.7584	66.958	98.8402	78.7751	67.7214	63.7651	77.1295	75.6376	89.7482	65.2034	62.2354	69.3032	58.4522	76.9698	63.4069	67.483	67.2924	76.9727	69.8065	71.6204
gene-ACAA2	16.8541	14.0277	16.3173	16.5143	12.8741	13.6911	13.9159	12.7593	14.7644	17.827	14.0416	14.0914	14.4142	14.4932	13.8749	14.3809	13.0806	15.2969	16.0282	17.6744	15.0271	16.0639	17.5984	11.7994	14.332	13.4753	14.3659	12.2164	16.6987	16.128	19.914	15.5141	14.0127	13.1055	14.725	14.4512	16.525	15.6455	14.8863	17.2341	17.525	15.9891	17.7144	13.3902	13.91	16.1133	16.0232	13.6653	11.2955
gene-ACACA	2.92377	3.35319	2.9907	1.94316	3.19422	3.07849	2.69685	3.05697	2.66762	2.6671	2.46144	3.03972	2.31494	2.86548	2.38915	3.11718	2.72489	3.6756	3.60109	3.0658	2.81287	3.07282	1.87172	3.2699	3.27705	2.7758	3.04456	2.12613	3.38867	2.83367	3.132	1.35471	2.73208	2.31889	2.7226	2.98419	2.38483	2.611	2.62337	2.94845	2.30967	3.2261	2.40793	3.50923	2.0295	2.50312	2.9276	2.9314	2.2557
gene-ACACB	0.0330223	0.0482587	0	0	0.068353	0.109823	0.0857573	0.00509565	0.00546688	0.0314074	0.0306244	0.00996771	0.0175169	0.11126	0.0335531	0.0569416	0.044279	0	0.10885	0.0180005	0.0821918	0.0717649	0.0116575	0.048057	0.017266	0.0526488	0.0424709	0.0773658	0.11375	0	0.0051972	0.0508327	0	0.0693939	0.00278464	0.0845917	0.0246138	0	0	0.0061374	0.0320768	0.0263999	0.00572887	0.0213461	0	0.0421175	0.0700323	0.101753	0.0843548
gene-ACAD10	2.92271	3.93637	2.87227	1.55936	3.32335	2.90779	2.90909	3.13362	3.06342	3.44413	2.44268	2.90249	2.46103	3.86501	2.37609	3.22688	2.30295	3.13938	2.72976	3.56307	2.92687	3.3115	1.70424	2.29917	2.95895	2.77582	2.95198	2.1157	2.96828	2.68894	2.16934	1.86356	2.90237	3.25097	2.83308	2.42761	2.66014	2.23554	2.72419	3.12523	2.17858	3.55683	2.56368	3.09529	2.25335	2.78963	3.1101	3.11683	2.76383
gene-ACAD11	2.83996	1.62452	1.76305	1.43027	2.1325	1.63615	1.94517	1.96009	2.29388	1.71366	1.33754	1.72027	1.48921	2.75578	1.52615	2.21997	1.12499	1.69026	1.40947	2.45373	2.20012	2.05989	0.514909	1.71353	1.338	1.87237	1.32112	1.07264	2.97851	1.69606	1.17642	0.876149	1.15929	1.33549	1.5949	1.0593	1.62102	1.3237	1.63291	1.64435	1.447	2.18283	1.2575	1.73255	1.96221	2.17582	2.2654	2.60771	1.51023
gene-ACAD8	15.6067	17.2291	15.9709	5.50929	16.9874	15.9242	13.9292	18.4216	13.3623	23.8925	12.4399	15.7263	10.1601	17.1187	11.854	15.2604	15.7836	12.5741	11.4354	17.8265	15.2763	17.6107	12.7854	10.0638	16.5994	15.5632	12.8394	16.8939	12.7524	13.9599	11.4666	13.428	15.0413	15.4812	13.8603	14.8974	12.0367	14.7677	17.6599	13.8844	14.3051	20.5693	17.23	15.816	12.1018	14.0413	18.3512	20.986	14.6963
gene-ACAD9	7.05271	10.6339	8.13112	4.38317	8.41475	6.11096	8.17416	6.88912	5.17261	10.5202	5.03854	6.60496	6.0444	7.62887	4.46604	7.54031	7.25018	6.31276	6.76248	7.65684	7.13362	8.03713	6.41081	6.31325	5.20887	6.24873	5.62838	7.53991	5.85637	7.3839	5.85333	7.98954	7.35272	6.89227	5.90962	7.23452	7.79354	6.29152	8.06807	6.45569	6.52769	8.06054	6.91378	6.95149	5.27416	9.14214	7.7977	5.98749	6.02233
gene-ACADM	8.10248	6.08084	8.61862	8.07499	8.66586	8.99781	8.73008	8.50593	9.76846	10.0714	6.61087	8.3937	10.0328	10.4088	11.28	9.14531	7.08613	8.30425	8.52448	8.49156	8.38708	8.28178	5.95374	7.71278	7.74653	8.81308	10.8362	8.02502	13.3443	10.3566	8.41137	5.71452	6.84556	6.63506	9.18451	6.15132	10.4302	8.34129	9.44032	8.25707	10.7666	10.1849	8.682	7.39508	6.96285	7.69314	9.1897	8.12679	6.55548
gene-ACADS	10.7349	13.6242	11.8177	10.8147	9.66514	13.1875	7.90406	10.1733	8.24596	16.361	11.5415	10.5381	11.2532	9.39876	10.923	11.1047	13.8903	12.7981	12.1644	13.8198	10.9316	11.9357	14.2288	8.53784	10.2975	7.44991	8.9092	17.9017	11.0959	13.1794	11.9634	14.4817	10.7859	9.12828	8.49374	9.12265	11.1209	10.6022	9.33764	11.2925	9.17052	11.3034	12.0992	10.0048	10.4016	11.5663	11.7559	8.08851	8.84219
gene-ACADSB	2.2998	1.33146	2.17504	2.20059	1.57511	2.10653	1.27746	1.99896	2.65203	2.82327	1.82238	1.65596	1.88382	3.38767	1.36688	2.02128	0.847074	2.30554	1.48623	1.9563	1.8286	1.70304	1.56902	2.33381	2.96591	0.760114	2.79472	1.41761	4.04637	2.60497	2.32386	1.56168	1.40873	2.36388	1.22314	1.39728	2.13866	1.71431	1.73719	3.74455	2.0157	2.72616	1.6536	1.23229	2.4171	2.35143	2.30743	0.952634	2.53399
gene-ACADVL	60.3618	70.7422	67.3289	68.8303	55.362	63.1963	60.5416	62.0692	63.3715	64.4236	58.8284	59.8937	60.3682	60.441	67.3104	59.5403	63.8782	66.0449	63.511	56.5422	60.3263	68.5011	71.0038	57.5525	55.4586	62.1705	56.6436	68.828	54.6846	69.1212	71.19	75.9583	64.7469	64.2043	56.8422	68.0185	72.7967	67.2412	64.0067	65.1472	53.7523	62.2023	75.1696	62.6522	57.8674	62.7268	57.7307	56.9565	51.358
gene-ACAN	0.0596476	1.05674	0	0.543083	0.0301483	0.0503584	0.019236	0.711265	1.17003	0.951608	1.29512	0.48136	1.29782	0.737074	0.0681078	0.10331	0.107211	0.402451	0.107809	0.644024	0.59602	0.025985	0.160862	0.0124188	0.0636984	0.209358	0.687156	0	0.0207823	0.064025	0.185141	0.474485	1.20177	0.00538461	0.110851	0.398797	0.447923	0	0.966327	0.0354154	0.289855	0.0227635	0.0206971	0.299515	0.368113	0.0595273	0.0336777	0.266907	0.355136
gene-ACAP1	49.98	71.0664	57.5265	33.5711	55.7696	54.9589	52.7173	52.0053	43.3214	70.3435	41.2879	55.7514	45.1947	51.1565	36.4709	55.8744	62.6562	51.4549	48.1973	62.0937	52.8349	62.2198	54.0309	41.7346	44.7893	42.2949	43.4796	51.5504	45.2857	58.9963	47.9269	58.5266	50.382	50.7439	50.6472	53.5437	52.2428	53.5181	52.2446	52.1756	46.6113	55.6105	56.8296	55.0694	47.4135	53.9307	55.6237	51.7379	49.6656
gene-ACAP2	12.0883	5.33049	10.5991	10.7416	9.77653	13.0818	7.84594	12.371	14.8212	10.1863	10.2758	11.0262	9.10954	17.4963	11.6172	10.8575	6.18261	12.8561	8.23647	11.5322	13.2208	8.51109	1.35058	15.5721	13.1421	15.2443	14.0084	10.936	14.06	5.87972	7.29919	3.78214	5.46343	6.07166	16.2011	11.1843	8.44582	8.76524	9.11104	11.2148	12.3514	12.3047	5.58876	9.04981	12.3996	11.9885	15.2934	12.6289	10.8139
gene-ACAP3	7.83973	9.06528	7.87944	3.87554	9.24924	8.27765	7.09489	8.99544	5.0009	9.81255	6.24667	7.17333	4.9117	9.08235	5.19363	9.08265	7.87373	9.39835	5.52607	8.6159	7.83266	7.70711	4.77141	7.19608	9.06554	5.77245	6.12088	7.43648	7.27858	7.42226	5.74899	7.79954	7.89398	7.68936	6.16906	7.11468	6.41917	6.521	8.73317	7.0924	5.72257	8.36877	7.41031	7.57097	5.32823	7.41172	7.9993	8.48518	7.74243
gene-ACAT1	13.7742	16.1427	13.7336	13.7285	14.9248	13.8445	17.3759	12.5245	15.445	20.5149	13.0811	17.5967	18.9127	19.2602	12.9169	12.7449	11.866	12.8477	14.3261	15.6023	13.0483	19.8607	16.7748	10.9719	12.3523	13.4726	12.4482	12.6557	16.6896	13.3146	11.6426	13.8497	12.5111	12.2817	12.2659	11.1782	14.063	15.8469	11.2889	12.6887	18.0678	11.8605	12.2427	12.9521	11.6941	16.1227	15.5625	17.6737	14.1332
gene-ACAT2	13.3316	11.9824	12.6398	14.5128	11.8045	14.7556	10.5241	14.2303	15.3681	13.8219	11.5851	12.0672	13.3113	15.9694	14.2954	14.5591	10.1383	11.6273	15.5496	14.5099	12.8037	11.9744	11.7861	13.7449	15.8038	14.8039	11.9004	14.7342	12.3568	7.85324	12.1885	8.79971	8.39367	9.94031	9.66477	8.87206	10.5741	11.204	9.65441	11.2893	11.6208	11.8303	11.2628	10.2985	12.9657	10.3283	12.755	9.43704	12.6828
gene-ACBD3	11.3697	6.85869	8.72512	7.30334	7.94337	7.97547	7.12068	9.96536	9.18619	12.2523	7.15726	8.8318	6.12692	10.9887	8.48764	9.79314	5.08633	9.41295	8.15183	8.56319	9.41546	8.3475	4.32561	7.41275	8.30937	9.57046	8.4157	8.12146	9.25895	6.75467	7.8831	5.07791	6.32883	7.71781	9.44029	8.07611	7.84713	6.64139	7.15104	9.07597	7.4928	8.97101	6.8248	7.78667	7.74255	7.56985	8.82517	8.33438	7.10966
gene-ACBD4	1.33799	2.48768	1.73335	1.21627	3.00856	1.54468	1.56257	2.11603	1.2588	3.14577	1.71292	1.64579	1.90996	1.65552	1.75413	1.68057	2.61382	1.7129	2.08372	2.10844	1.78339	1.77333	2.59974	1.41921	1.76146	1.52293	1.95077	1.55771	1.62195	2.86613	2.4623	1.88579	1.61923	1.91606	2.03621	1.65391	1.96946	2.72422	2.38475	1.86475	1.97704	1.71409	1.88598	2.24236	0.893578	2.82309	2.62515	2.6233	2.32897
gene-ACBD5	7.04115	4.90187	6.33778	3.36222	5.70942	6.54449	5.198	6.8852	5.97486	7.21849	3.75669	6.14548	4.63107	8.23528	6.31657	6.38617	4.43698	6.71481	4.84694	8.00297	7.14935	5.85631	3.54389	5.71214	6.42279	7.14168	6.85298	5.48986	5.88722	4.03343	4.94297	2.72918	4.03829	5.15062	7.10501	5.47416	5.30018	6.45866	5.62598	7.42833	5.41082	7.47216	5.25022	6.41748	6.96631	5.36277	6.28592	6.47059	6.08005
gene-ACBD6	1.71349	1.62274	1.95114	1.64816	1.7873	2.00202	3.00408	2.59944	1.92735	3.00573	1.99076	1.35513	2.73874	2.31757	1.38733	1.25651	2.49147	1.81632	2.30629	1.75932	2.0066	1.86713	2.20353	1.66328	1.9619	2.00717	1.21971	4.53726	1.37104	1.75823	1.61149	2.38582	1.81163	1.24648	0.821636	1.27633	2.38709	2.18266	1.43199	1.9965	2.27716	3.1527	1.85646	2.05595	3.16525	1.99177	2.82415	2.00151	2.23283
gene-ACBD7	0	0	0	0	0.053442	0	0	0	0	0	0	0.073956	0	0	0	0.035792	0	0	0	0	0	0.217069	0.141222	0.021033	0	0	0	0	0	0.05998	0.043246	0	0	0	0	0	0.085682	0	0	0	0	0	0	0	0	0	0	0	0.154287
gene-ACCS	2.17852	2.88424	2.33443	1.03147	2.08425	1.91829	0.857933	2.04906	1.25347	1.12159	1.93156	1.97287	1.35249	2.39152	2.03514	2.50895	1.78608	1.89301	2.04599	2.98763	1.50929	1.66326	2.04017	1.06553	2.06646	1.29249	1.08596	1.76906	2.98367	2.1389	1.9445	2.93674	1.64195	2.5086	1.6009	1.74756	1.23146	1.70531	1.0816	1.98804	1.41362	2.15659	2.25723	1.06846	1.5921	1.57843	2.01743	2.68749	2.1326
gene-ACCSL	0	0	0.022685	0	0	0	0	0	0	0	0	0.021033	0.020031	0	0	0	0	0	0	0	0	0	0	0	0	0	0	0	0	0	0	0	0	0	0	0	0	0	0	0	0	0	0	0	0	0	0	0	0
gene-ACD	8.2499	9.6561	9.90703	5.99983	10.5798	8.50678	11.3285	7.23106	8.0252	12.7936	7.75879	9.34557	8.83016	8.61583	7.65361	10.3876	9.77497	9.26302	9.40237	9.6203	9.14318	13.9647	10.8532	7.74122	8.46972	7.0324	7.42916	6.74422	8.58159	10.6217	7.88283	10.0831	8.71194	7.62549	7.45669	9.7167	9.63215	12.0381	9.47273	8.69956	6.94677	9.32195	9.17176	8.45142	8.19993	9.28753	10.8073	10.3236	9.6524
gene-ACE	0.618774	0.491459	0.349645	0.376304	0.431755	1.30674	0.696349	1.2268	0.260919	0.335296	1.61202	0.452956	0.435777	0.473731	2.19552	1.23537	0.984925	1.43497	1.40115	0.938919	1.5398	0.348926	0.577316	0.818277	2.09706	0.833883	3.52742	0.518636	0.823944	0.660885	0.871754	2.30051	1.49804	2.26612	1.4689	3.38976	1.97568	1.10749	2.63357	1.7876	2.08126	2.11217	2.52337	1.92272	0.381748	1.01382	1.05589	0.52054	0.587844
gene-ACE2	0.0483616	0.00629562	0.0626587	0.105168	0.119447	0.0936549	0.0693572	0.1767	0.091	0	0.00104525	0.0956502	0.0542887	0.204439	0.128702	0.0670148	0.082904	0.0569764	0.0563595	0.0273793	0.302684	0.0459606	0.0618422	0.181818	0.0575202	0.225242	0.077852	0.0638782	0.0266423	0.00758387	0.0157341	0	0.076431	0.143359	0.175455	0.216328	0.0137187	0.121111	0.039301	0.222323	0.131811	0.130993	0.121746	0.117871	0.0652879	0.0418582	0.043109	0.109149	0.147168
gene-ACER1	0	0	0.0142729	0.0196686	0	0	0	0	0.0153478	0	0	0	0	0	0	0	0	0	0.018043	0	0	0	0	0	0.00712182	0	0	0.139101	0	0	0	0.0310283	0.0278379	0	0.011901	0	0	0.039783	0	0.0155287	0	0.0159763	0.0154554	0	0	0	0	0	0.0207023
gene-ACER2	1.6437	1.4791	1.67854	1.85974	1.99113	2.01465	1.22476	1.20018	1.11883	1.00875	1.30796	1.16681	1.58591	1.26248	3.37278	1.91708	1.79326	2.07066	2.56803	1.5669	1.92913	1.62035	2.29076	1.93854	2.55213	1.22061	2.27182	0.92301	1.81114	1.88114	2.03923	2.09147	2.54757	2.07561	2.07276	2.37576	2.00834	2.67698	3.57644	2.74129	2.52134	2.74049	1.94899	2.61836	2.42145	3.01832	2.99506	2.04834	2.56737
gene-ACER3	1.17674	0.349088	1.31304	0.993614	1.15317	1.18829	0.629274	1.43705	1.11848	0.948049	1.05696	0.516976	1.12313	1.17436	1.93267	0.761085	1.12532	1.61692	0.820856	0.754002	1.31045	0.661683	0.528929	1.03317	1.31171	1.41637	2.25248	0.791354	1.32803	1.1983	0.84481	1.41127	0.802145	1.02977	1.3904	1.386	1.32103	1.08394	1.18018	1.59743	1.8867	1.4133	1.17671	1.20474	1.12691	0.529902	0.56011	0.888397	1.14446
gene-ACHE	0.545075	0.812769	0.647085	0.0124489	0.960222	0.42917	0.278845	0.126104	0.363734	0.328981	0.371685	0.286726	0.0416678	0.32609	0.0831803	0.344387	0.0914188	0.502312	0.357589	0.172133	1.42496	0.482707	0.170565	0.147408	1.12429	0.470803	0.369257	1.24911	0.719868	0.381978	0.757208	0.85049	0.415687	0.488993	0.771588	0.664951	0.398887	0.621498	0.582157	1.00133	0.702388	1.04947	1.16813	0.113994	0.708914	0.443199	0.405221	0.62576	0.569769
gene-ACIN1	52.2788	61.9548	56.9062	30.6915	55.688	56.5578	43.8724	62.0742	49.2448	49.9261	40.0475	50.5373	35.4242	65.0349	45.347	61.1481	46.9755	59.0153	41.3733	59.1508	60.9745	51.124	36.4292	57.1857	53.3923	54.642	56.8253	40.9897	49.0406	44.1227	45.4741	32.0032	39.6533	53.8554	61.6551	58.66	48.8643	52.1601	59.4876	61.4163	41.9829	65.2891	56.0013	49.3405	53.1027	48.8422	59.7283	54.8831	45.3895
gene-ACKR1	0	0	0.11235	0.175166	0	0	0.27643	0	0	0	0	0.364551	0	0	0	0.148345	0	0	0.062641	0.051171	0.049207	0	0.182476	0	0.390802	0	0.14128	0	0	0	0.155904	0	0	0.04298	0	0	0	0	0	0	0	0	0	0	0	0.093288	0	0	0.13081
gene-ACKR2	0.00431062	0	0.0200503	0	0.0277961	0	0.0196627	0.00583284	0.00990454	0.0425289	0.00302687	0.00516025	0.0082603	0.0372796	0.00592418	0.0158058	0	0.0162886	0.0259164	0.0245876	0.0266714	0.0116002	0.00899941	0.00448194	0.0211165	0.0243237	0.015305	0.0247836	0.0199534	0.053663	0.0163098	0.0252249	0	0.0232123	0.0403745	0.0442682	0	0.0157846	0.0462399	0.0444644	0.00371535	0.0313535	0.0268015	0.0705755	0	0.0352108	0	0	0.0107142
gene-ACKR3	1.91146	3.95501	1.20516	1.51301	1.96261	2.7522	4.90533	2.34905	1.95701	3.77493	3.0562	2.87176	2.32951	2.66801	1.30055	1.59505	2.0553	2.97012	2.1087	1.93121	2.40339	2.96842	2.78012	2.9354	1.57565	2.38676	1.82601	2.9213	1.62021	2.3369	1.47969	2.40499	1.61209	1.44407	1.76745	1.66015	2.22301	1.09284	2.85321	1.36236	1.48926	2.34149	1.78198	2.05824	2.02572	2.81361	1.32041	2.25353	1.2426
gene-ACKR4	0.0840204	0	0.0618287	0.0350698	0.0162047	0.211126	0	0.0167838	0.0436906	0	0.0420022	0.028092	0.207025	0.124993	0.0558156	0.104396	0.102508	0.0649235	0	0.113478	0.0555215	0.114568	0	0.0159878	0.0693325	0.212116	0.118579	0	0.0708141	0.0134722	0	0.0998721	0.00990294	0.0313469	0.0440693	0.0706335	0	0.043773	0.0222472	0.0260338	0.0179071	0.0361477	0.0659153	0.056635	0.0757207	0	0.148933	0	0.108027
gene-ACLY	27.6753	31.2852	29.5284	17.9107	25.2781	26.7748	23.0543	24.6259	24.4986	25.9408	24.0331	26.0421	23.5195	28.1987	22.8852	28.0114	22.6915	26.4002	26.3842	25.4187	25.8038	22.7795	13.0515	21.0362	25.8476	25.1592	24.6426	18.7286	25.3108	22.7091	27.9697	19.7295	23.0008	22.6065	21.96	23.4349	23.2133	21.3401	23.4654	23.6109	20.3666	26.1769	20.3224	28.0918	22.9927	24.174	24.4953	21.7174	21.6775
gene-ACO1	4.00248	6.1121	6.05073	6.18182	4.67713	5.53893	5.31024	5.00616	5.30138	5.04641	5.70693	4.59013	5.46313	6.98571	7.78144	4.30348	5.82775	6.27756	6.93608	4.06232	6.23123	5.6427	4.54901	5.18089	6.92474	4.70147	6.61697	4.42948	6.03932	6.44244	5.61594	5.05136	5.29023	6.06709	4.07433	4.53214	7.21606	5.67747	6.1532	5.48355	5.33669	6.27935	7.16642	6.11727	6.32993	5.01296	5.48569	5.20873	4.29054
gene-ACO2	34.9795	46.8186	50.2448	40.8932	41.1023	38.8356	41.6067	37.3272	36.1559	40.8345	43.4556	42.2633	41.3148	42.9177	38.8995	39.148	42.4068	38.6276	38.4211	42.4204	38.2566	42.8395	37.3478	33.7154	34.7862	33.9271	30.2541	39.9929	46.5278	39.4508	49.9711	37.4561	39.5853	34.5185	26.3339	36.7444	35.3554	32.8062	30.9394	29.5079	31.492	33.6625	35.2393	33.4276	29.8755	34.4316	36.1048	33.105	32.2672
gene-ACOD1	21.7844	22.8178	16.9769	21.362	20.889	26.4767	17.417	29.5625	23.578	10.2462	23.834	17.1681	27.194	15.2733	37.771	26.9518	21.4824	24.189	17.5824	27.4725	30.2211	18.7569	26.7815	49.4312	27.1325	34.8924	36.0193	30.1112	19.3222	21.2957	15.2111	27.7145	23.7236	23.7073	42.7204	33.0732	27.4548	28.9671	26.4479	34.8775	29.0981	23.232	23.3214	18.0904	41.0359	28.2877	23.0052	34.3612	17.2704
gene-ACOT11	0.234364	0	0	0	0.085211	0.021721	0	0.153386	0.184916	0	0	0.133893	0.14927	0.346097	0	0.055668	0.043917	0.055465	0.096364	0	0.08344	0.057341	0	0.044114	0	0	0.100739	0	0	0	0.040662	0	0.077752	0.084013	0	0.104792	0.107731	0.019713	0.106457	0.078094	0	0	0	0.30299	0	0.277062	0.158737	0	0
gene-ACOT12	0	0	0.050385	0	0.074638	0.034362	0.033628	0	0.059728	0.155196	0.063642	0.09641	0.056191	0.114585	0	0.126416	0.089456	0.071284	0.061724	0.021034	0.026976	0.014231	0	0.125655	0.075621	0.083606	0.140078	0	0.061479	0	0	0	0	0.138019	0.072741	0	0.035686	0.052857	0.031572	0.145199	0.050607	0.135356	0	0.051646	0.078153	0.014534	0.094293	0.261863	0.0397
gene-ACOT13	6.46513	4.22286	5.00972	5.47486	5.1662	4.77338	4.41015	6.98267	4.86766	8.61783	4.64161	5.58591	6.12148	7.4999	5.1411	5.54406	2.96784	7.33584	4.07469	5.99248	4.07905	5.36682	3.19777	4.21583	5.08088	5.60298	4.33913	7.64342	6.96808	4.03888	3.74891	4.7288	3.66515	3.39706	4.96004	3.2889	6.3555	4.05337	3.62515	5.41235	5.49359	5.25837	5.01858	3.42062	3.55784	4.91105	6.80581	4.19069	3.3745
gene-ACOT2	2.83222	3.20101	2.96679	2.45006	2.88526	2.53577	2.95298	2.28938	2.95037	2.20422	2.85387	3.60486	3.72771	3.35806	2.1641	3.24883	3.9957	2.66392	2.26501	3.47214	2.26288	3.55788	2.10364	1.91618	2.11076	1.91947	2.85267	3.89844	2.15318	3.63532	2.68559	2.85635	1.92076	2.3238	2.42753	3.32461	3.41191	3.24545	2.80822	1.97286	2.49493	2.19016	2.38973	2.56834	3.31787	2.73128	4.02635	3.19061	3.00649
gene-ACOT2-2	0.080453	0.068282	0.040139	0.059885	0.035631	0.054464	0.068842	0.02265	0.105982	0.016454	0.070965	0.044141	0.01454	0.073403	0.019833	0.045127	0.133812	0.030275	0.073056	0.104789	0.019101	0.044489	0	0.048613	0.050378	0.031061	0.042786	0.112582	0	0.026831	0.056315	0.026032	0.02832	0.051131	0.050551	0.174919	0.071993	0.019152	0.04048	0.022994	0.051436	0.058276	0.033151	0	0.066732	0.045769	0.029143	0.02916	0.069328
gene-ACOT4	0.11682	0.403265	0.040546	0.035007	0.251833	0.474178	0.163155	0.111816	0.238294	0.292789	0	0.208317	0.417228	0.407524	0.059499	0.253109	0.128425	0.279617	0.080432	0.520626	0.215639	0.182176	0.176595	0.25577	0.250682	0.233715	0.139916	0	0.374385	0.217799	0.305899	0.172176	0.352202	0.194156	0.432354	0.210597	0.191923	0.357355	0.385109	0.294087	0.275542	0.204506	0.391691	0	0.15607	0.425702	0.793291	0.314972	0.213475
gene-ACOT6	0	0.048969	0	0	0	0.009178	0	0.116726	0	0	0	0	0.096166	0.055273	0	0.034887	0	0	0	0	0	0	0.096971	0	0	0	0.087924	0	0.128311	0	0	0	0	0	0.135488	0	0	0	0.118483	0	0.019379	0	0	0	0.045616	0	0	0	0
gene-ACOT7	12.6491	12.6179	12.2419	18.1404	9.52489	10.9194	14.1675	15.1353	11.5499	17.0583	13.49	16.8822	13.1233	10.4803	13.4004	9.64049	17.9071	11.8992	16.2935	10.832	11.1133	13.7027	19.5179	11.1312	10.2479	14.1315	12.1565	22.1769	10.2845	18.6594	23.4026	19.8677	11.2948	12.8229	13.9462	16.3862	16.9314	12.7773	12.4283	11.7322	12.8305	16.7989	16.0026	14.5469	20.5008	12.7152	9.33708	8.93813	12.9396
gene-ACOT8	10.695	15.0663	10.0184	14.0907	12.9537	10.6386	13.1478	11.4362	14.217	20.1754	12.891	13.1193	13.0418	10.4358	13.4266	10.6099	14.0257	11.1212	12.9987	11.9304	10.56	12.5675	18.7079	9.46528	7.95418	8.68343	10.0144	19.959	11.1021	15.7121	17.3252	21.2963	12.8019	10.52	10.1314	10.2574	15.1062	11.8435	11.2658	9.68984	13.919	10.4911	15.0762	10.0397	11.9375	14.8507	10.9767	11.0757	8.76077
gene-ACOT9	17.0775	17.3789	17.8208	19.8837	14.3065	17.0291	16.5163	17.6083	20.4919	13.4808	18.6547	17.0455	15.489	18.0183	18.5842	19.9257	15.9991	17.1936	18.6685	16.486	18.5183	16.2756	19.5833	18.6125	15.5735	16.716	16.3671	16.1392	18.2887	14.8097	18.3958	16.8074	13.5446	17.3542	19.0905	21.6551	21.3206	18.4833	16.9202	15.9767	21.2272	16.9535	20.0171	15.7375	20.4867	20.2679	17.7617	15.8308	19.2433
gene-ACOX1	16.3338	13.5966	15.7979	11.6336	15.4057	17.7508	12.302	20.1165	18.7591	15.8092	12.4131	14.9529	13.0353	19.1791	18.3132	16.6239	12.5264	19.4608	15.1288	17.6012	16.8191	12.9823	6.96092	20.7918	18.8378	20.69	21.182	16.9736	18.1086	11.918	14.1415	9.1452	13.0814	17.5814	23.3124	19.3625	16.345	17.27	17.8869	21.4583	15.8592	22.5039	15.2688	17.1486	18.1578	15.1087	18.9569	18.554	14.4755
gene-ACOX2	0.085105	0.12595	0.0171389	0.123872	0.0426588	0.0658323	0.147178	0.0159726	0.0964566	0	0.0539807	0.0412408	0.0286138	0.0613953	0.0446168	0.130858	0.00850303	0.111287	0.0277202	0.11378	0	0.213066	0	0.0471766	0.047771	0.0473736	0.0432655	0	0.111482	0.0408246	0.194368	0.0725941	0.0469755	0.0423189	0.114696	0	0.0836851	0	0.105799	0.0688267	0.0262344	0.14248	0.0820743	0.10965	0.0846795	0.0514133	0	0.012934	0.019621
gene-ACOX3	7.98621	10.5399	9.96292	4.06334	10.15	9.51599	8.50723	9.57125	7.68299	9.43569	6.49281	9.34709	6.90855	9.60468	9.60484	8.66255	10.5865	9.57235	7.57453	9.79921	8.35843	10.3039	4.90222	10.1653	9.32836	6.59094	9.11312	10.225	8.16177	8.63223	8.24387	9.30723	12.8538	7.33064	10.4031	12.6807	5.92848	9.13988	8.85519	8.94633	6.87016	14.7998	7.40539	8.1543	7.12072	8.59513	9.33627	9.15	10.0145
gene-ACOXL	1.51593	1.05966	0.642857	1.92645	1.37988	1.62658	1.43613	0.856772	0.84028	1.79935	1.1991	1.81107	1.30044	1.02169	1.1248	1.68404	0.70345	1.09226	0.951688	0.767555	0.984849	0.967871	0.872804	0.633092	0.762849	1.08343	1.0828	0.804194	0.420338	1.07412	0.844046	0.870919	0.871856	0.763643	0.662976	0.923141	0.717637	0.504027	0.427071	0.588871	0.436903	0.583488	0.591721	0.871599	0.790728	0.653538	0.725125	1.0792	1.44181
gene-ACP1	22.9366	19.2021	15.8001	25.1182	22.1075	20.8794	23.7652	21.0319	20.9787	28.7085	21.1262	24.4448	26.7922	23.8176	20.8445	22.2357	21.116	22.1056	23.5962	25.2768	19.3962	25.0193	22.5044	16.8377	16.0117	20.3596	18.345	22.7991	23.8132	21.0225	25.5926	23.1462	22.3498	19.1377	13.3878	18.3161	22.3871	24.1366	18.2917	15.8225	28.6891	14.6621	24.4909	21.0183	18.8418	25.2019	26.9416	22.953	19.791
gene-ACP2	13.9949	16.7771	13.8936	10.3348	13.1287	14.4782	11.8255	18.1601	12.511	8.02252	12.5206	12.3243	8.5331	12.8255	16.9818	14.8571	12.6957	19.5333	17.0519	13.47	15.8765	11.9212	8.50556	16.4356	17.2449	14.6088	19.023	9.11382	15.3759	15.3481	19.3385	14.7715	17.8077	17.6853	16.3705	18.5521	15.0727	13.9396	17.4389	19.6098	11.6887	19.1412	20.0353	17.8793	15.4814	13.7738	15.1225	16.0358	13.7225
gene-ACP4	0.899895	0.863043	0.693697	0.691392	0.600384	0.294752	0.912786	0.901393	0.81352	1.26644	1.12093	0.916657	0.477333	0.799533	1.25513	0.627309	0.60458	1.23703	0.594762	0.312521	1.21196	1.21098	1.23243	0.304731	0.532987	0.766655	0.594238	0.465873	0.79385	0.985454	0.84066	2.12724	0.736938	0.504469	0.456628	0.435992	1.15646	0.626371	0.775954	1.21026	1.02228	0.615715	1.11308	0.554934	1.65516	1.2212	0.186456	1.14779	0.579044
gene-ACP5	61.8703	77.376	73.778	51.8611	61.6942	62.8036	71.4647	57.5937	54.7293	94.8535	62.0235	74.1772	66.5477	63.0052	42.192	59.336	69.3012	50.9572	58.6524	68.2675	50.7649	68.8621	72.0449	37.3605	47.3832	51.7467	40.7017	59.9181	61.1554	61.2585	66.4905	66.4535	58.3661	54.2456	43.3076	45.4259	48.1205	47.3324	47.3387	49.6169	54.9036	43.4768	66.5061	55.9015	50.9325	60.9565	58.8997	50.1343	50.0664
gene-ACP6	4.45661	3.97842	3.93216	1.85034	4.05036	3.10121	4.28998	3.19301	4.39433	7.45189	3.12282	3.95988	3.8923	3.94579	3.80448	3.13474	3.81332	4.55265	2.73271	4.99533	3.91129	3.56133	3.42605	3.57823	3.6361	3.32108	4.76173	3.6535	4.06802	3.88842	3.56091	4.10286	3.52512	3.31172	3.45373	4.3039	4.96093	3.14622	4.6738	3.66011	4.67664	4.62328	4.3605	3.65196	3.19553	3.82469	5.25485	4.14096	3.1077
gene-ACP7	0	0	0	0	0	0	0	0	0	0	0	0	0	0	0	0	0	0	0	0	0	0	0	0	0	0	0	0	0	0	0	0	0	0	0	0	0	0	0	0	0	0	0	0	0	0	0	0	0.010915
gene-ACPP	0	0.0241155	0.0151586	0	0.0143847	0	0.0592927	0.0621025	0	0	0.0144996	0.0624689	0	0.00619253	0	0	0	0.0385691	0.00558357	0.0220112	0.0322657	0.065769	0	0.0177608	0.0429678	0	0.129125	0	0.0406363	0.0340285	0.0813221	0	0	0	0.0417452	0.0170396	0	0	0.0197368	0.073077	0	0	0	0	0	0.0132647	0.0307189	0	0.0255855
gene-ACR	0	0.401376	0	0	0.0281192	0.13286	0.030774	0	0.148866	0	0	0.0659071	0	0.0694642	0	0.127398	0	0.0862846	0	0.146345	0.0349725	0.13614	0	0	0.107774	0	0.0717358	0	0.0666833	0	0.0285064	0.0823659	0	0.0967462	0.037778	0	0	0	0	0	0	0.242288	0.13844	0.112436	0	0.0612536	0.192192	0	0
gene-ACRBP	1.91561	2.66139	2.30687	3.57058	1.43428	1.47646	2.05221	2.88652	2.04177	2.04795	2.73777	2.09416	2.46608	1.83926	1.48399	0.699755	1.85587	2.38883	2.12565	1.57008	2.19902	2.17459	2.47413	0.967017	2.46309	2.08494	1.85655	1.79783	1.93717	1.83643	2.25034	2.91353	2.42393	2.51267	1.23402	0.770665	2.17646	2.872	2.49635	2.16164	1.96174	1.5288	5.31517	2.78922	3.13653	2.52628	2.6072	1.7655	1.6422
gene-ACRV1	0	0	0.10142	0	0	0	0.0748747	0	0	0	0	0	0	0	0	0	0	0	0	0	0.0541429	0	0	0	0	0	0	0	0	0	0	0	0	0	0	0	0	0.0890762	0	0	0	0	0	0	0	0	0	0	0
gene-ACSBG1	0	0	0	0	0	0	0	0	0	0	0	0	0	0	0	0	0	0	0	0	0	0	0	0.00997521	0	0.0611518	0	0	0	0	0	0	0	0	0	0	0	0	0	0	0	0	0	0	0	0	0	0	0
gene-ACSBG2	0	0	0	0	0	0.0160535	0	0	0	0	0	0	0	0	0	0	0	0	0	0	0	0	0	0	0	0	0	0	0	0	0	0	0	0	0	0	0	0	0	0	0	0	0	0	0	0	0	0	0
gene-ACSF2	24.4884	26.9719	21.78	21.0238	24.4219	29.2891	26.483	22.9541	20.8055	26.9407	25.5468	24.0914	24.3923	18.5924	20.1803	22.5719	25.3844	25.0434	27.4314	24.4172	19.9258	29.4708	26.4906	24.3072	21.8296	20.0932	21.9683	25.9833	19.9796	28.3952	28.7964	28.3684	25.5621	24.4756	19.483	21.7187	25.9534	28.8939	29.3621	22.9136	23.4929	22.2805	26.3413	24.7611	18.3752	21.4774	24.3938	23.2231	21.0183
gene-ACSF3	4.76257	7.80928	6.88952	4.09275	6.65785	6.48864	5.27456	6.26545	5.43772	7.88929	5.76646	5.96016	5.81602	7.11367	5.05963	7.37524	5.98623	5.72044	5.68631	8.14853	6.3405	7.14887	5.69505	5.75854	4.93997	5.20704	5.73357	7.42056	6.99798	5.30632	5.75209	5.55213	7.21574	6.03385	5.28597	8.31539	5.35329	6.20392	7.06394	6.636	7.10965	7.59056	6.30379	5.62412	6.36659	5.40644	5.62438	6.34236	5.31862
gene-ACSL1	3.45455	4.10262	4.58954	2.73262	3.79858	3.5908	3.06662	3.7396	3.06876	4.18226	3.3237	3.75803	2.84914	3.4212	4.39296	3.37561	3.05768	4.35154	3.0685	2.96345	3.90994	3.03237	2.37107	3.27802	3.47144	3.56023	4.07623	3.49853	4.01047	3.50237	2.93731	2.45535	3.13173	3.78995	4.26299	3.24379	3.8086	3.50794	4.10646	4.21884	3.06141	4.42518	3.18894	3.39075	3.56208	3.61343	3.60275	3.25185	2.84591
gene-ACSL3	3.90988	2.5631	3.40228	2.51462	3.15872	4.10285	3.70137	3.18774	2.65538	4.72831	2.65494	3.63795	2.61142	4.43961	2.82946	3.223	2.22699	4.60269	3.17411	4.06017	3.43305	3.51505	1.5118	3.41895	3.7102	3.14899	3.70316	3.93135	3.85349	2.78535	2.67369	2.34313	2.22492	3.093	4.35338	3.3272	3.60629	3.48636	3.0233	4.03934	3.35566	4.30135	3.39857	3.59134	3.1089	3.41138	3.40457	4.30446	2.98339
gene-ACSL4	15.386	8.37866	9.89134	10.2401	10.6031	13.0454	8.15049	12.8245	17.6008	12.6973	9.21533	12.277	9.90823	13.8627	12.9399	12.8295	6.63228	15.6451	12.4184	11.7571	15.3581	9.65725	7.46547	17.6746	13.9625	16.2192	16.1072	14.708	16.2385	8.72911	14.277	5.28778	7.66152	12.4251	20.8206	12.8899	11.6739	12.4581	13.4367	15.4194	13.8858	15.1539	12.1926	11.812	14.9427	11.6473	13.8703	14.4197	12.2296
gene-ACSL5	25.5236	23.7899	25.2494	27.6914	26.2457	25.4071	23.7055	28.3304	29.411	23.4326	23.3092	24.543	24.1739	27.6046	36.8366	22.4737	24.8077	31.7822	31.0419	27.7403	28.9283	22.7131	23.7229	33.9907	30.4209	27.3359	27.7895	32.4258	27.5027	28.4385	33.9313	22.7857	21.1973	25.5635	26.1313	25.0704	31.3142	28.6574	24.3771	32.5138	25.9098	33.2755	34.2862	22.9401	22.1317	24.5087	26.5119	24.9762	26.1174
gene-ACSL6	10.7681	6.61473	9.00672	10.3093	10.464	10.1325	5.93879	13.1175	9.54488	7.36616	9.47198	7.08754	6.33188	10.2567	14.2875	10.7188	9.04598	14.0156	7.73539	7.18047	12.9418	6.62495	5.69933	14.5581	14.4523	16.0846	17.6068	11.1862	8.45022	7.95113	8.18228	6.95128	9.31247	11.7755	16.4886	12.9113	10.6916	12.1633	10.4645	12.397	11.3904	14.2162	9.18124	13.4498	9.46039	8.32003	10.2254	12.9232	10.5466
gene-ACSM1	0.0215024	0	0	0	0	0	0.0591803	0	0	0	0	0	0	0	0	0	0	0	0.113609	0	0	0	0	0	0	0	0	0	0	0	0	0	0	0	0	0	0	0	0	0	0	0	0	0	0	0	0	0	0
gene-ACSM3	0.334505	0.088949	0.281682	0.138167	0.210831	0.184937	0.267265	0.150086	0.200206	0.201566	0.339708	0.201101	0.172688	0.482913	0.082694	0.340974	0.176418	0.32462	0.283026	0.313147	0.283729	0.132684	0.191956	0.221144	0.160292	0.333429	0.182765	0	0.202406	0.08807	0.178384	0.086101	0.13583	0.119985	0.518452	0.414171	0.276949	0.28896	0.437332	0.197044	0.143805	0.361275	0.133565	0.207091	0.22773	0.285085	0.125433	0.218692	0.102399
gene-ACSM4	0	0	0.029599	0	0.071923	0.17148	0.007318	0.05532	0	0.061296	0	0.028444	0.008098	0.145626	0.035674	0.05238	0	0.025781	0.02826	0.032187	0.016183	0.043333	0	0.077071	0.065558	0	0.016907	0	0.036512	0.219802	0	0	0.0445	0.042002	0.049716	0.048654	0.041572	0.019577	0.052244	0.072628	0.050166	0.014998	0	0.207211	0.032078	0	0.094291	0.039881	0.023551
gene-ACSM5	0	0	0	0	0	0	0.0379267	0	0	0	0	0	0	0	0	0	0	0	0	0	0	0	0	0	0	0	0	0	0	0	0	0	0	0	0	0	0	0	0	0	0	0	0	0	0	0	0	0	0
gene-ACSS1	34.7847	36.6869	36.7255	28.9886	35.0705	30.4049	30.4939	32.4806	28.1735	39.4747	28.29	31.9896	32.6604	34.2386	29.6253	28.5859	35.7055	35.4375	32.0866	32.6204	31.8081	35.5328	25.3454	24.7076	28.6214	26.4694	30.6314	37.6601	32.5763	35.1262	31.1286	32.4269	32.2081	25.1407	28.7894	31.3845	32.0379	31.3951	34.4408	31.4047	26.9576	31.066	32.8604	32.4688	27.0336	29.6022	36.1713	29.6793	29.6132
gene-ACSS2	14.6554	18.9013	16.5291	13.8148	13.5047	15.647	14.4903	15.2089	13.5458	15.0233	13.5129	15.1608	13.3483	13.0346	16.0228	12.3237	17.0353	17.3663	15.5368	15.2487	14.6254	14.6771	15.1404	10.5075	19.5827	13.7174	15.2017	15.3657	15.4916	19.4533	22.6685	18.6241	16.304	16.0322	13.936	17.1669	21.1447	18.1309	16.262	18.9417	16.3806	17.4056	22.1886	19.2148	16.1122	16.911	17.1237	15.4909	14.073
gene-ACSS3	6.02961	4.79261	7.04902	3.00638	7.8475	6.57469	7.5465	9.33302	6.00442	6.3123	4.62175	4.36104	5.12236	6.07148	4.08074	9.52017	4.98761	5.78123	4.86737	7.54625	5.46388	5.30654	1.87383	8.46783	5.67914	9.20668	7.21218	5.9883	4.88436	2.64827	4.20057	2.90879	5.63471	4.3944	4.31162	6.73584	4.56339	4.66205	5.2291	4.55427	5.46158	9.01059	5.08337	13.5108	5.22624	5.59884	4.01719	6.36835	3.96674
gene-ACTA1	0	0	0	0	0	0	50.8078	0	0	0	0	0	0	0	0	0	0	0	0.117408	0	0	0	0	0	0	0	0	0	0	0	0.165734	0	0	0	0.0383198	0	0	0	0	0	0	0	0	0	0	0.0516825	0	0	0
gene-ACTA2	11.7483	1.83842	25.2297	20.7416	8.31925	2.95729	16.7848	5.94443	3.28349	6.98676	12.7247	7.64663	7.05028	10.4355	3.06235	8.98922	6.97653	6.58693	1.98191	3.54511	3.76596	4.39964	8.14558	3.39788	10.8108	3.70609	3.32984	1.46473	1.57188	1.7204	8.7409	18.5634	7.12839	11.1872	4.79829	4.3817	8.81662	7.06649	8.63873	2.81568	3.97104	9.89288	1.48355	6.64241	3.35611	3.14224	7.38848	3.20014	5.05404
gene-ACTB	2143.01	1712.61	2280.41	2279.38	1892.14	2128.51	1818.49	2009.59	2148.36	1814.85	2260.69	2025.73	1712.46	1989.95	2290.23	1997.86	1723.68	2172.08	2099.29	2117.65	2014.8	1779.17	2586.47	1807	2211.2	1987.11	1931.49	1909.05	2115.47	1704.24	2362.72	1874	1679.69	2163.82	1865.9	1869.47	2261.24	1955.93	2078.59	1949.35	1795.49	1945.92	2266.01	2066.76	1988.83	1982.91	1992.47	1691.24	1784.11
gene-ACTC1	0.127384	0	0	0	0	0	0	0.30697	0	0	0	0	0	0	0	0	0	0	0	0	0	0.132331	0	0	0	0	0	0	0	0	0	0	0	0	0	0	0	0	0	0	0	0	0	0	0	0	0	0	0
gene-ACTG1	878.988	975.25	1000.48	982.846	849.05	897.013	967.03	779.282	892.485	969.202	967.677	903.757	879.213	807.664	824.911	848.547	902.003	868.889	942.959	888.302	723.254	938.55	1101.6	737.934	767.229	757.664	715.159	756.395	834.89	979.881	1076.16	1173.7	951.977	867.31	685.857	907.164	1160.68	917.458	875.309	841.049	826.648	784.947	952.989	842.809	787.44	902.529	868.198	756.169	747.357
gene-ACTG2	0.3644	0	0.050411	0.602563	0	0.128615	0.269943	0.158191	0.232236	0	0.419326	0	0.043462	0.049339	0.286462	0.18197	0	0	0	0.292511	0	0	0	0.031797	0.084974	0.004113	0.081348	0	0	0	0	0.124556	0	0.044801	0	0.018998	0.150371	0.107245	0.103201	0.145999	0	0	0.269051	0	0	0.085121	0.28746	0.082799	0.18937
gene-ACTL6A	8.84938	7.36325	8.90746	8.63594	7.61088	7.01821	6.74026	6.15724	8.19647	7.47544	6.92575	10.0987	6.02448	8.41252	7.88904	6.79897	6.21268	7.01782	8.27306	8.03461	6.38283	5.69619	4.77164	6.2663	6.72903	7.03054	5.42712	8.3154	9.2802	7.07576	7.56157	5.53652	5.21398	5.28449	5.38071	6.03568	7.21967	5.97495	6.383	7.57056	6.43411	5.99177	6.87344	6.09552	6.14982	6.77845	6.24664	6.53828	4.40029
gene-ACTL6B	0	0	0.02848	0	0.148711	0	0.082971	0.117068	0.125813	0	0.02998	0	0	0	0	0	0	0	0	0	0	0.130209	0	0	0	0	0	0	0.051463	0	0	0	0.12045	0	0	0	0	0	0	0.12979	0	0	0	0	0	0	0.329285	0	0
gene-ACTL7A	0.114935	0	0	0.07574	0.234206	0	0.03826	0	0.166414	0	0.125573	0.081418	0	0.080101	0.063871	0.224267	0.084472	0.121268	0.050391	0	0	0	0	0.138699	0.07472	0	0.034469	0.101422	0.060873	0.168805	0	0	0	0	0.057434	0	0	0	0.036806	0.067705	0	0	0	0	0	0	0.16641	0	0.061002
gene-ACTL7B	0	0.178736	0.005627	0	0.067635	0	0	0	0	0	0	0	0	0	0.186425	0.189476	0	0	0.063954	0	0	0.06953	0	0	0.111357	0	0	0.132256	0.083888	0	0.039149	0	0	0	0.057489	0.040413	0	0.253409	0	0	0	0	0	0	0	0	0.068659	0	0
gene-ACTL8	0	0	0.117967	0	0.091819	0	0	0	0	0	0	0.027482	0.207765	0.170346	0.019814	0.029192	0.153421	0	0	0	0	0.191521	0	0	0	0	0	0	0	0	0	0	0.018839	0	0	0	0	0	0	0	0	0.061631	0	0	0	0.218141	0	0.129559	0
gene-ACTL9	0.036694	0	0	0	0	0	0	0	0	0	0	0	0	0	0	0	0	0	0	0	0	0	0	0.025093	0	0	0	0	0.13524	0	0	0	0	0.075209	0	0.118379	0	0.021935	0	0	0.083633	0	0	0	0.137216	0.08416	0	0.044213	0
gene-ACTN1	53.1703	53.2368	55.0648	44.5246	48.1581	44.7439	62.7188	43.4089	52.2135	50.9269	50.4373	56.2562	48.6758	39.7279	34.8108	39.6731	36.0599	42.9841	41.6491	41.3421	41.3983	53.8835	31.7615	49.1355	38.8075	48.7701	41.6404	22.9465	36.0225	35.3981	42.9347	33.1863	49.9442	34.6838	31.9533	36.4158	44.5085	37.201	50.4613	34.6627	35.7186	32.8642	42.6801	47.8986	42.9523	49.7143	43.0654	45.1683	38.8414
gene-ACTN2	0	0	0	0	0	0	1.98436	0	0	0.047956	0	0	0	0	0	0	0	0.020529	0	0	0	0	0	0	0.054201	0	0	0	0	0	0	0	0	0	0	0.008748	0.040322	0.015777	0	0	0	0	0	0	0	0	0	0	0
gene-ACTN3	0.344841	0.873105	1.25285	0.517756	0.37659	0.583041	1.24585	0.296446	0.557669	0.533823	0.624402	0.477824	0.59071	0.64899	0.481633	0.964138	0.672432	0.512972	0.769735	0.613054	0.457926	0.609023	0.603742	0.575089	0.645114	0.718917	1.03478	0.790181	0.661917	1.22346	0.570434	0.705581	0.622982	0.579805	0.309879	0.695266	0.486695	0.345135	0.390857	0.785903	0.345871	0.502355	0.621859	0.946511	0.706245	0.536545	0.385451	0.369608	0.443744
gene-ACTN4	107.24	133.264	112.092	135.578	97.5034	126.788	106.9	112.947	117.169	81.2647	118.145	108.738	99.8405	93.6934	128.213	107.667	123.926	113.615	125.418	106.329	112.396	115.367	86.8522	145.474	108.997	123.786	125.493	99.5699	101.496	130.223	124.541	115.183	113.191	113.362	114.532	143.334	138.063	127.966	126.685	117.954	97.805	106.153	119.397	121.269	117.959	118.615	111.195	113.935	108.041
gene-ACTR10	15.3566	17.1183	16.6361	16.7734	15.7136	19.4183	14.1187	17.6766	19.1028	21.6712	15.6577	17.4503	16.5872	17.5945	16.0057	17.2194	16.6383	18.7109	17.3608	17.8691	15.7914	18.8878	14.6192	15.1155	14.6116	20.1176	15.7793	15.8189	21.2269	17.3746	15.529	14.4862	13.998	18.23	19.6502	15.9949	13.5973	18.15	15.7829	20.9961	20.2103	19.3867	16.1532	16.1356	19.7589	18.9715	19.175	16.7284	16.6071
gene-ACTR1A	38.6271	49.97	45.3896	43.4523	40.5184	39.8039	43.0468	40.486	41.4618	49.265	40.6105	42.9311	38.0014	35.5717	43.6266	36.1748	43.685	41.9101	41.9214	41.9772	39.5328	44.4272	40.0421	40.7284	37.858	40.2939	39.3804	51.4862	42.5775	46.5228	52.0209	54.0936	44.6975	39.3536	38.4355	44.0933	43.243	42.7171	39.4134	43.5835	36.5481	40.3515	42.6274	43.6579	40.1819	43.3792	37.5419	38.3662	36.1552
gene-ACTR1B	6.22019	8.18977	6.28123	3.10207	8.39812	5.87042	7.49585	5.34319	3.87602	10.2742	5.93819	6.54577	5.69929	6.78146	4.26395	7.52073	6.98757	6.68686	6.42002	7.7112	5.01801	8.1007	5.24696	5.60151	5.62356	7.73809	5.81022	8.85743	5.88258	6.22256	4.49314	8.4278	7.09378	6.41615	6.69072	6.77307	6.52106	6.3243	7.82597	5.48743	5.89551	5.03988	6.15767	6.23912	5.94095	6.02755	6.51932	6.38658	6.89089
gene-ACTR2	147.342	114.6	149.865	141.998	121.03	137.569	121.189	126.502	144.279	129.531	130.016	138.407	123.932	145.565	148.13	136.866	103.042	138.058	138.282	130.494	140.421	121.767	81.4801	143.2	130.43	140.375	136.513	139.994	169.199	108.94	146.126	96.8284	95.3964	117.972	136.811	127.664	134.353	130.452	115.497	133.038	140.187	124.165	122.882	120.858	141.645	124.245	125.789	124.134	111.755
gene-ACTR3	132.099	99.9724	120.103	151.543	110.055	122.77	111.161	125.989	148.299	123.17	123.823	123.219	126.57	125.152	141.03	128.443	89.9977	119.919	122.156	116.538	129.923	114.631	91.6043	141.739	114.079	150.479	130.612	137.962	140.382	97.9639	123.303	98.3401	89.0519	113.346	134.917	117.686	132.612	131.616	106.599	132.054	151.919	121.646	116.794	107.909	137.022	120.992	121.606	130.176	104.45
gene-ACTR3B	5.40227	7.15562	5.96772	2.09953	6.84581	6.34936	5.94728	7.02607	4.57106	5.07371	4.45826	6.1287	3.12389	8.09015	3.53924	6.66704	5.24837	6.84662	4.39637	6.66181	6.30912	4.81267	3.18364	4.63479	7.04154	5.17813	6.68146	2.5318	6.00627	4.40155	4.67779	4.04854	4.94946	4.83988	6.2251	6.25641	4.72751	5.61058	6.27355	5.2089	4.79918	6.52972	5.38569	5.38731	4.94059	5.84428	6.45154	6.6581	6.21122
gene-ACTR5	8.18064	10.1973	9.19355	4.16982	9.70241	7.55423	7.90756	9.86042	6.53147	11.969	8.26499	7.79432	7.90837	8.80422	5.81802	9.57585	8.77085	7.87924	6.81191	10.0332	7.67526	9.09589	6.3541	7.84028	7.68042	7.49179	7.18003	7.37623	8.36586	8.42619	8.98937	7.8463	8.90795	7.19527	8.37474	11.0377	9.0055	7.51654	9.20567	10.0383	7.96074	10.3026	7.74976	9.7315	7.86718	9.42802	8.89509	8.52948	8.20704
gene-ACTR6	3.71064	3.23181	3.41208	3.60619	3.22657	3.55249	3.40575	3.20231	3.65649	4.76733	2.4202	3.86445	4.31922	4.33561	4.31219	4.38716	3.68277	2.99114	2.24421	4.11589	3.77376	2.92185	3.28862	3.87135	3.9428	4.14002	4.09633	3.56945	5.7922	2.92553	2.96657	1.45173	2.10096	2.76902	2.93688	2.58524	3.26428	2.22039	2.95087	3.82526	4.05179	3.943	3.30153	2.84886	3.20912	2.64087	5.1637	2.17954	3.98956
gene-ACTR8	8.1303	8.68122	8.11149	4.74474	7.82911	8.0386	8.22673	7.31793	8.23382	8.75071	6.29761	8.26203	6.92944	9.26538	8.7044	6.93653	6.74454	8.6437	7.30298	9.89279	7.64885	9.43062	7.03943	8.59226	8.12969	8.44629	8.78805	6.24744	7.62055	8.32728	8.54976	5.09476	7.11385	8.518	7.8643	9.49207	9.42538	8.00802	8.19803	7.5214	7.1871	9.34597	8.6857	7.7893	7.14534	8.89373	10.1485	7.28976	6.0842
gene-ACTRT3	1.07124	0.941507	1.09315	0.495736	0.615806	0.852744	0.589329	0.675066	0.619074	0.412923	0.316257	0.643484	0.606277	0.577003	0.823291	1.42344	1.10964	0.740821	0.626496	0.429799	0.782203	1.60361	0.807071	1.16679	0.762743	0.849818	0.717426	1.3482	0.660834	0.803275	0.318791	0.995397	0.669291	1.13173	1.86199	1.44783	0.920619	1.31794	1.15259	1.04403	1.20251	0.418491	0.552771	0.721233	1.04013	0.795811	1.06865	1.02102	0.405334
gene-ACVR1	1.4249	1.4963	1.22888	1.6141	1.32746	1.27038	1.15502	1.58121	1.29612	1.07846	1.64303	1.05016	0.916148	1.44366	2.33207	0.846658	1.45219	2.03137	1.79889	1.15839	1.48799	1.36325	1.60374	1.06993	2.02185	1.79794	1.99777	0.745936	1.38985	1.63859	1.62981	2.00712	1.8279	2.20494	0.978918	1.42838	2.76306	1.65508	1.99994	1.82935	1.45871	2.49989	1.8613	1.61839	2.12732	1.5195	1.95294	1.69683	1.76795
gene-ACVR1B	10.4477	12.6835	10.1034	17.2959	9.13354	11.799	9.13702	12.8841	13.0091	7.18576	14.3762	7.95324	9.78881	11.1297	15.0305	12.404	8.8524	12.7393	11.2857	8.87088	12.5745	12.4104	7.10197	30.2122	12.2568	13.9094	14.1779	15.0451	11.4939	8.48674	8.78235	12.1526	12.0062	13.8533	15.3033	18.2896	14.3294	15.6972	15.176	11.8855	9.1448	13.8532	11.6221	13.4894	12.4529	10.4352	10.5014	13.8746	10.7374
gene-ACVR1C	0.075299	0	0	0	0	0.029305	0	0	0	0	0	0	0	0	0.056679	0.152299	0.037824	0	0.080664	0.117421	0	0	0	0.112173	0.036364	0	0.027798	0	0	0	0	0	0.108912	0.020476	0.026532	0	0	0	0.042652	0.080629	0	0.104446	0.139799	0	0.105922	0.035378	0.194927	0	0.254144
gene-ACVR2A	0.667801	0.258284	0.6171	0.295102	0.815142	1.02754	0.473037	0.71659	0.69116	1.14979	0.318545	0.658029	0.35225	1.06962	0.630562	0.693361	0.512543	1.1567	0.379281	0.742799	1.12543	0.39951	0.361682	0.441874	0.799837	0.586103	0.998116	0.510891	0.594335	0.412121	0.593089	0.195352	0.476367	0.599882	0.740414	0.626227	0.73674	0.648342	0.934413	0.742404	0.865675	1.22454	0.41909	0.651811	0.797818	0.491062	0.627075	0.469157	0.623589
gene-ACVR2B	1.26634	0.892466	1.31139	0.79381	1.62172	1.14757	0.92099	1.54847	1.16	0.665906	1.17141	0.969427	0.930032	1.34368	2.37865	1.29407	0.931106	1.6726	1.35756	0.87569	1.7912	0.940013	1.06007	0.794629	2.35687	1.46963	2.1685	0.547724	1.31884	0.86151	0.898544	0.952089	1.17957	1.59027	1.3427	1.42255	1.12027	1.06731	1.93607	1.32555	1.09494	1.61452	1.30451	2.09444	1.13974	1.01537	2.09092	1.54726	1.26508
gene-ACVRL1	14.3731	14.8511	17.5589	17.0592	12.726	13.0442	10.6365	16.6146	13.0951	12.5762	14.3955	11.5202	9.0574	9.88724	29.7456	15.5659	14.6957	23.7996	16.4361	13.8686	20.2009	9.53326	14.6223	15.6202	23.39	12.5901	19.642	26.3967	13.1765	22.693	21.6218	27.6514	27.6146	19.5212	13.5029	20.4907	23.0211	17.309	20.6112	19.4262	15.1997	24.767	28.0027	19.9869	14.1803	12.2928	15.1184	12.8901	17.1054
gene-ACY1	1.4435	2.09995	2.41355	1.92057	2.64111	2.97947	3.02826	1.88677	2.49162	3.23321	2.5508	3.46675	2.34331	1.89834	2.86131	2.21099	2.77365	1.94019	2.51473	3.03977	2.6064	2.81343	2.31734	1.70696	1.81786	2.1418	2.19155	2.99072	2.20669	2.04051	1.71817	4.39945	3.03392	2.11093	1.64288	1.89094	2.79704	2.50815	3.19217	1.84016	1.99533	1.65459	3.87612	2.96207	1.90646	2.75965	2.40001	3.07811	2.06539
gene-ACYP1	5.03333	5.06101	4.79371	4.81529	4.56688	4.98112	4.0382	5.41538	7.08458	5.08004	6.07238	5.66391	10.8892	6.15825	5.94075	5.53687	5.5183	5.52502	4.57425	5.03612	4.85913	4.82219	8.82806	4.37127	2.68624	5.44772	6.12139	6.8582	5.11985	4.56166	4.51794	6.05143	2.98521	3.0666	3.84386	3.948	3.92736	8.6691	3.87279	3.63393	6.92564	4.17319	3.16256	2.79253	2.77581	6.3813	6.31906	4.38492	2.76073
gene-ACYP2	0.12626	0.173809	0.203846	0.473705	0.239075	0.0805391	0.297889	0.258059	0.073738	0.232839	0.0989176	0.468501	0.341449	0.480543	0.299761	0.371618	0.170886	0.189834	0.0470785	0.218209	0.488908	0.230225	0.237246	0.0367039	0.234491	0.28614	0.0484121	0.425565	0.472807	0.265848	0.296152	0.254491	0.464186	0.281005	0.253913	0.103107	0.0802889	0.0375849	0.181555	0.189412	0.316693	0.277938	0.228126	0.196353	0.135456	0.326619	0.110102	0.234547	0.286042
gene-ADA	18.2805	18.1169	14.0718	19.2717	17.2433	14.2567	15.9779	15.5771	19.261	22.0789	13.7485	17.6718	21.5776	13.2557	17.9553	15.6673	16.9614	19.1331	20.1661	15.4021	14.0174	18.8325	23.0903	20.3105	12.0741	14.5834	12.0534	30.6883	13.3459	17.9402	16.0876	19.0585	18.4131	10.3457	9.63141	16.3336	22.9071	11.678	15.1787	16.5412	15.6027	11.349	17.661	12.8767	10.7177	21.9615	16.3316	12.9462	13.7269
gene-ADA2	21.5252	27.6362	34.3078	18.5189	25.6223	27.3897	18.082	27.3887	19.4172	17.6228	20.3231	19.9277	12.7236	22.5742	27.9567	24.3839	28.7746	23.6002	23.386	30.2774	25.3865	20.1391	19.1567	9.5169	32.9435	19.2011	23.7923	22.3208	29.9301	21.9143	29.656	35.087	24.2691	27.5966	22.56	19.4025	23.8274	18.0244	22.5859	23.6853	21.9447	27.4691	26.7267	30.3778	17.8137	14.1174	21.4354	16.6946	22.3528
gene-ADAD1	0	0.0795227	0.090732	0	0.0183666	0	0	0	0.0960835	0	0.0483353	0	0	0.0241427	0	0.0359011	0	0	0	0	0	0.0186238	0.0110907	0	0	0.0422752	0	0	0	0.055663	0	0	0	0	0	0.195484	0	0	0	0.101722	0	0	0	0	0	0	0.0135054	0	0
gene-ADAD2	0	0	0	0	0	0	0	0	0	0	0	0	0	0	0	0	0	0	0	0	0	0	0	0	0	0	0	0	0	0	0	0	0	0	0	0	0	0	0	0	0.0276853	0	0	0	0	0	0	0	0
gene-ADAL	2.35263	2.79296	2.8746	1.33505	3.14691	3.29444	3.7493	2.41481	2.76194	2.99095	1.80293	2.73796	2.05222	2.59571	2.65269	2.58959	1.75493	2.60272	2.38516	2.46332	2.98408	2.73542	1.36959	2.32608	2.83804	3.37531	2.90935	2.23604	2.78659	2.55794	2.02704	1.98454	2.06497	2.84007	2.28749	1.96792	2.36729	2.14649	3.47413	2.54836	2.75759	3.23253	2.95346	2.61362	2.44897	2.7187	2.69092	2.67677	2.00308
gene-ADAM10	19.959	9.04665	13.4735	11.2486	12.6514	14.5476	11.9347	14.7027	15.6341	19.3302	12.5063	13.1998	12.4129	20.0617	14.4586	15.2201	8.11403	15.9578	12.809	12.4365	14.4995	12.1436	5.15697	18.5156	16.0247	16.6587	16.3928	12.4812	18.7819	8.59062	12.6246	5.41039	9.63577	12.0492	16.7929	13.7511	12.4965	10.8638	12.0766	15.1419	11.9304	15.9625	9.70963	11.8591	14.8082	13.5559	12.8756	13.5837	12.6976
gene-ADAM11	4.53356	0.319683	3.53509	3.43964	5.19444	4.81582	3.60829	8.24671	1.60453	2.55614	0.11292	3.70733	4.15742	9.67367	2.66546	4.52429	2.5465	4.96484	1.77664	10.8108	3.23229	0.182251	2.17401	0.166378	2.97482	3.97164	4.45992	1.06347	7.15274	3.67934	4.59135	1.92859	1.83837	2.66492	2.07656	1.61426	2.62982	3.30033	1.23048	2.1311	1.12874	4.18808	2.10314	5.47807	1.96112	3.2468	3.30512	3.21192	6.44491
gene-ADAM12	0	0	0	0	0	0.01666	0	0	0	0	0	0	0	0	0	0	0	0	0	0	0	0.030527	0	0	0	0	0	0	0	0	0	0	0	0	0	0	0	0	0	0	0	0	0	0	0	0	0	0	0
gene-ADAM15	12.3442	10.7134	12.8378	10.6878	11.4148	12.7921	8.50301	15.2138	11.5442	12.0689	10.7747	10.31	7.31408	8.61569	23.1095	12.9862	18.231	19.296	16.2964	11.8127	16.1346	12.0873	14.8109	10.9664	18.9581	13.1834	17.2754	17.275	8.52397	17.067	18.0391	30.2945	13.5775	17.3179	16.5598	16.8583	16.5066	14.704	19.027	17.0523	12.3851	18.7861	19.1793	19.0376	13.6831	14.0299	14.8453	11.7947	11.6161
gene-ADAM17	11.5143	9.69346	9.94947	7.21705	10.6166	9.44331	9.90038	10.9822	10.0677	9.55489	8.59577	8.57809	6.97428	11.5594	10.1521	10.4659	7.49541	12.0664	10.3261	10.2777	11.2106	9.80443	5.63993	12.2041	11.3712	11.6192	10.0692	11.8034	12.5231	8.13595	9.87758	7.58648	9.50341	10.2292	10.1118	12.6931	11.6587	10.7406	8.91299	13.4016	9.42478	13.0921	9.84878	11.0418	9.73174	9.89541	10.5024	9.02645	9.22384
gene-ADAM19	54.8375	81.8227	49.8421	89.861	49.2599	75.1097	45.5838	74.8161	67.8878	48.0676	68.3116	47.8675	49.5577	54.3282	76.0366	66.2076	68.988	65.9594	52.2045	57.3461	73.0742	59.6793	34.3684	120.385	60.9107	75.0473	76.4064	74.195	52.9285	67.4667	59.5362	83.7146	77.2559	71.9247	128.579	117.628	77.3757	89.2913	76.6027	83.2174	77.681	74.4804	62.7971	64.7374	91.8413	66.8545	60.6843	80.4748	94.7206
gene-ADAM1A	0.02251	0.020435	0.034471	0.036994	0.029638	0.038945	0	0.024656	0.014946	0.017696	0.026763	0.059631	0.01804	0.067662	0.093044	0.01501	0.029264	0.015528	0.004588	0.081509	0.031602	0.050315	0.004302	0.018212	0.032943	0.01864	0.045159	0	0.070219	0.045042	0.001989	0.016308	0.022888	0.074866	0.125632	0.0163	0	0.002283	0.035995	0.007709	0.028174	0.042949	0.002193	0.027149	0.038593	0.033943	0.038285	0.012282	0.011799
gene-ADAM1B	0.030698	0.012574	0.042152	0.009593	0.047445	0.037097	0.003565	0.068091	0.041388	0.011034	0.026925	0.023822	0	0.0744	0.089727	0.074876	0.09314	0.032759	0.009941	0.097914	0.072729	0.052301	0.0023	0.026887	0.034861	0.011407	0.137325	0	0.036032	0.005001	0	0.005483	0.001708	0.002234	0.029967	0.026316	0.051639	0.009763	0.037313	0.014151	0.007011	0.022532	0	0.116166	0.025332	0.047011	0.069484	0.055343	0.042097
gene-ADAM20	0.097386	0.031189	0.094444	0.032954	0.153107	0.141845	0.008132	0.095917	0.017744	0.100867	0.055872	0	0.032526	0.31178	0.106886	0.111052	0.097693	0.09912	0.115864	0.16655	0.036305	0.097135	0.005105	0.070373	0.116546	0.127639	0.120672	0	0.145788	0.006034	0.066146	0.086981	0.115679	0.056079	0.227096	0.061369	0.004872	0.091758	0.181035	0.111102	0.069498	0.137438	0.114453	0.071594	0.143148	0.046803	0.101336	0.060674	0.082238
gene-ADAM21-2	0.015571	0.03513	0	0	0	0.067577	0	0.014925	0	0.187324	0.015535	0	0	0.132082	0.057687	0.044522	0.035951	0	0.025291	0	0.029247	0	0	0	0	0	0.012465	0	0.076343	0	0	0	0	0	0.091204	0	0	0	0	0	0.012846	0.09779	0.039577	0	0.097953	0.064099	0	0	0
gene-ADAM22	0.189105	0.0608729	0.0197942	0.0319329	0.138523	0.082215	0.0230446	0.29164	0.138235	0.0879004	0.109345	0.153639	0.065934	0.199933	0.111624	0.19017	0.16804	0.0479969	0.0603279	0.261555	0.165983	0.111729	0.0631037	0.200397	0.197666	0.485143	0.337571	0.0527567	0.183487	0.144182	0.0835113	0.101211	0.0845577	0.0492505	0.340737	0.38627	0.197089	0.124403	0.140905	0.263173	0.158904	0.184906	0.0748539	0.0959086	0.180239	0.196282	0.205655	0.264025	0.180347
gene-ADAM23	0	0	0	0	0	0	0	0	0	0	0	0	0	0	0	0	0	0	0	0	0	0	0	0	0	0	0	0	0	0	0	0	0	0	0.00698231	0	0	0	0	0	0	0	0	0	0	0	0	0	0
gene-ADAM32	0	0	0	0	0.0343345	0	0	0	0	0	0	0	0	0.0177271	0.00801333	0	0.0945196	0	0.0862367	0	0.0388092	0	0	0	0.0135702	0.0119011	0.0703349	0	0	0	0	0	0	0.0556221	0	0	0	0	0	0	0	0	0.0220846	0.0134066	0.0665411	0	0	0	0.0309254
gene-ADAM33	0.150177	0.159195	0.154058	0.011026	0.159791	0.180399	0.078726	0.277071	0.052195	0	0	0.171463	0.03141	0.017358	0.010761	0.111351	0.186029	0.171164	0.264306	0.118181	0.24991	0.137923	0.134978	0.166229	0.106662	0.139946	0.160023	0	0.042446	0.140061	0.047915	0.018246	0.056217	0.049385	0.083662	0.103167	0.04511	0.076839	0.101938	0.132839	0.113289	0.147248	0.08617	0.043477	0.153959	0.154839	0.197047	0.654721	0.162989
gene-ADAM7	0	0	0	0	0	0	0	0	0	0	0	0	0	0	0	0	0	0	0	0	0	0.0396928	0	0	0	0	0	0	0	0	0	0	0	0.0138481	0	0	0	0	0	0	0	0	0	0	0	0	0	0	0
gene-ADAM8	64.6945	67.1314	54.5086	81.2522	36.7826	81.4377	42.8191	98.7848	77.9332	48.2981	66.5786	57.5697	40.9953	40.4867	69.8267	61.2214	74.0519	69.7353	53.1789	53.097	76.1557	65.5326	107.903	96.1671	51.2358	80.6173	87.0542	73.8647	54.9678	83.9856	106.667	102.314	57.6343	87.515	95.3283	92.8637	73.4572	85.6036	76.9127	85.4483	77.3161	71.2829	104.202	102.72	118.182	86.5526	85.4072	70.986	67.5996
gene-ADAM9	2.57334	1.85769	2.47242	1.30499	2.45933	2.63201	1.83164	1.77058	2.18107	2.89068	0.998873	2.12164	1.55584	4.10807	1.81043	3.35189	1.61246	2.51237	1.53796	2.48823	3.00176	1.78367	0.942046	1.8758	2.36539	2.46196	2.72693	2.40506	2.98279	1.63416	1.36976	0.539932	1.50421	2.00231	2.17614	1.65362	1.48126	2.15782	1.85711	2.31601	1.58934	3.01835	1.89256	1.98372	1.60525	1.71306	2.89913	2.11953	2.1964
gene-ADAMDEC1	0.383582	1.19651	1.59419	1.07144	0.782532	0.512619	2.69131	1.45923	1.68132	1.01687	0.704681	1.03079	0.450321	0.53565	3.13552	1.75923	1.15714	0.482784	0.404464	1.16483	1.46298	0.853941	0.823162	1.26487	0.979084	2.30971	5.15737	2.23773	0.283373	1.41825	1.81367	0.105099	0.356475	1.15184	3.25786	1.07088	0.549806	0.846664	1.9819	1.58572	2.07755	2.0609	0.661769	0.691579	2.5882	1.69062	0.507942	1.22828	0.73746
gene-ADAMTS1	0	0	0.070642	0.078319	0.009392	0.167613	0	0.072078	0.063938	0.019761	0.065773	0	0.12691	0.013343	0.045506	0	0	0	0	0	0.041841	0	0	0.037274	0.022556	0.069035	0.165751	0	0.041015	0.040178	0.037075	0.08265	0.030328	0.081184	0.227228	0.075477	0.044904	0.223984	0.119279	0.235704	0.096303	0.211051	0.111286	0.011996	0.070747	0.032746	0	0	0.054105
gene-ADAMTS10	12.258	15.0492	11.031	4.56787	12.9436	11.3814	12.9726	11.3726	7.00312	15.6643	7.72113	11.5587	9.99701	12.4501	8.29701	11.85	13.1183	12.3441	8.23934	13.4698	10.8556	16.7446	7.48211	8.82477	12.1492	9.91346	10.0788	8.55352	7.56458	11.4054	5.35564	10.6378	13.6473	9.68709	8.82203	14.9477	8.86913	13.4808	12.5129	11.1086	9.1022	10.8095	10.5985	12.9806	9.65735	12.0874	15.9416	18.4027	11.6977
gene-ADAMTS12	0.06687	0.0656351	0.0709475	0.0276446	0.0640541	0.139529	0.015997	0.150827	0.174016	0.0420782	0.168621	0.170483	0.0827416	0.0465577	0.187169	0.149359	0.138147	0.186918	0.0545845	0.0321965	0.193854	0.0561006	0.104275	0.26331	0.0175799	0.152058	0.371769	0.292859	0.119698	0.137365	0.198544	0.104797	0.114191	0.0650995	0.388076	0.0994879	0.0688836	0.10304	0.0843561	0.259242	0.120286	0.260184	0.0841713	0.308344	0.284	0.273004	0.0945934	0.283634	0.175542
gene-ADAMTS13	0	0	0.040887	0.009328	0	0.024408	0	0	0.012243	0	0.062037	0	0.075623	0	0	0.042049	0	0	0.013358	0	0.036293	0.034109	0.029059	0	0	0	0	0.105474	0	0.052543	0.053403	0	0.021211	0.032525	0	0	0.012196	0	0	0.011016	0	0	0	0	0	0	0	0.035142	0
gene-ADAMTS14	0.211876	0.44799	0.140024	0.172882	0.282409	0.329418	0.240302	0.286485	0.10452	0.683385	0.249393	0.216736	0.246742	0.203012	0.52106	0.396656	0.392875	0.202507	0.48315	0.420201	0.618984	0.243996	0.352992	0.253343	0.31124	0.320653	0.428233	0.143279	0.358712	0.503546	0.420361	0.272081	0.257509	0.355778	0.441531	0.276872	0.239513	0.342461	0.284165	0.624448	0.355001	0.292942	0.29426	0.502498	0.30156	0.355537	0.518345	0.385012	0.332218
gene-ADAMTS15	0.040627	0.324318	0	0	0.035947	0.130884	0.052403	0.121687	0.034621	0	0.05775	0.146413	0.068208	0.0327	0	0.19695	0.134157	0.055838	0.0179	0.069952	0.097382	0.168696	0	0.102583	0	0.152098	0.030208	0	0.032483	0	0.016251	0.162833	0.094033	0.122722	0.03633	0.014084	0.071983	0	0	0.035426	0	0.075	0.052132	0.376157	0.148706	0.036313	0	0	0.0205
gene-ADAMTS16	0	0	0	0	0	0	0.238003	0	0	0	0	0	0	0	0	0	0	0	0.012857	0	0	0	0	0	0	0	0	0	0	0	0	0	0	0	0	0	0	0	0	0	0	0	0	0	0	0	0	0	0
gene-ADAMTS17	0.03589	0.152077	0	0.097041	0.014961	0.079357	0.067495	0.043301	0.041052	0	0.09198	0.039112	0	0.096671	0.029828	0.02026	0.007976	0.045659	0.052864	0.109577	0.017563	0.053703	0.026246	0.040173	0.035579	0	0.069219	0	0.054259	0	0.082988	0.098688	0.044533	0.017253	0.094765	0.049538	0	0.04118	0.035032	0.098176	0	0.042624	0.073624	0.057532	0	0	0.05955	0.084461	0.065361
gene-ADAMTS18	0.0376805	0.0848237	0.00998233	0	0.0650119	0.0553857	0	0.116511	0.0798335	0	0.0679962	0.0281781	0.0321107	0.0570056	0.0923859	0	0.128661	0.040029	0.0868326	0.0454779	0.0563804	0.104277	0	0.250683	0.0639165	0.386669	0.0637579	0.319551	0.0479251	0.0221951	0	0.121915	0.0590231	0	0.24656	0.211451	0.0170298	0.17352	0.0204001	0.116675	0.0175523	0.0410973	0.0328016	0	0.106764	0.0204079	0.0836761	0.0439199	0.308993
gene-ADAMTS19	0	0	0	0	0	0	0.0354027	0	0	0	0	0	0	0	0	0	0	0	0	0	0	0	0	0	0	0	0	0	0	0	0	0	0	0	0	0	0	0	0	0	0	0	0	0	0	0	0	0	0
gene-ADAMTS2	6.12746	6.20482	8.28124	8.59517	8.1057	5.29139	4.55442	9.69575	7.73626	5.6892	7.41266	5.93516	4.68121	5.63457	10.4086	5.658	8.29541	11.4954	7.76773	3.86019	8.24298	4.54173	6.26828	5.81081	10.642	7.98777	9.87258	7.7034	6.17102	8.34131	12.1463	7.212	10.6192	10.8607	8.71628	6.81765	8.06684	8.01522	8.072	8.08116	7.71847	9.75495	8.98755	10.5405	6.20558	6.18081	6.84296	7.2312	8.0792
gene-ADAMTS3	0	0	0.0391874	0	0	0.0289144	0	0.0581342	0	0	0.0496234	0.00727061	0.0278254	0.0292327	0.023477	0.0515534	0	0	0	0.0190368	0.0189943	0	0.0245967	0	0.012456	0.0328457	0	0	0	0.0440871	0.0640252	0	0	0.0157528	0.0293671	0	0.0648722	0	0.0277967	0.0427184	0.0300806	0	0.0168765	0.0379886	0.0106307	0	0	0.0364637	0.0415147
gene-ADAMTS4	0.027613	0	0	0.129094	0	0.134063	0.112704	0	0	0	0	0	0.030371	0	0.025445	0.037558	0.023286	0	0.029208	0	0.060885	0	0	0	0.020107	0.062705	0	0	0.028393	0	0	0	0.047901	0	0	0	0	0.051299	0.072446	0	0	0.058763	0.013193	0	0	0	0	0.123453	0
gene-ADAMTS5	0	0	0	0	0	0	0.134754	0	0	0	0	0	0	0	0	0	0	0	0	0	0	0	0	0	0	0	0	0	0	0	0	0	0	0	0	0	0	0.0533539	0	0	0	0	0	0	0	0	0	0	0
gene-ADAMTS6	0.214799	0.304611	0.3143	0.0157534	0.19461	0.317517	0.165276	0.266748	0.266375	0.163551	0.0885209	0.32878	0.249169	0.342863	0.306069	0.381014	0.218397	0.220179	0.215492	0.211995	0.233662	0.241627	0.106303	0.2375	0.320879	0.390014	0.36698	0.114501	0.176456	0.117998	0.101231	0.102293	0.100108	0.0651634	0.238591	0.199246	0.122979	0.172572	0.1074	0.427794	0.166755	0.261884	0.100805	0.30892	0.0869301	0.285475	0.196319	0.263289	0.190866
gene-ADAMTS7	0.205353	0.157828	0.0246705	0.101924	0.17215	0.187413	0.136257	0.182883	0.292981	0.255711	0.0827831	0.106641	0.18712	0.123873	0.0990751	0.107884	0.254813	0.0634596	0.158728	0.268207	0.148946	0.139594	0.668595	0.205209	0.2121	0.238511	0.240567	0	0.20224	0.0626547	0.088675	0.227691	0.0853866	0.207342	0.217999	0.41958	0.146745	0.147982	0.23078	0.284344	0.0525605	0.195189	0.32198	0.234699	0.226271	0.314285	0.417626	0.107456	0.22004
gene-ADAMTS9	0	0.0150598	0	0	0	0	0	0	0	0	0	0	0	0	0	0	0	0	0	0	0	0	0	0	0	0	0	0	0	0	0	0	0	0	0	0	0	0.0574101	0	0	0	0	0	0	0	0	0	0	0
gene-ADAMTSL1	0	0	0	0	0.00538074	0.0113604	0	0	0	0	0	0.0219607	0	0	0	0	0	0.00298593	0.0177495	0	0.00371874	0	0	0	0.0165418	0	0.0147098	0	0	0	0	0	0.0275222	0	0	0	0	0.0188985	0	0	0.00671639	0	0	0	0	0	0	0.0164343	0
gene-ADAMTSL2	0.05069	0.199645	0.060825	0.064794	0.046276	0.023034	0.203164	0.101826	0.039326	0.275132	0.034256	0.063579	0.04713	0.031445	0.023958	0	0	0.031152	0	0.014322	0.068582	0.233352	0	0	0	0	0	0	0.075293	0.112518	0	0	0.142772	0.122801	0.036027	0.092856	0.045842	0	0	0.049493	0.024749	0	0.023412	0.086671	0	0.032627	0.065201	0.124436	0.103656
gene-ADAMTSL3	0	0	0	0	0	0	0	0	0	0	0	0	0	0	0	0	0	0	0	0	0	0	0	0	0.00423923	0	0.0290179	0	0	0	0	0	0	0	0	0	0	0	0	0.00739191	0	0	0	0	0	0	0	0	0
gene-ADAMTSL4	13.4358	24.4435	17.4674	10.6493	19.6997	20.6785	10.0802	20.011	12.9074	12.6619	13.4072	12.5406	10.1573	17.2801	20.812	17.2859	19.9463	22.1124	21.2281	24.7701	21.2715	16.4089	15.3258	17.3962	23.5508	16.7412	21.5419	17.2179	20.2069	22.3766	17.2373	18.6579	21.7728	21.4902	21.5079	34.2174	18.0734	25.074	25.6004	28.1204	19.1779	26.6146	24.4789	19.535	16.663	20.2393	24.8329	22.2147	24.5987
gene-ADAMTSL5	0.955807	0.566313	0.910217	0.408155	1.36578	1.18776	0.257354	0.839984	0.59599	0.358193	0.520522	0.466224	0.401881	1.03992	1.17609	1.23822	0.919445	1.32561	0.984744	1.0495	1.0405	0.650984	0.868084	0.529497	1.5779	0.824924	0.806154	0.797565	1.38288	0.908633	0.82924	1.42149	0.957752	1.15365	0.730215	1.88613	0.724413	1.2503	1.24431	1.61448	0.982967	1.36226	1.28379	0.957048	0.693462	0.900679	1.24424	0.996101	1.08503
gene-ADAP1	27.3559	34.8356	33.7534	33.3537	28.0398	32.1321	25.2302	43.5709	29.871	22.0386	29.7856	26.8706	20.3301	26.3156	37.4942	33.469	33.8565	38.2329	31.0121	30.2932	31.8991	28.6063	32.3297	39.4054	39.868	35.0588	37.8997	35.7638	28.2512	31.9665	34.9838	42.4701	34.4072	38.869	42.4095	40.0402	32.7977	34.6111	37.224	37.8253	25.7253	40.0052	41.6384	39.264	31.9356	29.1227	34.6609	36.1622	31.4439
gene-ADAP2	1.588	1.63056	1.67564	1.72383	2.20429	1.80791	1.51122	2.33733	4.00048	2.39808	1.7157	1.23913	1.25218	2.5698	3.6193	3.15731	1.81274	3.77241	2.00038	1.92006	2.04018	1.19751	0.926315	1.86846	3.29242	2.43266	2.95502	2.48169	1.61014	2.22729	2.6484	1.81129	1.35256	3.00269	3.41083	3.039	2.15255	2.16586	2.50697	2.94964	2.335	3.31625	2.2397	2.78837	3.09322	1.2852	2.3981	1.88759	3.19968
gene-ADAR	56.3447	37.1968	33.9686	28.8405	37.2871	39.9746	27.6092	47.8649	34.209	35.1098	30.0038	29.2675	29.7974	36.9678	47.1406	43.4705	37.9008	39.9289	27.1876	34.0693	46.127	33.9377	16.6523	57.8096	43.2852	42.4224	48.9575	32.3265	37.1758	27.0593	29.7635	21.3944	55.6953	31.7072	50.5872	43.5417	28.8663	33.4714	33.9301	40.0275	26.3515	42.6729	27.4036	34.0753	35.9253	35.3965	36.1028	35.2113	109.009
gene-ADARB1	1.45095	1.10372	1.60389	1.14106	0.863113	0.764219	0.680971	1.57746	0.569091	1.10481	1.70323	1.17909	0.78161	1.48392	1.58575	1.22501	1.89623	2.18855	1.31139	1.00369	1.5567	1.26984	3.75359	0.999521	2.03023	0.774418	1.97368	0.322714	1.06857	1.17065	1.65013	2.42188	2.07874	1.09702	1.84334	1.36429	2.03747	1.37693	1.53391	1.156	1.17669	1.72005	1.46645	3.6562	1.01104	1.52066	2.47199	1.31591	1.14761
gene-ADARB2	0	0	0	0	0.071611	0	0	0	0	0	0	0	0	0	0	0	0	0	0	0	0	0	0.129653	0	0	0	0	0	0	0	0	0	0	0	0	0	0	0	0	0.048324	0	0	0.084072	0	0	0	0	0	0.025089
gene-ADAT1	2.80637	3.04597	3.05594	0.925559	2.5127	2.70233	2.13469	3.00365	2.30734	2.48569	1.74214	3.04932	1.58683	3.91845	2.26555	3.40598	2.38061	3.07356	1.81607	3.84752	2.90711	2.83349	1.17767	1.96002	2.31857	2.73108	3.05566	0.843961	2.90083	1.48484	2.206	1.01725	2.62801	2.32614	2.4657	3.27045	1.86833	2.19112	1.47582	3.11571	2.23387	2.01682	1.9474	2.22008	2.35074	2.42426	2.5724	2.24843	2.14834
gene-ADAT2	2.05549	2.28421	3.68305	2.78038	2.52949	3.54777	2.34551	3.41884	2.93398	3.93002	1.41707	3.13966	2.05152	4.21924	3.38271	2.55875	2.0823	2.51554	1.7444	4.24255	2.59021	1.93557	1.99834	2.68203	2.51517	2.85531	4.0255	2.26013	3.47676	1.51033	1.35738	1.52063	3.00768	2.40228	2.82931	1.79337	3.67595	1.88594	1.98179	3.14946	2.51282	2.66084	1.81786	3.17955	2.48903	3.54934	2.23734	1.81605	1.40553
gene-ADCK1	4.28016	4.68538	4.99225	3.55241	4.13925	3.38669	4.27202	3.44613	2.58465	5.71567	3.71469	3.81398	3.32443	4.31478	3.85741	3.91841	2.90899	4.32612	4.1437	4.44395	3.29051	3.72937	4.90609	2.41921	4.06221	3.13746	4.34092	5.28939	4.13029	4.28986	2.93399	3.64732	4.82274	4.0961	4.21887	3.8114	4.49307	4.08545	3.62742	4.36518	3.78943	4.40014	5.1545	4.99668	2.95663	3.50912	3.9587	3.45475	4.1591
gene-ADCK2	7.40665	8.4857	8.4971	7.72098	8.0982	6.96388	8.45383	7.86232	7.38283	9.58876	7.32176	8.88937	7.07444	7.16098	8.03341	8.41542	7.37261	7.53051	8.10854	8.05287	7.24328	7.63021	9.00656	6.66182	7.91291	7.43236	6.83549	7.69899	7.1399	8.15215	11.6755	8.59002	11.0824	9.31377	7.907	7.58951	7.29024	8.06579	8.37114	8.35799	7.87539	8.38565	8.82939	8.09486	8.31855	8.12073	7.60176	7.61961	8.46084
gene-ADCK5	10.8738	15.2943	13.6351	5.03961	15.4457	12.2998	9.93932	14.3955	8.49943	17.8225	8.39237	10.4272	8.18909	12.4763	8.80384	14.2381	13.0406	13.5223	10.2189	12.9833	13.0087	13.7767	8.57963	9.49657	14.8243	10.6969	12.5564	15.1982	9.49223	10.9375	8.08074	11.9112	14.4793	10.8248	11.365	11.5037	11.2458	11.2569	12.7827	11.877	8.83593	15.1349	12.59	14.3575	9.307	11.6643	12.6651	12.3826	10.7363
gene-ADCY10	0	0	0.016979	0	0.038095	0	0.064147	0.039126	0	0	0	0	0	0.015839	0	0	0	0.010136	0	0	0.03866	0.019483	0	0	0.014781	0.008362	0.040367	0	0.00565	0	0	0	0.013975	0.004852	0	0	0	0	0	0	0.044443	0	0	0	0.009525	0	0	0.039891	0
gene-ADCY2	0	0	0	0	0	0	0.063048	0	0	0	0	0	0	0	0	0	0	0	0	0	0	0	0	0	0	0	0	0	0	0	0	0	0	0	0	0	0	0	0	0	0	0.025324	0	0	0	0	0	0	0
gene-ADCY3	0.622096	1.17921	0.278033	0.717494	0.476555	0.334063	0.369852	0.437162	0.474953	0.495003	0.585281	0.540109	0.321588	0.675545	0.543446	0.537705	0.711045	0.689573	0.937256	0.567189	0.452929	0.54179	0.569923	0.443496	0.337051	0.239454	0.603139	0.217819	0.104508	0.657466	0.778443	0.203727	0.273101	0.27576	0.582709	0.293176	0.575704	0.656211	0.617876	0.417999	0.518795	0.345298	0.346517	0.334789	0.442886	0.308444	0.319439	0.426772	0.30777
gene-ADCY4	2.08116	2.07396	1.77988	0.992256	2.16446	1.88214	1.58628	2.95803	1.11955	3.08338	1.54088	1.55916	1.32502	2.17506	1.81792	2.67787	2.45959	2.6366	1.9203	2.22657	2.31511	2.06957	1.14584	1.39171	1.53186	1.60668	2.76417	1.47923	1.62054	2.49694	1.35449	1.8679	2.14527	2.47742	2.79077	2.06163	1.43203	1.89941	2.99969	3.00039	1.98637	2.0563	2.51086	2.41357	2.16923	1.82644	1.87427	2.14865	2.44657
gene-ADCY5	0.057182	0	0	0	0.032711	0.089147	0.010089	0	0.097612	0	0.049387	0.013166	0	0.128893	0	0	0	0	0	0.024714	0.023348	0.035764	0.088167	0.010625	0	0	0	0.0685	0.027197	0	0.042851	0	0.049162	0	0.076789	0.084595	0	0.013349	0.014444	0.051699	0.048306	0.036836	0.02555	0.009058	0	0.028618	0	0.046616	0
gene-ADCY6	0.0620306	0.0981064	0.143127	0.0282926	0.211112	0.0638082	0.169756	0.0379675	0.0311609	0.242989	0.063249	0.0670599	0.13786	0.138179	0.141668	0.136154	0.0256175	0.213946	0.079491	0.111912	0.0861825	0.132299	0.0807988	0.0807863	0.0227059	0.0724822	0.0469278	0.0697994	0.0112703	0.111078	0.205916	0.253502	0.0784724	0.0996467	0.0508525	0.0628031	0.195121	0.112619	0.0955658	0.160973	0.0211724	0.116984	0.107019	0.121012	0.113611	0.0897102	0.0589259	0.0985513	0.0867486
gene-ADCY7	43.5082	51.2511	50.3117	20.3588	48.7632	49.2352	34.02	47.972	33.4145	41.5866	34.2863	44.9413	31.0265	50.814	40.0555	48.6091	44.4725	50.0114	41.6359	54.7736	49.544	44.0329	22.5635	34.4745	50.1497	40.3488	49.6511	32.0015	45.6742	42.3248	39.9239	40.7568	46.2217	39.1677	46.9548	48.9683	38.7993	39.453	43.3751	51.7611	38.5349	53.9367	40.3978	47.9896	38.2149	52.5797	53.5774	42.2686	48.3054
gene-ADCY8	0.108915	0.0888013	0.343028	0.0135429	0.377474	0.328039	0.0600295	0.272123	0.037354	0.121525	0.19565	0.181689	0.200762	0.288599	0.637064	0.291127	0.290675	0.426734	0.160383	0.310623	0.163282	0.312598	0.093466	0.118474	0.464791	0.178031	0.393191	0	0.27341	0.158578	0.095459	0.351943	0.283583	0.0760294	0.164506	0.180766	0.308074	0.191766	0.277713	0.447973	0.329433	0.301121	0.146866	0.127997	0.385483	0.122487	0.151922	0.411371	0.524063
gene-ADCY9	1.74127	1.51522	1.44448	1.16653	1.59244	1.69737	0.991569	1.98307	1.28252	1.33116	1.45436	1.39191	0.925865	1.63309	2.0546	1.48599	1.31365	2.1246	1.74482	1.67899	1.99127	1.40049	0.701786	1.60935	2.39324	1.97236	2.69097	1.73338	1.45003	1.93505	2.11093	1.25874	1.78373	1.73112	2.16941	1.95023	1.9721	2.0671	1.93538	2.11621	1.56068	2.43501	1.7602	1.92468	1.82395	1.85025	1.78564	1.93786	2.0244
gene-ADCYAP1R1	9.87355	8.61228	9.21058	4.43696	9.77555	9.39937	8.70299	7.38865	6.61319	10.1391	7.29945	8.64753	7.79048	8.77752	6.45628	8.89493	7.61234	12.4434	9.28911	8.58507	7.64339	9.26122	3.94656	8.83553	8.72608	9.10154	8.27077	5.8937	9.08308	11.5033	7.67819	7.31298	11.244	7.88621	6.7537	8.85427	9.49438	9.38088	11.7274	7.84795	7.55447	9.81678	6.61636	10.8289	5.15913	7.01402	7.39242	10.1333	7.66264
gene-ADD1	71.2416	83.6444	70.023	55.777	76.0912	70.634	71.4107	66.6933	60.1581	66.2026	64.0637	69.926	59.4283	63.3652	56.2856	68.117	70.036	73.0519	73.3539	71.1429	65.0233	71.3691	60.6712	65.7435	67.8455	61.4075	58.2152	48.4937	70.3474	71.8146	71.0689	70.1477	79.1104	67.9996	57.2388	75.0461	66.2568	71.216	72.2555	66.038	59.4607	70.5349	66.9238	73.3905	61.7518	74.9744	71.6726	77.2667	66.4193
gene-ADD2	0.012624	0.010717	0.095347	0.114393	0.03349	0	0.070512	0.066523	0.029925	0	0.096037	0.1044	0.013491	0.025765	0.029822	0.033146	0.022097	0	0.073681	0.006938	0.023938	0.014102	0	0.028657	0.058094	0.271303	0.011736	0	0.037864	0.045134	0.006086	0	0	0.037743	0	0.005254	0.036712	0	0.031966	0.06788	0	0.037173	0.181725	0	0.036656	0	0	0.090522	0.042629
gene-ADD3	60.1625	37.6737	54.4875	29.206	54.1172	54.3996	44.8036	48.7343	48.3885	74.7889	37.1188	53.8268	47.305	76.1423	37.1427	56.8716	30.0296	49.675	43.1042	50.3105	53.3269	46.0679	19.6422	47.5765	48.4806	59.0945	53.5528	46.742	57.7037	28.6501	39.1669	16.7024	29.8805	35.4855	50.46	39.0339	37.6126	38.1051	43.7311	44.9514	38.9404	51.4181	36.7505	41.4914	41.9451	40.8356	46.3762	44.492	36.9098
gene-ADGB	0.0893779	0.0522149	0.181853	0.213176	0.152087	0.10658	0.0993782	0.149753	0.0648565	0.163828	0.0298171	0.155639	0.0717508	0.163477	0.119679	0.206738	0.0891214	0.234211	0.176798	0.175429	0.190985	0.0302426	0.159882	0.0447891	0.199958	0.153158	0.180737	0.106671	0.219543	0.107818	0.0926803	0.0509175	0.236519	0.0892973	0.139444	0.145376	0.0637273	0.0332718	0.16977	0.108541	0.0506007	0.183542	0.258469	0.233723	0.0519363	0.0821183	0.143505	0.230672	0.0442779
gene-ADGRA1	0.167148	0.47984	0.133829	0.116819	0.70181	0.669848	0.50075	0.505992	0.0708442	0.0246714	0.221636	0.499176	0.39621	0.297821	0.0295281	0.193575	0.267191	0.208306	0.0675724	0.120639	0.396423	0.299112	0.138549	0.437541	0.273223	0.264685	0.130097	0	0.186832	0.267541	0.187793	0.0647426	0.295129	0.297934	0	0.0898144	0.0823919	0.0294629	0.317027	0.0243995	0.118683	0	0.10691	0.243968	0.076491	0.267614	0.21522	0.0999264	0.162258
gene-ADGRA2	0.308944	0.295593	0.263082	0.156973	0.12624	0.302481	0.483953	0.347022	0.076851	0.038739	0.397859	0.430218	0.221844	0.227654	0.233934	0.335159	0.139638	0.226164	0.271811	0.160134	0.19656	0.299725	0.171829	0.270511	0.164772	0.416063	0.397877	0.337202	0.15102	0.155864	0.175098	0.631571	0.300457	0.160352	0.158354	0.236898	0.208009	0.266102	0.377996	0.206967	0.194718	0.277068	0.297958	0.265889	0.118872	0.076196	0.330995	0.177584	0.370905
gene-ADGRA3	0.0334614	0.0879686	0.0734333	0.0638895	0.113399	0.10123	0	0.00913619	0.282584	0	0.0254229	0.117283	0	0.0931396	0	0	0.266908	0.357132	0.256938	0.282859	0.153326	0.0470581	0.0699362	0.0375657	0.341898	0.251378	0.0423924	0	0.068941	0.00655619	0.0666758	0.0177476	0.110051	0.152204	0.340962	0.217537	0.0652038	0.0637629	0.0286457	0.0408581	0.117337	0.0508829	0.0290629	0	0.0863971	0.0682079	0.0707829	0.156976	0.0538581
gene-ADGRB1	0.0204093	0.0367166	0	0	0.0570152	0.0326047	0.0558426	0.0109862	0.0171556	0.236775	0.0220278	0.117971	0.0213387	0.0748253	0	0.201312	0.0336873	0.0562144	0.0824114	0.0254269	0.0572989	0	0.0797647	0.0172337	0.0453863	0	0.0250878	0	0.0618041	0.168381	0.0240783	0.0877651	0.0550319	0.152874	0.0255445	0.0949667	0	0	0.180691	0.0692153	0.209429	0.120118	0.0724988	0.153274	0.0543527	0.0471689	0.123756	0.0703248	0.121835
gene-ADGRB2	0.432652	1.19484	0.848199	0.118195	0.762708	1.54989	0.211065	0.390954	0.0887954	0.366493	0.412439	0.504261	0.161499	0.648811	0.0998255	0.738301	0.652147	0.678311	0.285806	0.816199	0.48972	0.554657	0.123698	0.0501948	1.42375	0.427724	0.414186	0.337297	0.349483	0.45061	0.298864	0.140791	0.256192	0.180389	0.532268	0.286199	0.377481	0.0421523	0.3147	0.166005	0.121174	0.272619	0.492519	0.47568	0.344227	0.37811	0.156727	0.0838337	0.127616
gene-ADGRD1	0.184894	0	0.0910748	0.0784652	0.0341931	0.0684778	0.294123	0.0415048	0.0116253	0	0.0121253	0.0609369	0.0431021	0.0674274	0.0194252	0.0100761	0.0547382	0	0.0280072	0.0564122	0.119998	0.0318079	0.0437692	0.0247585	0.115667	0.0282852	0.0730455	0.185236	0	0.0148602	0	0	0.065667	0	0.0463322	0.0805785	0.0686868	0	0	0.0766302	0	0	0.00870079	0.0379182	0.0312912	0	0.0205383	0	0.0423359
gene-ADGRE3	38.4623	57.0625	25.1137	49.9445	40.6438	57.086	32.4035	44.4672	57.7963	26.9931	39.5258	27.5944	59.4344	35.2207	57.5477	57.6389	43.8355	63.9286	40.7452	56.2394	69.0906	36.2097	46.264	113.759	52.3314	53.746	62.3974	71.9552	82.0465	52.606	39.9381	52.4973	54.399	73.5601	137.796	88.8664	61.5333	73.5049	90.1114	75.967	78.4819	58.2571	41.044	47.9149	79.474	56.6841	51.8639	61.0736	61.8436
gene-ADGRE5	199.399	247.348	174.008	286.394	164.82	200.841	162.259	221.141	252.425	135.311	259.858	175.784	172.848	143.475	261.208	237.683	236.502	203.183	223.171	188.809	214.678	187.852	206.903	331.493	194.972	256.863	245.978	192.571	196.573	266.181	320.265	228.932	249.092	224.112	331.159	342.337	251.304	276.937	250.364	222.651	226.822	235.603	247.261	222.261	351.039	244.098	207.855	265.017	244.846
gene-ADGRF1	0.361746	0.159857	0.435051	0.126331	0.292695	0.419431	0.343088	0.395086	0.23804	0.321262	0.138715	0.297849	0.235485	0.526434	0.210639	0.302171	0.372613	0.234969	0.272914	0.392927	0.72728	0.262732	0.150422	0.157055	0.211131	0.396139	0.186455	0	0.448048	0.365064	0.325	0.214213	0.293305	0.32095	0.535315	0.308432	0.183183	0.192919	0.163819	0.274743	0.148946	0.632115	0.558092	0.367922	0.251619	0.170975	0.374072	0.174107	0.323966
gene-ADGRF2	0.008268	0	0	0	0.017695	0.037575	0	0	0	0.057463	0.00827	0	0	0.009988	0	0.076082	0	0	0	0.031156	0	0	0	0	0.034535	0	0	0	0	0	0	0	0	0	0	0	0	0	0.01827	0.007528	0.008026	0	0	0.020087	0	0	0	0	0
gene-ADGRF3	0.0539553	0.0236889	0.0530764	0	0.0793676	0.10316	0.12893	0.0788132	0.0268236	0.105987	0.0286262	0	0.0320385	0.112776	0	0.0246324	0.0129262	0.0679534	0.0593936	0.0253481	0.0409927	0.14324	0	0.0657304	0.0928075	0.0701023	0.0244678	0	0	0.0645573	0	0.0089176	0.030252	0.0946398	0.0712154	0.0557762	0	0	0.0623288	0.0637928	0	0.140875	0.0316069	0.103052	0.0691263	0.098054	0.159982	0.017855	0.165443
gene-ADGRF5	0.0151025	0	0	0	0	0	0	0	0.0186166	0	0	0	0	0	0	0.033847	0	0	0	0	0.0184471	0	0	0	0	0	0	0	0	0.010184	0	0	0.00929539	0.0067777	0	0	0	0	0.00813139	0	0	0	0	0	0.00917199	0	0	0.0143648	0
gene-ADGRG1	14.9398	9.75987	3.68154	13.74	10.784	15.4096	4.23518	6.63465	7.66147	8.00239	10.278	6.33962	7.04093	9.35832	24.243	4.36599	14.0782	13.8392	32.656	9.79124	18.4891	11.6761	19.8755	11.2183	11.6058	4.95096	14.2229	8.87916	16.1857	24.4021	22.9326	14.0041	15.3068	13.314	10.5396	16.1823	10.5879	28.0778	14.7874	23.8859	26.535	9.70511	23.4138	8.79831	16.4049	36.7046	28.391	19.3284	18.4858
gene-ADGRG2	0	0	0	0	0	0	0.0184339	0	0	0	0	0	0	0	0	0	0	0	0	0	0	0	0	0	0	0	0	0	0	0	0	0	0	0	0	0	0	0	0	0	0	0	0	0	0	0	0	0	0
gene-ADGRG3	3.12368	3.91496	2.34623	4.7813	2.22875	3.19959	1.83541	4.62733	2.84503	1.33778	4.83713	1.61043	2.75216	2.73003	3.1576	5.08283	3.57382	4.06611	2.87592	1.67882	3.7372	2.04949	1.66817	8.32094	2.71802	6.93289	5.15668	4.17945	1.56582	1.58153	1.22265	2.72825	2.64116	3.29905	5.74248	4.83845	4.16036	4.45448	3.23872	3.16631	3.18873	4.97852	3.27502	4.44381	2.21631	2.4824	2.46972	3.93887	2.35958
gene-ADGRG5	6.78648	9.37512	8.86192	3.07224	7.85445	14.3146	4.09593	8.15417	7.83354	5.97373	3.89761	11.1685	4.43828	9.15718	5.01579	10.7531	9.14904	8.71891	5.70591	11.8014	9.89569	8.10883	3.8563	4.55165	9.74074	6.08042	6.49961	3.9453	5.81922	5.9736	8.48107	3.81894	5.61196	5.41257	12.0538	7.84452	3.13691	3.88679	5.23276	9.73321	6.536	6.3458	8.87727	8.76998	9.2943	6.72501	6.84333	3.41708	7.20981
gene-ADGRG6	0.0764866	0.00708394	0.0296192	0.0732257	0.0827464	0.0153131	0.0538354	0.0405667	0.0521172	0.119868	0.00708871	0.0495571	0.0407039	0.0242826	0.0905239	0.0269133	0.0174083	0.0599568	0.0441348	0.0402237	0.0735463	0.0427638	0	0	0.0599815	0.0660088	0	0	0.0211099	0	0.081423	0	0.0441463	0.0512426	0.0294877	0.0225772	0.0657725	0.00630362	0.0164031	0.0288979	0.0076518	0.0736159	0.0608895	0.0567573	0.037554	0.0556616	0.0333293	0.0371643	0
gene-ADGRL1	8.24895	6.87821	7.21063	4.34544	9.41924	5.86155	7.65039	9.88687	5.24866	5.03827	6.71849	9.181	4.49425	6.75633	5.56691	6.97496	7.595	5.94334	5.87958	5.08061	6.54763	7.95044	2.96722	7.9087	6.36735	5.96543	6.94245	1.80316	2.28792	3.98693	4.05654	4.21538	5.79534	4.53799	5.4278	4.7776	3.87517	5.70395	7.50917	5.22263	2.95597	4.29563	6.1439	7.31303	4.81105	6.90337	6.27093	8.2708	7.60452
gene-ADGRL3	0	0	0	0	0	0	0	0	0	0	0	0	0	0	0	0	0	0	0	0	0	0	0	0	0	0	0.005151	0	0	0	0	0	0	0	0	0	0	0	0	0	0	0	0	0	0	0	0	0	0
gene-ADGRL4	0	0	0	0	0	0	0	0	0	0	0	0	0	0.0178138	0	0	0	0.0834469	0	0	0	0	0	0	0	0	0	0	0	0	0	0	0	0	0	0	0	0	0.0490555	0	0	0	0	0	0	0	0	0.0170127	0
gene-ADGRV1	0.034749	0.009445	0.005877	0.035358	0.018163	0.039696	0.033807	0.057791	0.038787	0.021285	0.077683	0.065059	0.072611	0.037118	0.03492	0.108188	0.030793	0.027515	0.016931	0.062979	0.058108	0.029845	0.018062	0.054759	0.077039	0.071038	0.097397	0.012264	0.041406	0.011704	0.039235	0.057013	0.039803	0.04588	0.084757	0.074941	0.019754	0.021602	0.057987	0.047143	0.086142	0.082104	0.003136	0.036452	0.068567	0.054661	0.055425	0.117767	0.044332
gene-ADH5	19.8756	15.191	20.294	18.9574	16.0952	19.2159	23.8667	16.8567	16.3962	24.7666	18.0838	22.2685	26.8269	21.8765	15.3243	15.8904	18.6421	15.9667	22.0602	21.8848	16.0365	18.7992	20.9236	14.1847	17.5422	15.9324	16.1129	20.6223	23.5042	20.8578	20.2471	19.5842	16.079	14.6405	13.878	16.1017	20.5931	17.4042	16.1843	15.5833	20.3027	16.7255	19.4005	17.1955	16.0482	18.6991	22.6254	16.4119	15.8783
gene-ADHFE1	3.41475	4.08035	2.2024	1.98742	3.08802	3.46654	2.73197	2.47052	2.73578	4.05884	3.19567	4.2814	3.53673	3.388	2.72825	2.75228	2.88068	3.16088	3.10193	3.59063	2.68571	2.29233	2.44532	2.11318	2.78538	2.93815	2.28398	2.75801	2.81878	3.5149	2.49729	4.55846	3.73061	3.80268	3.06358	8.0487	6.99752	5.12792	3.82308	4.04104	3.24163	3.93013	2.90789	3.16459	3.11044	3.21257	2.62871	3.38001	3.61802
gene-ADI1	11.4331	11.6401	11.3507	14.9057	14.6447	14.3452	11.6784	10.0179	10.1138	13.6951	11.4098	11.3228	13.4822	14.0895	16.7779	9.81384	12.972	10.1547	15.4537	11.8575	8.46762	14.1295	14.4145	11.4865	9.54077	9.53995	6.28183	8.81794	13.0307	10.9765	17.0323	15.7189	9.64289	10.8739	9.64208	8.36499	14.9435	18.5962	9.56699	12.9172	16.8752	11.8449	13.343	14.6117	10.957	12.9531	11.8232	13.4366	10.921
gene-ADIG	0	0	0	0	0	0	0.253997	0.0184793	0	0	0	0	0	0	0	0	0	0	0	0	0	0	0	0	0	0.115887	0.149027	0	0	0	0.0235808	0	0.0624931	0.0486321	0	0	0	0	0	0	0.0839548	0	0	0	0	0	0	0	0
gene-ADIPOQ	0.0198536	0	0.0852016	0	0	0	2.41486	0	0	0	0	0	0	0.0175299	0	0	0	0	0	0	0	0	0	0	0.0424202	0.032726	0	0	0	0	0	0	0	0	0	0	0.0816932	0	0	0	0	0	0	0	0	0	0	0	0
gene-ADIPOR1	25.9606	32.3739	35.4438	33.3046	30.1365	26.4667	32.101	27.3726	26.272	31.8438	27.4418	32.5415	31.4297	29.0243	26.1355	29.3916	29.9705	31.8472	26.9118	28.5885	26.4732	29.7782	36.9218	23.6707	32.1235	29.2592	25.1899	26.4706	25.8142	27.1864	31.1192	39.0893	34.3336	32.3868	24.5388	31.2118	39.305	32.2466	30.8881	28.5524	27.7463	29.556	34.576	36.4382	26.5027	32.8546	32.672	30.8603	29.2511
gene-ADIPOR2	18.1174	19.3156	17.8619	15.5545	16.1467	16.6879	14.0472	17.2607	20.309	17.105	17.0564	18.7837	12.8948	15.2101	16.0567	15.6649	18.6335	17.652	17.0563	16.1601	16.7239	18.5831	15.3763	15.8302	14.2239	15.2059	16.401	14.041	16.4529	18.607	23.0621	17.7198	18.8254	17.7796	17.194	19.5571	15.0943	16.662	19.6081	18.8292	14.167	16.8499	19.6016	17.9066	17.3564	18.7612	18.9466	15.8215	15.4041
gene-ADIRF	3.2317	2.24889	4.84361	4.82148	4.2077	1.1674	7.67055	1.31347	2.89464	3.08815	3.58999	3.59926	3.3342	1.53262	1.11691	1.89062	5.16202	1.24089	1.73583	2.70599	1.74844	4.95479	5.08042	0.527785	2.48735	2.7223	0.763062	2.07122	3.2365	6.68716	5.75033	4.8689	3.62703	2.22344	1.3047	3.30033	3.33546	8.10326	5.27404	0.295481	1.81454	1.38894	2.35139	2.57635	4.01569	2.21861	2.41214	7.2204	5.51014
gene-ADK	4.41027	3.25746	3.97151	4.19544	5.22656	4.00297	5.08166	2.68095	5.00147	5.60271	3.67298	5.15533	4.82872	4.72575	5.83709	4.80658	5.246	4.54013	4.70208	5.63506	4.05002	2.71243	4.45453	5.40324	4.50323	3.95223	3.40363	5.95337	6.36989	4.74381	4.26651	3.74889	3.49423	3.44614	2.56781	4.39655	4.63246	3.22694	2.66072	4.54869	4.96415	3.5414	2.9484	4.41536	3.16625	5.11982	3.97766	3.6527	2.25649
gene-ADM	0	0	0	0.159312	0.219558	0.0611448	0	0	0	0	0	0	0	0.102381	0	0	0	0	0	0	0.0472215	0	0.0438112	0.103831	0.0546712	0.0968764	0.398168	0	0.1067	0.0721526	0.239172	0	0.0909037	0.173525	0.0850125	0.166391	0.0659637	0	0.13993	0	0.196233	0	0	0	0	0.0227349	0	0	0.37214
gene-ADM2	5.15528	3.78266	3.96784	2.49774	4.89634	3.51673	4.40337	3.09012	2.67911	5.08834	3.7475	4.52476	4.45349	4.45149	2.02554	4.48243	2.94074	4.70214	2.70179	2.7656	3.14857	4.78233	2.31287	2.10944	2.77753	3.18588	2.78487	1.83623	2.56967	1.80712	1.2068	1.82472	2.20867	1.99727	1.15583	2.17636	1.3836	2.47164	2.8461	1.53464	0.937095	1.79886	1.75853	3.56325	1.77426	2.45055	2.17583	2.40518	2.14331
gene-ADM5	32.5427	39.7676	38.4946	35.5443	29.6729	34.274	42.9229	24.0089	27.4935	63.1531	33.7641	38.2064	40.2402	28.6225	24.4954	31.8327	34.8145	27.4974	30.7582	39.6431	29.0918	39.9553	51.4947	47.6387	24.7788	25.1803	21.3091	61.1936	36.422	38.2232	38.7541	49.5765	37.4828	27.5027	17.0614	29.6279	37.8627	35.4579	32.2414	21.8231	33.0571	24.7046	34.5279	34.5384	26.4349	33.7785	30.3757	29.1905	28.6851
gene-ADNP	26.4677	18.018	20.9754	12.9606	20.9006	20.8819	16.7915	23.3058	17.1964	16.9035	16.8605	18.5062	14.3414	24.4992	16.7668	22.932	15.0164	20.1634	17.4536	21.6733	20.8191	16.9491	9.37416	23.5792	20.453	22.7196	21.9096	9.60828	21.3523	14.9512	17.357	10.0875	15.7104	19.5528	22.4183	21.4624	14.8395	19.5557	22.3566	21.0457	15.9908	23.3647	17.584	19.9741	20.9507	19.915	19.3254	22.4223	17.8746
gene-ADNP2	7.09186	6.51421	6.76718	4.17179	6.83874	6.86815	5.63892	5.90143	5.13923	5.87414	5.00461	6.26242	4.81786	8.44411	5.71639	7.96661	4.25013	6.42832	6.02463	5.65942	6.4336	5.63552	2.73653	5.38587	6.99349	6.55799	7.13626	4.04288	7.49998	4.72701	6.84144	4.42156	5.41952	5.43086	7.73083	7.49117	5.72316	5.19882	5.98861	7.59932	5.96433	7.17501	6.15388	6.0367	6.58564	6.45483	6.76378	6.37729	5.54609
gene-ADO	6.22846	4.75769	5.77322	4.54818	5.77047	4.62401	4.72582	5.54403	4.64952	6.92383	5.30346	5.59879	5.8581	6.2054	5.79436	5.34165	3.81814	5.74847	5.26561	5.29483	5.68148	6.23377	2.86405	5.3011	5.23972	5.22929	5.45132	3.90084	6.5934	4.09364	4.73903	2.7956	4.28268	4.85974	5.07902	4.3139	5.01363	4.68413	5.14777	5.22347	4.75522	6.23978	5.26473	6.19143	4.8109	4.62103	6.32185	5.48906	4.93886
gene-ADORA1	0	0	0.0187921	0	0	0	0.0163491	0.0794307	0	0	0.0656031	0	0	0.0233516	0	0.0145775	0	0.0310787	0	0	0	0	0	0	0	0	0.0207268	0	0	0	0	0	0	0	0	0	0	0	0.0711937	0	0	0	0	0	0	0	0	0.0550129	0
gene-ADORA2A	14.0365	12.3219	12.3461	10.5714	14.8261	12.7993	12.9535	15.7533	12.4432	19.5592	16.5543	10.6908	8.95744	8.6882	17.8969	9.56626	14.9151	15.7874	16.5948	11.7472	12.9463	15.702	19.6409	13.4451	12.8685	11.8675	13.1366	15.3632	11.0538	19.0273	16.4816	21.834	13.747	15.3586	11.4929	16.1213	15.8882	15.9092	18.3198	16.2599	13.3757	18.8355	19.5653	15.5497	16.4128	17.007	23.0748	16.6567	13.7758
gene-ADORA2B	32.765	42.8146	48.8427	29.4319	38.4955	42.2376	28.7807	35.7285	23.199	28.9858	31.5122	39.1581	34.0885	45.4183	29.1373	43.9837	38.3073	31.813	30.1269	41.0563	38.0786	33.0932	31.3019	26.0923	34.2119	29.3653	26.4613	34.3172	40.4895	28.1774	30.7654	37.2625	27.9545	27.2874	24.5459	33.0201	30.361	28.4007	21.5796	31.7865	25.0351	31.1596	34.7609	33.903	29.5761	33.0171	29.8411	28.8937	39.3806
gene-ADORA3	4.4629	2.72078	2.02827	1.76946	1.02203	5.43037	1.75802	4.45386	12.9959	2.24687	3.15258	3.81234	1.82514	2.49751	6.23174	2.721	3.48475	3.30274	2.6402	5.37603	5.30886	3.43511	7.78106	5.4629	1.89039	3.82989	9.65269	2.38309	4.15318	6.87467	34.1779	5.73108	3.56938	10.1371	8.48046	6.2899	2.59154	5.57124	6.62225	7.94227	10.8362	5.59385	8.74459	8.2047	9.57144	7.86385	5.71842	3.76215	2.57205
gene-ADPGK	7.47603	5.636	6.32744	5.789	7.16963	5.80872	4.56965	5.94527	5.83489	5.00471	5.39356	6.33274	6.10792	6.34129	5.91306	5.26411	5.32756	6.01964	5.92214	6.05614	6.09732	5.46096	4.97142	5.77245	5.31743	6.25861	6.00108	4.6649	7.43605	6.56517	8.31624	5.73078	6.57892	5.28235	6.08506	5.74053	6.65053	5.51837	5.83657	7.04768	7.52647	6.22136	6.30201	5.69703	6.26445	6.74181	6.36303	5.8603	4.87586
gene-ADPRH	7.47941	9.30417	10.4746	5.4046	8.29017	11.2252	5.49372	10.2395	7.95681	7.24116	7.68134	8.04168	6.49927	11.2906	8.15453	9.84503	10.4362	9.73872	8.35436	11.9342	8.39426	7.59349	3.80907	8.33223	10.7656	9.86544	10.2499	7.28902	11.1753	9.24148	9.05022	6.6952	8.00779	7.84564	12.6032	10.9191	9.22967	9.11948	9.04106	10.6442	9.44769	13.2654	7.02621	10.0405	9.30067	8.62947	11.5025	11.1458	9.73689
gene-ADPRHL2	9.20412	13.0462	14.0215	9.96486	12.0286	10.2815	11.7308	10.4798	9.37688	16.3895	10.4033	12.5251	9.50133	9.8578	9.27904	11.0203	11.9566	9.27374	11.2072	12.8208	8.82525	9.47777	14.3364	9.03386	9.54769	8.94387	8.75229	17.0624	11.8606	11.4646	12.3413	12.3683	11.5062	10.0228	9.64629	9.23174	10.1836	10.2745	12.0383	10.4333	12.0149	9.87447	11.7271	9.67002	9.21274	12.4822	13.4978	9.08943	8.31459
gene-ADPRM	2.21398	2.07536	2.94839	2.08332	3.24369	2.91713	2.24372	2.88994	3.11976	2.58643	3.66369	1.48521	2.22924	3.17567	2.53968	2.59314	2.5328	2.49168	2.58364	3.22477	2.29545	4.04744	0.889283	2.20313	2.8942	3.02713	2.39969	2.3799	2.60556	2.12854	2.30748	1.24426	2.26707	1.61462	3.4982	2.54533	1.59755	2.39754	2.7672	2.64331	1.75108	3.67293	1.18051	3.03453	2.50267	2.42001	1.89274	4.00688	2.31652
gene-ADRA1B	0.110838	0	0.025762	0.130054	0	0.095625	0.043654	0.078845	0	0	0.179767	0.031323	0.18444	0.113775	0.126317	0.029645	0.061328	0	0.089431	0.096432	0.173507	0.178388	0	0.154099	0.089419	0	0.132687	0	0.120777	0.548105	0	0	0.128989	0	0.073123	0	0.131036	0	0	0	0	0	0.287393	0.23971	0.065864	0	0.091283	0.145876	0
gene-ADRA1D	0	0	0	0	0	0	0	0	0	0	0	0	0	0	0	0	0	0	0	0	0	0	0	0	0	0	0	0	0	0	0	0	0	0	0	0	0	0	0	0	0	0	0	0	0	0	0	0.066795	0
gene-ADRA2A	47.3453	54.4071	67.6208	25.2389	50.3726	63.9731	29.0602	44.0497	26.2197	29.2736	30.8398	56.5748	32.0138	72.4905	22.7327	64.0042	40.2294	36.2127	38.8071	66.2175	44.4768	33.0399	15.3778	19.6362	54.5162	36.0723	33.6221	27.5322	72.4095	28.6569	43.858	34.0084	26.4183	22.7177	37.6437	32.6106	24.9408	17.9306	15.1335	32.7859	19.0485	41.229	28.0246	38.1558	29.8001	25.9042	30.7818	24.9244	33.204
gene-ADRA2B	0	0	0	0	0	0.024066	0	0	0	0	0	0.092141	0.040095	0	0.093968	0	0	0	0.043795	0.125847	0	0	0	0	0.103813	0	0	0	0	0	0	0	0.057928	0.043044	0	0	0	0	0	0.088593	0.074425	0.078139	0	0	0	0.029794	0	0.144573	0.031925
gene-ADRA2C	0	0	0	0	0	0	0	0	0	0	0	0	0	0	0	0.02183	0	0	0	0	0	0	0	0	0	0	0	0	0	0	0	0	0	0	0	0	0	0	0	0	0	0	0	0	0	0	0	0	0
gene-ADRB1	1.27203	1.16576	1.73265	0.750474	0.764769	1.98271	1.89779	1.6903	1.05901	1.00263	1.09344	2.90909	1.36552	1.9963	1.79788	2.09776	0.62039	0.602128	1.27338	1.32532	2.279	1.72485	0.67393	0.616733	1.54431	1.39805	1.35245	0.703587	2.02303	0.567886	1.08164	1.15952	1.0099	1.21733	1.27872	1.8434	0.186688	1.12221	1.02529	1.06404	0.885552	1.24414	1.35783	1.13371	0.870117	1.52198	1.8839	1.3481	2.66279
gene-ADRB2	7.86721	6.1807	8.32437	7.81873	5.23779	9.75752	5.37677	7.42874	9.74787	9.28768	6.53446	6.59236	5.16039	6.06737	11.2732	7.26926	9.90962	9.04573	9.57995	7.45238	10.3445	8.72603	10.0084	3.11661	7.9541	8.30108	11.9949	12.4987	7.69704	12.2607	13.9395	14.2186	7.5787	9.20072	9.34299	9.58621	9.93303	9.53076	6.69608	11.6431	9.06189	10.4812	13.4191	8.41937	13.0245	9.98492	8.82797	7.40611	7.98805
gene-ADRB3	1.0249	0.95811	0.048355	0.643415	0.446654	0.708206	0.403672	1.72116	0.315276	0	1.58458	0.095038	0.583463	0.437978	1.66176	1.08166	0.953313	1.23193	0.553102	0.948946	1.25969	0.220433	0.158327	2.47999	2.10394	1.58441	1.17156	1.52686	0.522366	0.63577	1.4192	1.27075	1.11272	1.07614	0.101314	1.87436	0.451163	0.40316	1.35839	0.93891	1.39913	1.73381	1.58399	1.27579	0.481341	0.992395	0.433545	0.589232	2.76032
gene-ADRM1	44.733	51.595	49.9216	50.4676	45.3698	41.4179	47.1564	43.2709	44.1825	53.7182	47.4896	46.2199	46.5496	39.9188	47.4463	49.6894	47.5751	47.6179	43.9116	45.4743	39.9591	49.8453	59.0709	37.7034	40.9041	38.7833	36.6963	60.6744	43.2052	54.1392	56.4035	58.5904	51.512	46.5581	37.1327	46.2204	55.0105	45.6771	44.6354	42.9804	38.1421	46.1029	52.9505	43.7654	45.2874	47.7234	44.8886	40.0089	42.5026
gene-ADSL	42.2259	54.0758	53.4436	35.2947	45.6079	40.0532	50.8466	43.6928	38.6674	63.3961	42.5386	49.3615	47.7245	42.7877	39.1691	45.5313	43.0428	41.9539	42.6592	47.3703	42.0903	51.329	48.2876	45.7149	36.6158	38.5356	35.6135	43.5394	37.7876	42.5665	40.9043	41.8567	39.3685	37.2882	32.2293	37.7175	45.1113	44.33	38.1922	37.2465	41.5628	39.5174	41.027	42.6787	35.0215	43.7887	45.2381	47.7882	37.2739
gene-ADSS	13.287	11.9239	15.0821	12.4832	12.6569	12.3393	13.4336	14.4082	12.2476	18.5424	12.2464	13.8275	11.7418	13.9925	14.1412	14.3239	9.56527	15.473	13.8746	13.0979	13.7784	13.4965	10.2414	17.1944	12.9055	12.9712	14.1556	13.9715	13.1161	10.3559	11.4956	9.5316	12.3873	13.2963	13.6922	11.5253	15.5131	13.9958	12.5712	13.6476	15.5855	14.7931	12.7461	14.5812	13.8004	13.4087	13.6704	11.3815	10.4632
gene-ADSSL1	0.369996	0.280926	0.138674	0.144866	0.261346	0.399057	0.461499	0.554488	0.0395207	0.405403	0.0482356	0.0620368	0.18489	0	0.191114	0.290415	0.702319	0.319869	0.630813	0.0855503	0.144861	0.217455	0.686103	0.109131	0.185359	0.045102	0.344506	0.280468	0.0702047	0.500465	0.292451	1.08493	0.53999	0.32628	0.344038	0.639138	0.277913	0.165695	0.595224	0.273312	0.178032	0.146315	0.265071	0.413935	0.164057	0.133212	0.130775	0.174101	0.0622156
gene-ADTRP	0.142434	0.194869	0.144007	0.115377	0.272082	0.158707	0	0.104145	0.136659	0.129523	0.066612	0.160892	0.0328042	0.284612	0.0782806	0.365253	0.202915	0.198227	0.17436	0.0573332	0.209954	0.173158	0	0.11935	0.300005	0.189885	0.200301	0.242137	0.286791	0.241754	0.119749	0.163538	0.228617	0.229866	0.413591	0.360225	0.109382	0.127925	0.22061	0.251344	0.132039	0.115397	0.0488639	0.135025	0.36161	0.324479	0.0891837	0.0476402	0.266382
gene-AEBP1	4.1292	4.46922	3.70137	2.51132	4.04432	3.22295	2.85541	4.48846	2.66441	3.28273	3.33786	3.91897	1.95811	4.9571	0.885639	5.72713	3.37209	2.71002	1.99595	3.22167	2.89047	3.87463	2.04916	2.45966	3.63193	2.4997	1.72198	0.570157	2.16162	1.44542	1.70952	1.58604	3.01526	1.53291	1.59433	1.23969	1.5211	1.33049	2.24648	2.73207	1.14614	1.78326	1.7566	2.71217	1.60132	1.32127	2.15579	1.68138	2.36275
gene-AEBP2	7.04766	6.85889	6.7136	4.27292	6.55778	6.21231	5.42097	6.81252	6.54922	7.55848	5.26457	5.75342	5.8355	8.10127	5.37749	7.21287	4.38108	7.74044	4.56289	8.24683	6.88637	6.77071	3.25918	5.4886	5.82703	6.74594	6.48536	5.63497	6.69951	4.0995	4.95128	2.48867	4.22941	4.48058	6.07143	5.33531	5.19686	5.85375	5.1858	5.96294	5.01113	5.93848	4.58989	4.6722	5.43693	4.96754	6.9066	5.96041	6.94264
gene-AEN	2.65482	3.50598	3.5362	3.06486	3.87965	3.71409	2.80839	2.36943	2.58845	3.41926	2.75174	3.61044	3.06765	3.07654	2.44364	2.46768	2.37685	2.46501	2.77926	4.15473	2.81249	2.71189	2.84603	4.18208	2.45741	3.06603	2.43474	2.60621	3.1363	3.27298	4.28334	2.53675	3.42375	2.56153	3.12898	2.76871	3.24307	2.27148	1.96282	3.00025	3.39035	2.60341	2.20909	2.81664	1.56178	2.88618	2.37069	2.3572	2.81145
gene-AES	126.164	157.818	136.013	126.488	136.934	119.413	161.046	110.912	115.477	164.502	118.067	142.247	137.196	132.162	98.341	116.812	119.036	116.659	146.519	126.561	100.189	156.521	137.351	97.0819	106.131	114.444	102.681	100.038	113.939	133.341	117.338	125.65	127.595	107.91	86.7948	105.652	131.601	130.188	130.856	107.521	122.558	113.94	128.316	123.496	109.434	136.309	110.691	137.267	101.943
gene-AFAP1	0.77794	0.932399	2.29749	0.41174	2.02938	0.994459	1.7903	0.942212	0.993403	0.913387	1.29425	1.47699	1.1954	0.748519	0.599041	0.924676	0.789256	0.793818	0.570913	0.527572	0.899364	1.84512	0.574927	0.719114	0.695245	0.77408	1.27854	0.152245	1.10504	0.722402	0.280376	0.720425	0.707975	0.621252	1.07028	0.558244	0.85977	0.814719	2.25987	0.930781	0.872388	0.501981	0.534967	1.07291	1.82012	2.61574	0.505262	1.99764	0.980919
gene-AFAP1L1	0.750804	0.849021	1.04313	0.23389	0.897233	1.41246	0.663729	0.700797	0.353946	1.03707	0.633275	1.20144	0.435369	1.26978	0.487617	1.37848	0.567045	0.581366	0.766263	1.33535	0.642133	0.600341	0.30712	0.644322	1.10575	0.836196	0.893442	0.849146	1.88539	0.420328	0.554952	0.619953	0.459248	0.442776	0.571581	0.42212	0.575863	0.341779	0.176595	0.697708	0.2991	0.503479	0.500137	0.372667	0.568227	0.605993	0.265224	0.268208	0.591186
gene-AFAP1L2	2.89226	2.22424	2.31957	2.76001	2.62233	1.48031	2.90906	1.91759	1.52754	2.40038	2.41492	2.36849	1.77841	2.11562	2.96648	1.7212	3.98698	1.26467	2.84982	1.68315	1.88896	2.3903	3.5848	2.11976	1.34964	2.03189	2.2244	0.695937	3.00686	1.06903	1.48213	2.43651	2.70919	0.829502	1.94384	2.73297	2.10279	2.16769	2.41162	3.29883	3.12155	1.68109	1.49523	2.06823	2.90723	4.69787	3.56594	3.30743	2.2927
gene-AFDN	9.04394	11.9673	8.26313	3.76291	12.0058	7.94188	10.028	9.63295	6.52836	7.58449	8.43119	7.34202	6.80487	11.0543	5.53815	9.32007	7.49863	7.20429	7.43635	8.1154	7.6598	10.6096	2.7772	10.2087	9.02495	8.60492	9.17387	3.50114	8.10751	9.79616	5.50258	5.83341	8.1126	6.72501	8.94575	9.68002	9.48169	7.94063	14.1352	11.6517	6.93154	11.1739	5.9732	7.76211	7.55765	12.6901	7.55326	11.8642	8.53695
gene-AFF1	7.9223	5.43814	6.86458	6.17428	7.93928	9.13775	5.57461	7.11069	9.51596	5.54525	7.80708	5.46288	5.38785	7.86406	9.67843	7.69802	5.98684	7.76324	6.42681	5.96877	7.70287	6.35976	1.74356	11.1894	8.69123	7.9405	10.9401	7.44137	7.56868	6.75944	7.43003	4.51051	7.75009	5.50309	11.5789	8.03593	5.99555	7.06531	7.88276	7.97755	6.27036	10.8188	4.84652	7.31122	9.24766	7.92717	8.76112	7.31592	9.95825
gene-AFF2	0.269979	0.219865	0.326015	0.329106	0.213535	0.180513	0.263498	0.192377	0.194457	0.279394	0.162638	0.219871	0.325448	0.337005	0.183505	0.258097	0.245108	0.246555	0.206343	0.0932098	0.237337	0.226308	0.0498363	0.302345	0.150622	0.293019	0.253249	0.0122006	0.286272	0.215555	0.154033	0.163978	0.194151	0.258059	0.28567	0.16053	0.0935895	0.110348	0.194542	0.25169	0.0844643	0.283023	0.182781	0.186695	0.224604	0.10594	0.0628075	0.184508	0.230877
gene-AFF3	10.8151	8.26081	9.58036	4.95075	10.5342	8.85319	7.112	8.95606	7.0607	8.47895	6.64931	8.89647	7.1574	13.0734	5.75604	9.02933	6.86034	7.35394	7.16645	9.03196	9.46311	9.21167	2.08252	7.74902	8.31228	7.92188	8.38801	4.48844	9.96515	5.40831	5.02368	3.29359	6.24128	5.34477	6.90764	7.01694	4.79618	4.65928	6.60254	7.47872	5.57832	7.77465	4.4812	7.93553	6.26198	6.81488	8.25779	8.05544	7.17758
gene-AFF4	9.59032	5.07845	7.24314	5.24592	7.72667	7.8163	5.39567	9.06669	9.07976	10.7495	6.24424	7.39659	5.98	11.1796	7.16987	8.8038	6.00934	8.15245	5.38096	8.154	9.72882	5.44279	2.42559	11.6145	9.65196	11.3612	10.8357	9.54045	9.4509	5.09009	5.14955	2.79146	5.35774	5.33551	12.4029	8.36602	5.79999	6.67445	7.63	10.1445	6.85613	10.746	5.33024	6.71379	8.51926	7.46338	8.62231	8.24738	6.7507
gene-AFG1L	1.54417	0.753229	1.24798	1.20545	1.43235	1.33841	1.1154	0.966044	1.70866	2.76715	1.25847	0.822257	0.924477	2.27923	1.19332	1.55359	1.16792	1.37581	1.07552	1.23669	1.58082	0.872224	0.557914	1.37091	1.64424	2.10396	1.85847	1.03737	2.07956	1.39514	1.0427	0.272781	1.27985	0.586588	1.73285	0.802164	0.892027	0.852006	1.34068	1.63489	0.944864	1.29375	0.660491	0.836936	1.19797	1.54107	1.3592	1.37414	0.649296
gene-AFG3L2	16.7142	19.4039	18.0538	13.9701	16.4234	16.6294	18.6695	15.8614	14.7381	20.4364	17.1523	15.7852	14.1496	17.6022	15.4583	15.4314	13.6779	16.2015	17.4628	17.9452	16.6934	17.8519	13.3581	15.8337	15.1891	15.342	14.0578	17.7343	16.2315	15.4395	17.4339	15.3153	16.4812	15.1896	13.749	16.0479	16.1308	14.8425	16.6722	15.1012	13.6013	16.7786	15.9	14.1073	15.0681	17.9492	13.4338	15.5827	13.6481
gene-AFMID	1.31569	1.07706	1.41497	0.284376	1.41465	1.16219	1.33905	1.28385	0.856677	1.62956	1.06353	1.12542	0.767093	1.83905	1.00889	1.31075	1.06251	1.56517	1.62448	1.28832	1.07978	1.42271	0.65864	1.63103	1.36982	1.70654	1.7207	0.392488	1.12538	1.44184	0.567791	0.811778	0.95982	1.20653	1.17779	1.00889	0.942824	1.37416	1.1467	1.261	0.652415	1.816	0.759836	1.14435	1.4321	1.0513	1.32284	1.19547	1.15655
gene-AFTPH	14.3032	9.09487	10.7447	10.9493	11.2414	12.8632	9.90108	12.9827	14.1053	14.0956	10.2164	10.97	10.8146	16.8648	12.0199	14.7211	7.63991	11.0304	10.6012	13.834	15.2184	11.167	6.04962	16.1202	13.101	15.3805	14.6682	13.6541	14.7495	8.55146	9.0659	6.29771	6.91255	10.6599	16.0887	12.4776	11.1928	10.889	12.3474	14.5643	10.6351	15.0006	9.46804	9.38393	13.8116	10.4282	13.0467	13.0766	10.2093
gene-AGA	9.10052	9.51835	7.91474	7.14798	8.97886	6.53522	6.80364	9.1935	7.18315	9.25404	6.62775	8.73622	7.9572	9.57505	7.58676	10.6489	6.84453	7.42219	7.16316	9.96409	7.17543	9.27338	6.83016	5.91479	10.2683	8.40737	6.27248	8.96141	8.01937	9.95276	5.93359	6.14093	6.68798	10.2048	9.28619	6.74266	9.19367	8.48338	9.04661	8.97431	8.63298	11.1199	7.77096	6.5698	7.89135	9.13029	8.27279	9.13766	6.79578
gene-AGAP1	2.11715	1.87117	2.00011	2.44482	1.71873	1.33305	1.37753	2.28641	1.27682	1.03565	1.80301	1.5104	0.718193	1.22323	2.67967	1.54117	1.64761	2.77728	1.85776	0.981315	1.98844	1.14113	0.992325	0.915763	3.1871	1.86641	2.48496	0.856281	1.65291	1.43956	1.55832	1.84295	2.25714	1.58625	1.34131	1.94238	2.34414	2.36161	2.66965	1.73596	0.990379	1.87527	1.61046	2.5914	0.984603	1.47894	1.67817	1.87078	2.63534
gene-AGAP2	15.5584	14.2095	11.9883	9.79028	13.9298	11.3248	11.6961	12.0624	10.132	12.5804	11.2179	12.3288	11.326	12.4169	9.12195	12.5275	12.1812	12.2337	12.6799	11.7528	10.4174	14.6772	7.73116	10.8285	10.2657	10.9256	11.0348	10.0199	12.5234	11.6347	11.5126	10.0803	12.4729	9.81347	9.49819	13.01	11.0599	11.9794	11.7575	11.7024	9.1518	11.9813	10.4483	11.9339	10.1126	13.2306	12.6272	11.0109	11.3014
gene-AGAP3	7.62785	9.20873	8.85239	6.40566	8.88054	6.63796	7.11768	6.58731	6.15582	9.61389	6.34145	7.88964	7.02463	6.76436	5.98635	7.7188	9.17722	7.46271	7.9812	7.23109	6.98627	8.05684	9.59733	6.82978	7.68972	6.0217	6.91455	8.03087	7.28103	8.83664	8.75903	11.4155	8.8923	8.03084	5.98007	7.03725	7.74229	9.68659	8.87439	6.80737	5.74524	7.3993	8.86953	9.16963	7.33537	7.21842	8.38051	7.86712	7.84784
gene-AGBL2	0.491256	0.210158	0.272843	0.197226	0.18144	0.180119	0.276824	0.146461	0.154835	0.08834	0.251238	0.283457	0.107537	0.265872	0.343012	0.327132	0.355385	0.198676	0.147796	0.220959	0.230973	0.223082	0.150406	0.070222	0.279038	0.151218	0.274179	0.301002	0.311439	0.114012	0.231477	0.067289	0.132681	0.337691	0.314549	0.172494	0.280712	0.211615	0.232697	0.305883	0.289712	0.36686	0.29573	0.206127	0.22112	0.18094	0.232183	0.229146	0.209301
gene-AGBL3	0.538295	0.380907	0.535646	0.182887	0.167169	0.844615	0.248488	0.727115	0.671742	0.419621	0.620824	0.54613	0.23408	0.62403	0.576603	0.693803	0.671687	0.460039	0.322906	0.517973	0.632438	0.418959	0.208663	0.926232	0.835846	1.23511	1.32646	0.539238	0.487512	0.479278	0.496031	0.133007	0.51356	0.361293	1.37985	0.725246	0.293051	0.472067	0.637326	0.821249	0.443626	0.984984	0.442418	0.655762	0.638935	0.515728	0.817975	0.907412	0.59718
gene-AGBL4	0.0255099	0.0294888	0.058593	0.0526535	0.0197503	0.0124942	0.0454921	0	0.0342975	0	0.115134	0	0.0882231	0.0168946	0.0127583	0	0	0.0689546	0	0	0.0404717	0	0.0254531	0.102591	0.0852908	0	0.0304451	0	0.0579855	0	0	0.139376	0	0.0527018	0.0138269	0.0885459	0	0	0.10867	0.0598736	0.0331626	0.116946	0.167763	0.0469772	0.0421556	0.15864	0	0.0389222	0.0949388
gene-AGBL5	1.98193	2.73374	2.62782	1.08381	2.1785	2.57109	1.62775	2.03415	1.76606	2.16561	1.22064	1.99481	1.38397	2.60987	1.66885	2.79582	2.50032	2.4281	2.10597	2.6651	1.97052	2.08488	1.14074	1.27873	2.20897	1.61146	2.19192	0.877832	1.96546	2.09171	1.73101	1.41001	1.65036	1.82341	1.83536	1.85712	1.51795	1.54938	1.74989	2.79131	1.68642	2.35787	1.97339	2.27634	1.94018	1.48263	2.32501	1.69455	1.57887
gene-AGER	12.0039	9.70377	9.93264	4.42965	8.29246	9.05911	4.73181	16.6451	6.52442	3.41355	4.95198	8.52224	4.64536	8.0418	7.95201	13.6101	11.7487	14.8357	5.61093	15.8639	19.7314	11.5588	18.1558	17.038	11.5072	11.4246	15.306	11.0884	8.3916	11.2186	6.991	5.96778	11.6689	18.8873	22.7763	17.668	7.21207	12.7311	14.2655	21.8308	9.94868	18.6144	15.1941	14.1964	17.3462	12.4228	13.0881	12.7288	10.5364
gene-AGFG1	7.32516	5.26334	6.1892	5.60789	6.62481	6.69125	5.69212	6.19758	6.2016	5.5998	5.94626	6.01465	6.16409	7.62221	6.19418	6.25861	4.33309	5.98566	6.71451	6.38567	6.11011	5.31588	3.66616	7.38033	6.03007	6.93479	6.34346	4.99246	7.18899	4.54557	5.44807	3.70989	5.79589	4.92713	6.56384	5.93199	5.0439	5.39056	5.70114	5.7333	6.2465	6.69145	4.89307	6.2293	6.72385	6.3154	6.36967	5.8752	5.69604
gene-AGFG2	25.3694	37.2141	25.381	18.4725	24.8391	29.4584	21.1216	23.1508	18.1753	23.8478	23.135	26.8778	19.9927	25.6644	19.7428	23.3358	28.1521	23.7319	24.141	36.4475	24.1609	22.8889	22.563	15.0355	25.1185	17.3482	20.5385	21.8069	32.6914	25.0603	27.4763	29.2798	20.6172	18.9479	18.6846	21.9301	23.5248	22.2645	15.2196	22.9731	15.1624	21.72	23.8424	23.1285	19.8912	27.6249	28.3463	26.2161	21.0878
gene-AGGF1	6.25289	4.07222	6.08014	3.32921	7.10271	6.9934	5.68811	7.9041	6.60276	7.43848	4.86086	5.06091	5.29037	10.3646	4.43148	7.50409	5.43774	7.41244	4.28419	5.94029	7.71723	5.05589	2.30299	8.82347	7.25716	8.35636	8.53759	6.2729	7.94405	4.13113	4.56651	1.87564	3.79606	5.28333	7.45876	6.64253	5.1453	4.54353	7.08002	7.48237	4.75039	9.78147	4.15634	5.56774	5.85756	5.28057	6.05702	5.93708	4.54615
gene-AGK	6.08449	4.78649	7.11968	4.15241	5.31202	6.62752	4.96925	5.40912	4.89717	5.03471	3.76438	4.69002	4.86447	8.62072	5.05	6.90434	4.75669	6.37624	4.79444	6.63098	5.43599	4.47982	4.11999	5.17951	5.71398	5.58353	5.48701	4.71454	7.67949	4.90531	4.80141	3.50212	4.57408	4.69966	5.20609	5.55332	4.43749	5.53646	5.46078	5.52256	5.50549	6.43967	4.07836	6.05026	5.39897	5.06819	4.71085	4.97932	4.68502
gene-AGL	1.98637	1.15913	1.72534	1.24797	1.30007	2.51898	1.48729	2.74031	3.1548	1.99372	1.72192	1.72813	1.29886	2.60478	2.40512	2.80637	1.56993	2.65032	1.40105	2.6824	3.31601	1.29666	0.625472	3.23571	2.84677	2.68404	3.50349	1.88948	2.38751	1.0074	1.90526	1.00943	1.4493	2.3526	3.01032	2.16616	1.80892	1.91016	1.93303	3.28222	2.27623	2.69235	1.39129	2.38378	3.29247	2.12967	2.47175	2.48774	2.31647
gene-AGMAT	1.03618	0.758004	1.05757	0.924491	0.927523	1.0193	0.197011	0.856241	0.840831	1.21036	1.08661	0.840413	0.79139	0.946506	1.48974	1.3132	0.838428	1.59762	0.803554	1.11956	1.13182	0.36176	1.00178	1.00649	1.09995	0.703461	0.857348	3.02647	0.845688	0.754833	1.39009	1.0291	0.887898	1.09391	0.965331	1.90476	0.858786	1.09091	0.970294	0.945577	0.986652	1.54256	1.47725	1.1179	0.957625	0.888335	1.07927	1.32789	0.975736
gene-AGO1	9.0928	9.2184	9.07721	5.28905	9.90199	8.88912	8.94656	8.81588	7.15349	6.30756	6.95042	8.05121	5.88078	10.0088	5.74989	7.79803	7.3302	8.5449	7.78289	7.9247	8.21098	8.653	3.57383	7.74546	7.97778	8.10616	8.3806	4.04559	9.19893	7.18794	7.31667	4.61397	7.14324	6.14223	8.45309	6.86404	6.8429	7.17864	8.69808	7.98607	6.50178	8.15504	6.16745	8.19424	6.5922	8.07374	7.4328	7.93051	6.34556
gene-AGO2	12.4018	11.87	12.2645	8.9158	12.5344	11.119	9.3307	10.6284	10.9189	10.1862	9.52053	10.468	8.96068	14.8579	11.754	10.9243	9.90016	9.77917	10.0344	10.9974	11.0473	9.7034	2.69387	10.7752	12.0685	11.2684	14.8129	6.58281	13.2883	8.15507	10.7137	6.36016	10.6757	5.19794	12.7152	9.34861	7.0846	5.31629	10.4531	10.4273	9.92291	11.1978	5.18231	12.3955	12.0068	10.7704	12.4651	10.8758	12.6333
gene-AGO3	3.92787	2.40314	3.81822	1.36191	3.79375	3.67798	2.27986	3.49009	2.97361	2.13422	2.36143	2.9438	2.31449	4.66797	2.37219	3.80636	2.12295	3.36401	2.09598	3.37866	3.45127	2.5826	0.790423	3.3445	3.37542	3.53212	3.96217	1.32679	3.4172	1.71931	2.31305	0.857752	2.28961	1.9573	3.38497	2.90981	2.29297	2.62607	3.20063	3.44155	2.56973	3.84695	2.03556	3.29633	2.8608	2.81667	4.08997	4.0278	3.12665
gene-AGO4	15.4679	13.9508	17.3262	13.0815	13.9855	18.2732	11.7857	19.6864	17.5441	10.9301	12.8225	14.676	8.47751	17.0451	17.982	16.1288	12.4851	18.1527	14.8574	16.1985	18.1218	13.3136	7.44258	17.8887	17.4294	18.6833	21.0864	12.8684	16.0683	13.2057	16.2273	9.79466	11.284	17.8946	24.5662	19.3378	15.0906	17.78	16.9354	20.1756	17.3678	20.4676	17.9873	17.5923	20.9364	16.3959	16.812	18.1386	12.8879
gene-AGPAT1	26.6398	32.2601	28.8617	21.3598	26.2908	22.9386	21.5007	25.8548	22.2742	22.3865	23.3312	25.4604	21.421	21.7091	22.5721	27.0144	28.5414	24.5494	20.9423	26.0623	26.0516	28.4713	22.9651	24.6997	23.9538	22.5635	25.7833	17.6988	20.8887	26.0332	26.3923	27.9034	28.3526	25.0198	33.3749	28.6017	26.8082	25.5734	30.968	26.6026	20.8272	23.0907	29.3281	26.9223	26.948	28.037	24.4816	25.8818	26.3873
gene-AGPAT2	7.81384	7.25749	11.1047	7.47622	6.32183	9.0868	9.2223	7.61656	4.96777	12.235	8.87163	6.82174	11.5232	7.12193	5.81864	7.4341	8.90688	5.54491	6.92013	7.76813	4.43977	7.38058	7.79254	2.94594	3.37705	4.47019	7.29969	6.05945	8.69719	8.60883	11.0009	8.54008	4.29278	7.12056	3.2611	8.97367	6.38367	5.87457	6.03864	6.73979	5.55577	8.00528	7.07664	9.51319	6.92692	3.81654	6.40871	8.38834	6.1193
gene-AGPAT3	28.6513	28.7752	23.6634	24.7958	24.5665	23.2729	20.6053	28.0369	23.2054	24.1836	26.882	21.6017	23.8347	22.7269	29.6308	22.9719	21.7028	27.4992	21.901	20.0086	27.0539	22.7381	15.978	24.8726	27.6689	21.534	25.7531	24.2618	25.247	22.0748	27.6361	29.5054	32.4266	25.6238	24.9455	24.118	21.057	28.0401	25.7523	25.9117	23.1542	26.5758	22.3616	26.751	22.9419	25.8959	25.3599	26.0374	22.6925
gene-AGPAT4	2.1296	2.19321	4.58075	1.83798	2.44826	2.14281	1.94573	3.77059	1.7215	2.04231	1.54296	2.61364	2.03794	4.11072	1.73278	3.39796	3.37435	2.45472	2.40827	3.26047	1.83034	2.74381	2.8018	1.57733	2.12959	2.0418	1.32618	2.96815	3.37747	1.07486	1.0676	1.93577	2.18229	1.43924	3.09419	2.4375	1.14234	1.20881	1.52107	2.04442	1.63547	2.33503	1.93202	2.44482	1.46866	1.46652	2.68447	1.54325	2.81431
gene-AGPAT5	3.36939	2.05387	3.23677	2.97995	2.51315	2.76771	2.3169	3.62096	2.45271	3.30973	2.67826	3.63593	2.85077	4.07656	3.17845	4.42469	1.74468	2.3747	3.56866	3.35339	3.11547	2.45864	1.49372	2.15859	2.78668	2.67138	2.65934	2.5041	3.77833	2.23852	1.88463	1.44676	2.31423	2.56639	2.8379	2.2714	2.41179	2.38396	1.75125	2.72281	3.15189	3.07949	2.09918	2.57788	2.52393	2.29739	2.68253	2.59604	2.71559
gene-AGPS	27.6575	13.7468	22.3281	15.5451	24.1665	22.9488	20.1177	18.3923	21.9802	29.9512	20.6995	20.9181	22.1086	26.8549	17.5146	19.9944	12.6191	21.0522	18.8452	15.482	17.557	22.4967	8.0641	19.0716	15.8841	23.5362	22.9375	17.8958	22.7854	13.6775	12.6072	8.85174	17.3214	14.1037	19.8614	16.4171	16.53	20.2387	19.6032	21.4988	24.7442	19.5212	13.3618	19.254	19.7812	21.0928	24.6096	22.6595	17.1846
gene-AGR2	0	0	0.0449858	0	0	0	0	0	0	0	0.149904	0.0219533	0	0.10019	0.0370928	0.13296	0	0	0.0352233	0	0	0	0	0.0628589	0	0	0	0	0	0.0774547	0	0.104995	0.0517422	0	0	0.143359	0	0	0.0866169	0	0	0	0	0.0617439	0	0	0	0	0
gene-AGR3	0	0	0	0	0	0	0.164036	0	0	0	0	0	0	0	0	0	0	0	0.153466	0	0	0	0	0	0	0	0	0	0	0.031681	0	0	0	0	0	0	0	0.0198	0	0.040316	0	0.174571	0	0	0	0	0.131368	0	0
gene-AGRN	1.14876	0.200265	0.122082	0.441381	0.188097	0.535654	0.374243	0.549067	0.348184	1.06954	0.333362	0.401685	0.431308	0.36068	0.565778	0.600671	0.665034	0.439556	0.265327	0.268964	0.484823	0.307106	0.23816	0.716401	0.384836	0.489014	0.854983	1.02823	0.264422	0.455007	0.365462	0.105987	1.41208	0.342831	0.646791	0.38651	0.164437	0.276035	0.273472	0.409169	0.29048	0.367561	0.382951	0.420866	0.422679	0.473022	0.262119	0.323418	3.1577
gene-AGRP	0.117837	0.0738528	0	0	0.184641	0.143256	0.026037	0.109238	0.124302	0	0	0.066113	0	0	0.113426	0.122763	0	0	0	0.07159	0	0	0	0.020374	0.014066	0.047299	0	0	0.108282	0	0	0	0	0.05249	0	0.030103	0.055491	0	0.113525	0	0	0	0	0.032525	0.066806	0.129705	0.024251	0	0
gene-AGT	0	0	0	0	0	0	0	0	0	0	0	0	0	0	0	0	0	0	0	0	0	0	0	0	0	0	0	0	0	0	0	0	0	0	0.024422	0	0	0	0.039771	0	0	0	0	0	0	0	0	0	0
gene-AGTPBP1	0.653099	0.494352	0.769035	0.513002	0.760494	0.646745	0.29274	1.08128	0.821159	0.89784	0.39851	0.6711	0.464618	1.18756	1.01412	0.800253	0.695392	0.543721	0.706522	0.984027	0.716549	0.602475	0.338193	0.661267	0.875604	0.969698	0.9107	0.976663	0.725516	0.752103	0.570421	0.332296	0.398859	0.502179	1.0113	0.47269	1.21791	0.948947	0.78093	0.977396	0.761297	1.07729	0.827769	0.899203	0.551323	1.00965	1.22914	0.784926	0.574096
gene-AGTR1	0	0	0	0	0	0	0.100194	0	0	0	0	0.034622	0	0	0.0568378	0	0	0	0.0178268	0	0	0	0	0	0	0	0	0	0	0	0	0	0	0	0	0	0	0	0	0	0	0	0	0	0	0	0	0	0
gene-AGTR2	0	0	0	0	0.014128	0	0	0	0	0	0	0	0	0	0	0	0	0	0	0	0	0	0	0	0	0	0	0	0	0	0	0	0	0	0	0	0	0	0	0	0	0	0	0	0	0	0	0	0
gene-AGTRAP	54.6442	58.5801	58.7419	69.082	48.8592	60.7475	52.2867	63.8752	74.1192	65.0775	54.7975	52.6208	55.2128	39.8201	81.7894	45.4833	65.5786	74.2949	63.1956	61.698	60.1616	59.7181	104.445	48.0851	53.2598	55.6508	58.3595	95.4251	59.8604	92.0315	112.831	104.695	65.624	77.5699	67.3921	77.37	74.2485	76.4564	72.9539	65.0966	74.4013	63.8215	88.0704	78.3411	93.6991	69.0823	67.33	57.7441	61.4309
gene-AGXT	0	0	0	0	0	0	0	0	0	0	0	0	0	0	0	0	0	0	0	0	0	0	0	0	0	0.037999	0	0	0	0	0	0	0	0	0	0	0	0	0	0	0	0	0	0	0	0	0	0	0
gene-AGXT2	0	0	0	0	0	0.021827	0	0	0	0	0	0	0	0	0	0.01102	0	0	0	0	0	0	0	0	0	0	0	0	0	0	0	0	0	0	0	0	0	0	0	0	0	0	0	0	0	0	0	0	0
gene-AHCTF1	11.403	4.63719	7.06654	5.46299	7.57322	9.19957	5.94899	10.9125	10.7647	11.3455	6.83224	7.10218	7.0143	12.9021	9.54783	9.75871	6.24588	9.69968	6.10489	7.91758	11.0406	5.06776	2.21108	12.3748	9.01711	13.8166	13.2062	10.1398	9.46477	6.53546	6.92478	3.27281	5.60056	6.76628	14.7555	9.11003	6.4371	7.87844	7.59441	11.8621	7.22769	11.6242	6.51001	8.33351	11.251	8.04741	8.14299	9.22912	7.82342
gene-AHCY	133.906	142.674	151.977	281.505	135.818	167.05	161.829	157.638	165.425	128.106	176.805	131.692	189.758	111.456	243.738	155.967	204.714	173.952	176.132	116.751	179.089	164.433	209.759	215.942	158.799	162.355	168.969	251.403	150.447	192.074	174.07	273.453	230.803	178.456	131.94	168.327	214.627	170.531	157.425	143.045	197.152	141.602	192.676	184.433	168.565	153.529	159.58	151.097	170.399
gene-AHCYL1	14.8575	12.5336	14.6186	8.01466	15.6069	12.2713	12.0256	14.4079	12.5569	14.4209	11.5207	12.3962	10.8486	16.362	14.4425	14.183	10.0871	14.5756	11.257	14.6054	11.9147	13.1227	7.21481	13.323	15.4192	13.4565	14.2271	14.0561	12.79	12.7509	11.883	7.54041	10.8854	13.066	13.1157	12.3624	12.2311	12.5509	12.3709	14.7605	10.2789	14.4724	11.241	12.6495	10.4123	13.0504	13.0224	13.59	12.0852
gene-AHCYL2	4.0158	2.87602	3.03605	2.07504	3.91621	4.00774	3.29345	3.27683	2.60669	3.74068	3.02981	3.51299	3.18067	3.46835	2.92329	3.01193	2.22957	3.19473	3.03313	3.51384	2.89372	3.04766	1.52206	3.075	2.85177	2.90652	3.19368	3.18244	3.38885	2.40278	3.07336	1.75793	3.19278	2.28421	2.22658	2.97841	2.253	2.36096	2.74829	3.13602	2.63093	3.18262	2.07763	2.53734	2.50242	3.12267	3.10825	3.81447	2.85837
gene-AHDC1	6.16819	5.39588	6.7186	3.3753	5.89091	4.71502	4.60328	5.13412	2.57212	3.81802	4.41713	5.35186	4.75724	5.99272	3.88523	4.59621	4.72063	4.18006	4.51941	4.92693	5.64751	5.05053	1.85878	4.48523	4.73753	4.21245	3.81239	3.38643	4.45083	3.44226	3.46947	3.15302	3.79757	2.6083	3.10938	4.57688	3.39084	2.95941	3.39324	3.19349	2.17929	3.12632	3.01381	4.47373	3.14282	3.99348	4.01056	4.21135	3.92745
gene-AHI1	0.644318	0.388047	0.70249	0.288348	0.9043	0.941502	0.415517	0.786856	0.746808	0.800214	0.634736	0.959684	0.378976	1.12557	0.684116	0.862227	0.488284	0.962052	0.379801	0.820422	0.780634	0.346278	0.197503	0.715983	1.1098	1.0259	0.886081	0.448182	1.19414	0.313575	0.624022	0.17381	0.259193	0.463057	1.0407	0.599321	0.427013	0.548514	0.627624	1.23272	0.459455	1.09122	0.269152	0.718266	0.964245	0.615894	0.671857	0.424808	0.688007
gene-AHNAK	127.181	135.677	175.687	96.5579	144.333	146.052	84.6428	141.85	98.4857	108.499	100.088	121.569	75.5944	186.358	139.507	156.536	124.589	158.917	138.294	145.059	144.074	113.882	29.33	71.6036	169.418	144.166	159.296	93.5217	172.461	125.484	126.267	59.4503	113.119	87.5894	128.894	122.702	126.449	119.071	127.968	147.213	94.9143	166.552	86.8445	117.165	119.039	90.7923	111.961	117.279	120.199
gene-AHNAK2	0.277443	0.33965	0.415917	0.16083	0.246676	0.332342	0.152563	0.401561	0.274199	0.229188	0.363415	0.251633	0.180948	0.512098	0.204166	0.340377	0.352058	0.315987	0.263311	0.369345	0.312738	0.386121	0.071019	0.163911	0.316732	0.30129	0.421636	0.284539	0.342951	0.31041	0.411388	0.373062	0.355302	0.218071	0.19873	0.18116	0.357026	0.158149	0.356304	0.292146	0.33793	0.483442	0.211333	0.504556	0.330833	0.395545	0.296889	0.310119	0.322349
gene-AHR	15.2928	8.6774	9.97701	9.10871	9.60696	12.0599	6.37304	11.0147	21.065	13.5017	11.0877	10.1628	6.86928	11.2034	11.303	9.33611	5.6861	11.5909	9.95319	9.74591	12.0964	8.85848	3.79641	10.8941	9.49712	13.6374	19.5196	9.63149	10.9198	9.99516	18.1939	4.63019	8.79074	11.2643	26.2465	8.91859	8.28849	7.96921	11.3171	15.2707	12.0885	16.9829	11.3019	13.5403	21.0631	12.9673	11.4668	10.2455	9.28171
gene-AHRR	0.083603	0.178243	0	0	0	0.082513	0	0.039633	0.22292	0	0.115566	0	0	0	0.428701	0.068857	0	0.145401	0	0.246529	0.114258	0.441719	0	0.215752	0	0	0.183843	0	0.180566	0	0.22922	0	0	0.088774	0	0.134472	0	0	0	0.133491	0.140812	0	0.09004	0.397374	0.033585	0.500558	0.209	0	0
gene-AHSA1	31.9307	36.1541	35.4446	33.0067	31.9502	31.2037	33.0233	30.4428	30.0819	31.9186	30.7908	33.9683	35.7417	27.7282	31.7112	30.9513	35.5939	29.8795	31.0398	35.8836	32.2448	34.713	36.3362	35.6967	26.747	32.1738	27.2198	28.0381	30.4806	31.7228	31.6087	34.7249	29.3972	30.6816	27.2561	30.5595	36.1087	32.4009	30.5268	29.8594	31.7467	26.471	36.4595	26.6155	34.9123	26.6898	27.7649	30.8516	23.3573
gene-AHSA2	3.88944	2.41649	4.74637	1.68792	6.03109	3.77334	3.09584	3.65401	3.36282	4.71252	2.55146	3.39911	3.34044	5.58505	3.98887	4.03161	2.93614	4.83105	4.79188	3.1441	4.52824	3.5282	2.6679	4.16247	3.98496	4.71687	5.57153	2.4681	3.77877	3.31694	2.20137	2.10216	2.65662	2.58802	3.47973	3.56904	4.29545	3.63209	3.3068	4.67225	4.591	5.29549	1.83236	2.21744	3.85875	2.1065	5.84402	5.43211	4.34769
gene-AHSG	0	0	0	0	0	0	0	0	0	0	0	0	0	0.040305	0	0	0	0	0	0	0	0	0	0	0	0.09077	0	0	0	0	0	0	0	0	0	0	0	0.130077	0	0	0	0	0	0	0	0	0	0	0
gene-AHSP	0.100256	0.0833643	0.583165	0.319556	0.0944815	0.242451	0.678571	0.264589	0	0.271975	0.189804	1.15909	0.208878	0.237649	0.0516457	0	0.4942	0.15691	0.742434	0.158756	0.13987	0.213071	0.278757	0.0759127	0.332787	0.940007	0.122927	0	0.0707751	0.177573	0.194221	0.129009	0	0.631415	0.0733917	0.276587	0.274615	0.155912	0.283794	0.128333	0.158112	0.227614	0.611706	0.0594481	0.0737945	0	0	0.824112	0.106326
gene-AICDA	0.081839	0	0	0.301047	0	0.139823	0	0	0.367358	0	0	0.091424	0	0	0	0	0	0	0	0	0	0	0	0	0.079153	0.100293	0.233147	0	0.150068	0	0	0	0	0.175367	0	0	0	0	0	0	0	0	0	0	0	0	0	0	0
gene-AIDA	11.939	6.20205	9.00677	6.01567	7.56533	9.25747	9.85777	8.7142	10.6225	15.5312	6.89405	7.9789	8.8722	14.2876	7.5	10.5505	5.65714	8.56571	8.76973	10.3352	10.276	9.19784	2.22066	9.28196	9.38043	11.5154	8.94315	8.57687	13.8773	7.74055	8.21939	3.71558	5.39483	5.7611	8.08716	6.02056	7.46089	9.02579	7.90241	8.12529	8.99996	10.8382	5.07056	7.71539	8.59713	9.55741	9.26163	6.96324	7.13993
gene-AIF1	17.1095	19.321	19.4568	30.7038	27.119	32.3209	23.2591	31.5737	23.9521	30.6247	27.6187	16.6476	15.9199	20.6399	51.0983	27.9121	36.1273	45.9393	33.4171	33.3648	41.6521	25.3327	34.3554	42.3343	45.5935	23.347	28.3586	74.8076	37.8049	58.2436	39.0422	61.3668	48.3151	47.2555	32.8314	32.0206	53.5039	41.206	45.6679	55.2015	52.774	50.9086	49.6917	36.339	34.7949	32.0378	24.2903	27.5578	32.9946
gene-AIF1L	0.180989	0.345309	0.145126	0	0.0486345	0.53227	0.622031	0.397664	0.822755	0	0.127654	0.0520695	0.0863169	0.087933	0.158173	0.204829	0.419774	0.495413	0.27267	0.0916912	0.277547	0.272899	0.212952	0.749787	0.1201	0.133549	0.326067	0.325275	0.13238	0.288188	0.3983	0.0985039	0.147498	0.392126	0.114569	0.252102	0.172261	0.205344	0.266313	0.579386	0.475467	0.0605417	1.16967	0.544013	0.414892	0.372609	0.287473	0.14162	0.149945
gene-AIFM1	15.8041	12.9401	13.5167	12.7103	13.5	13.8792	10.7027	11.156	14.3819	11.4218	9.38611	9.97197	10.717	13.2836	11.3034	13.3769	11.7549	12.8715	15.0427	13.2241	11.5562	11.258	10.811	9.41177	10.5678	10.4352	10.5413	9.36444	14.3611	10.1923	11.5094	8.1569	7.38511	10.0962	10.4779	10.7138	13.3756	10.0994	10.8008	12.9764	8.22465	9.66995	11.0315	10.6678	9.3571	9.525	10.3321	10.399	8.34339
gene-AIFM2	0.265034	0.257051	0.402709	0.267119	0.33017	0.509384	0.406302	0.556831	0.284301	0.129622	0.219416	0.45221	0.299859	0.350339	0.333321	0.313372	0.279574	0.296291	0.444737	0.290628	0.42446	0.342538	0.132569	0.316376	0.311275	0.203788	0.308644	0.502941	0.580868	0.341502	0.254751	0.295297	0.419133	0.377995	0.323164	0.314765	0.217405	0.372741	0.426475	0.448097	0.418874	0.409899	0.30625	0.284993	0.332079	0.500953	0.497571	0.585613	0.332337
gene-AIFM3	1.04155	0.737933	1.04515	0.322627	1.22643	1.13707	0.832576	0.621541	0.58629	0.669023	0.473427	0.774792	0.26687	0.985405	0.517191	0.603163	1.14317	0.502988	0.344033	0.585763	0.646934	1.16929	0.563588	0.778402	0.567303	0.780512	0.372217	0.221065	0.7094	0.527451	0.398959	0.468753	1.10285	0.721981	0.156403	0.79745	0.476319	0.354588	0.421909	0.804598	0.567449	0.514617	0.652324	0.321985	0.437606	0.598169	0.532808	0.93223	0.406508
gene-AIG1	1.81838	0.85107	1.07547	1.48194	1.18881	0.687969	0.963632	1.60759	1.70445	0.51529	0.766211	0.951919	0.944268	1.79015	2.36172	1.1331	1.36261	1.41603	1.84133	0.888355	0.978801	0.543853	1.21876	0.783056	1.15142	0.463175	2.22453	1.15801	1.32914	1.36454	0.719679	1.69848	1.51431	1.52481	1.44381	1.2386	0.891736	1.25532	1.2488	1.41197	1.18738	1.6057	1.31392	0.829117	1.00952	0.514801	0.908166	1.61056	0.927182
gene-AIM2	0.111114	0	0	0	0	0	0.090658	0	0.133318	0.135969	0.044081	0	0	0.042476	0.12612	0.044635	0	0.11281	0	0	0.035902	0	0	0.17351	0.066812	0.204863	0.01655	0	0.065183	0.046336	0	0	0	0.010014	0.062938	0	0	0.172894	0.29999	0	0	0.145296	0	0	0.150683	0	0	0.15205	0.198736
gene-AIMP1	14.2145	7.55672	9.23219	17.1869	11.5837	13.3634	10.957	12.4566	17.3438	24.1672	9.35978	14.3105	14.0125	16.6371	13.9014	11.0311	11.514	13.8132	11.6707	13.9143	11.7396	10.686	11.2703	10.6108	11.2136	12.4683	11.9834	14.0327	18.0302	10.3681	9.4785	5.28314	7.27135	8.76766	10.5148	6.00445	10.7553	10.9839	11.7577	11.7972	22.5015	10.8087	11.7448	8.7721	9.92487	9.10779	10.6252	12.707	8.51898
gene-AIMP2	19.8641	34.127	24.9038	18.6525	25.8892	23.5925	23.6263	17.6744	17.6462	25.5152	22.1375	24.8894	28.0703	22.0589	20.7017	24.7771	24.7678	19.0598	25.9276	22.8325	21.9336	21.7433	32.5518	20.9671	18.5303	17.6975	15.634	17.647	20.6413	24.3096	18.8169	25.6306	19.6219	18.3855	11.9496	15.6514	19.702	23.2004	20.8275	20.9234	17.3807	17.5592	22.3678	19.3403	18.0948	23.9417	21.9904	25.3427	19.6839
gene-AIP	58.6667	73.7715	69.5093	65.0299	65.9814	72.9581	79.7639	55.9748	69.2978	95.0351	64.9176	69.8724	73.0362	63.1455	67.4946	60.375	68.752	65.2937	70.0595	70.8992	61.7227	73.8425	95.5267	48.6419	60.9548	58.2301	51.4424	87.7168	73.8536	85.2332	80.41	95.5402	67.0987	67.8546	54.0569	65.7177	73.6064	75.007	65.1196	57.5112	69.0933	59.0741	81.7695	63.2069	67.0417	68.9067	62.2734	58.4555	49.3122
gene-AIPL1	0	0.059452	0	0	0	0	0	0	0	0	0	0.149726	0	0.193662	0	0	0	0.141612	0	0	0	0	0.106607	0	0	0	0	0	0	0	0	0	0.19511	0	0	0.048777	0.415261	0	0.094977	0	0.058202	0	0.092474	0	0	0.121233	0	0	0
gene-AIRN	0	0	0.33729	0	0	0.048632	0	0	0	0	0	0	0	0	0	0	0	0	0	0	0	0	0	0	0.096158	0	0	0	0	0	0	0	0.075214	0	0	0	0	0	0.058822	0	0	0	0	0	0	0	0	0	0
gene-AJAP1	0	0	0	0	0	0	0	0	0	0	0	0	0	0	0	0	0	0	0	0	0	0	0	0	0	0	0	0	0	0	0	0.03197	0	0	0	0	0	0	0	0	0	0	0	0.084125	0	0	0	0	0
gene-AJM1	0.299458	0.44502	0.153159	0.257732	0.358106	1.0626	0.667717	0.48243	0.49099	0.329217	0.819181	0.824532	0.187313	0.67543	1.29714	1.08552	1.09812	0.575562	0.87142	0.616294	1.05366	0.369644	0.456399	0.71028	0.761953	0.447839	0.687685	0.613265	0.489512	0.851818	0.355616	0.727127	0.661465	0.504299	0.545107	0.564859	0.952932	0.507122	0.640477	0.803797	0.478492	0.419263	0.644762	0.488713	0.524166	0.844095	1.64901	0.358713	0.384428
gene-AJUBA	0.253195	0.213616	0.213222	0.161525	0.117361	0.231976	0.0673768	0.332451	0.0553232	0	0	0.100505	0	0.146468	0.237082	0.353832	0.0600648	0.208554	0.201323	0.0555645	0.149948	0.119882	0.180702	0.373938	0.121737	0.135586	0.151739	0	0.504892	0.253553	0.0169856	0.228568	0.19657	0.0765212	0.169698	0.195446	0.0947828	0	0.101622	0.163212	0.0948816	0.116748	0.0888786	0.225139	0.0761403	0.0364387	0.0956345	0.117782	0.176986
gene-AK1	0.700689	0.432096	0.399654	0.268222	0.0718988	0.0839192	0.800741	0.282737	0.155552	0.136276	0.365336	0.336367	0.186165	0.130859	0.503059	0.239969	0.131042	0.396892	0.0774105	0.140922	0.420573	0.403706	0.855126	0	0.781557	0.646572	0.0568981	0	0.215208	0.284871	0.235384	1.07542	0.16615	0.20139	0.295525	0.55925	0.924571	0.680204	0.447441	0.402174	0.13625	0.149171	0.132261	0.43056	0.0992802	0.682945	0.0522597	0.306538	0.296078
gene-AK2	32.4794	32.2698	29.5835	45.9658	27.4247	29.4285	29.1985	29.5114	32.9563	34.4413	33.3213	31.0392	41.0009	31.5176	38.4282	29.7096	30.4083	32.7803	38.4529	25.9708	27.9783	27.6117	29.7972	24.999	30.7034	29.5123	29.1494	39.7073	31.6513	31.3387	36.0785	31.5319	29.5846	26.2542	21.779	22.9782	33.6997	25.4442	23.3313	28.239	34.2875	25.6316	31.7602	27.9464	24.0305	27.2933	27.6426	25.964	24.6822
gene-AK3	28.4566	13.95	16.0572	22.1471	12.1782	24.1686	13.5517	25.2548	39.4705	17.611	19.0373	18.0758	16.5023	18.6103	23.4166	20.0546	15.2041	20.2974	16.7516	18.0779	24.9317	15.2918	18.2214	30.6438	16.4908	30.0872	26.3192	20.1549	23.7893	17.8068	31.8312	12.086	12.7123	27.6652	43.5727	27.1694	15.4368	26.3552	21.3719	24.842	31.6944	25.3491	26.4552	22.6757	32.6742	26.9149	24.0466	21.5406	15.9453
gene-AK4	0.0499868	0.0456312	0.0518074	0.0208411	0.0825166	0.0921606	0.144256	0.0457109	0.0600878	0	0.0384737	0.0501957	0.0936889	0.00865314	0.0364705	0.040342	0.0565207	0.0456949	0.085962	0.0781339	0.0601964	0.0589884	0.137505	0.114867	0.148204	0.0980642	0.0799432	0	0.104364	0.00416549	0.0733147	0.0300631	0.0946001	0.0751147	0.164044	0.0932319	0.115186	0.0659877	0.134523	0.0424022	0.0518364	0.0681041	0.0993313	0.0501217	0.116485	0.117163	0.135294	0.0553838	0.0562379
gene-AK5	0	0	0.0453433	0	0	0.031138	0.0288086	0.0198948	0.0552816	0	0	0.0304122	0	0.028897	0	0.0332906	0	0.0269756	0	0	0	0.0371097	0	0	0.0671485	0.0886396	0.0417638	0.0604338	0.00912785	0	0	0.0262808	0	0	0.0131381	0	0	0.0304368	0	0	0.0273153	0	0	0.0168853	0	0.0353158	0	0.137859	0.0270193
gene-AK6	4.67295	3.27541	4.26636	2.69908	4.55231	3.48056	4.68728	4.20958	4.42369	6.03245	4.69679	5.5218	4.10114	4.77323	2.44511	3.70235	5.36946	3.72416	2.72196	3.82635	4.45388	4.31587	4.43935	4.01852	2.7519	4.02704	3.63168	3.23183	5.1118	3.38594	1.36725	1.01176	2.56419	3.31182	4.17149	2.69	6.11386	4.49971	5.97338	4.29307	4.20294	4.32175	3.4211	3.5364	3.48028	3.03207	4.07143	2.49648	3.64554
gene-AK7	0.506101	0.043344	0.528933	0.488624	0.137559	0.500454	0.265924	0.12454	0.188293	0.319095	0.533688	0.216834	0.23615	0.657972	0.511705	0.678173	0.808903	0.302779	0.345884	0.904573	0.479281	0.449098	1.76131	0.196552	0.650883	1.21124	0.325192	0.995404	1.18996	0.497207	0.146086	0.163228	0.665477	1.57871	0.501254	0.167014	0.78792	0.520486	0.706182	0.706529	0.608192	0.929694	0.727295	0.553371	1.65423	0.670782	0.200517	0.930502	0.483426
gene-AK8	0.672791	1.32676	0.863811	0.321854	1.03628	0.64568	0.654127	0.226303	0.525672	0.627054	0.403339	0.764024	0.509894	0.849443	0.769615	1.30529	0.945826	0.514054	0.955661	0.656053	0.498809	0.575492	0.715973	0.454836	0.634049	0.392346	0.541285	0.303517	0.243496	0.145337	0.238534	0.869656	0.443612	1.06144	1.10996	0.731583	0.725656	0.701345	0.74139	0.577901	0.267152	1.10462	1.1129	0.65008	0.465381	0.820082	0.46256	0.302271	0.676862
gene-AK9	0.00446133	0	0	0.0279188	0.0697875	0.0182859	0	0.0628424	0.06769	0	0.00275358	0.0670763	0	0	0.0349327	0.0396287	0.0472863	0.0166355	0.0165795	0	0.0222446	0	0	0.0873958	0.0358466	0.0491196	0.0155077	0	0.0239815	0.00918461	0.0147928	0	0	0	0.0776163	0.072978	0.0312385	0.00139879	0.0170914	0	0	0.0333273	0.0361533	0.0524591	0	0	0	0	0
gene-AKAIN1	0	0.0500409	0.224569	0.138324	0	0.247991	0.188133	0.239171	0.16014	0.124768	0.138376	0.10375	0	0.234356	0.144562	0.211655	0.32002	0.147496	0.143018	0.212809	0.0752571	0	0.123267	0.12417	0.10073	0.0692146	0.11223	0.105236	0.299182	0.0342687	0.138044	0.0793647	0.12449	0.0978402	0.111064	0.2652	0.12455	0.124557	0.179393	0.0716686	0	0.0771669	0.0258901	0.0964141	0.109712	0.0733095	0.0607486	0.0512528	0.0825689
gene-AKAP1	4.29024	4.85328	5.5539	2.91608	5.99773	4.07517	4.78187	4.56522	3.82501	5.8035	3.94556	4.66289	3.76812	5.03871	3.32052	5.88475	4.48369	5.30209	3.83622	4.03747	4.57639	4.38524	2.42627	5.76325	4.85378	3.92422	4.48529	4.55456	4.75147	4.43579	4.30678	3.68186	5.30159	4.14579	3.81313	4.40666	4.43653	3.58339	3.95347	3.95286	3.65398	4.5395	3.71257	4.37493	3.36574	4.04659	5.02704	4.53966	3.81811
gene-AKAP10	9.99701	9.12774	10.0813	6.16873	10.9636	10.5074	8.66097	11.7424	10.1184	10.1519	9.56779	9.6112	7.36537	10.9052	8.48355	11.0937	6.67948	8.79948	7.75728	11.4895	9.92919	10.5948	5.37229	9.58388	10.7154	10.5765	11.8936	6.93573	10.5474	8.68242	8.84655	6.5462	8.61843	8.95641	10.4346	11.2498	8.41923	7.58547	10.4019	11.2398	8.54623	11.5584	8.11773	8.80662	10.4056	9.7423	10.6196	10.0764	9.34961
gene-AKAP11	14.1533	8.17699	11.6447	5.43314	12.4128	12.9435	9.29763	13.2126	10.9465	12.0886	9.17688	11.7675	7.59502	15.946	8.79953	13.4321	7.54567	13.396	9.71693	13.063	12.8639	10.5313	2.86455	12.4081	14.012	13.3845	14.565	7.66682	12.5589	6.57435	7.09964	4.63195	8.79526	7.848	13.8938	10.402	8.70606	10.9657	12.8361	14.3453	8.65731	14.1866	6.89612	10.8824	11.7847	11.4684	13.7897	13.9182	10.6433
gene-AKAP12	0.0400778	0	0.0474339	0.019922	0.0235019	0.0246564	0.126144	0.00669422	0.0332152	0	0.0410678	0.00722241	0.064816	0	0.0113315	0.0412462	0.00636423	0.0290215	0.014769	0.0377034	0.0113998	0.0329574	0.0109534	0.0139089	0.042838	0.0160544	0.0556704	0.0223513	0.00471136	0.0345487	0.0321685	0.0267779	0.0151356	0.0603731	0.00540983	0.0545861	0	0.00820952	0.0252491	0.0300297	0.0140571	0.0386885	0.067278	0.0538722	0.0295641	0.0352356	0.0176649	0.0122185	0.0443071
gene-AKAP13	64.0576	71.5063	61.7997	60.5815	64.77	60.8953	49.0729	76.3754	59.1478	43.8075	61.0938	51.6738	45.3941	66.5644	58.4171	66.7832	58.8225	61.3036	56.2633	57.3699	66.8347	60.5676	24.4694	82.281	66.4795	70.1804	80.3524	36.0385	62.8908	59.1303	53.2842	41.1134	66.1922	50.9941	92.9971	83.1	58.6862	64.7076	71.7247	67.6731	49.7466	74.3145	46.5995	62.179	72.1064	62.9476	63.3885	71.5874	63.1845
gene-AKAP14	0.154503	0.400267	0.365213	0.134792	0.360131	0.361624	0.427576	0.296309	0.271278	0.247373	0.147211	0.28805	0.288269	0.502058	0.159408	0.100244	0.33155	0.621361	0.383365	0.256998	0.365113	0.18438	0.351786	0.237436	0.352103	0.227845	0.329327	0.85935	0.482132	0.526055	0.0966002	0.228011	0.298848	0.208527	0.587051	0.373664	0.52739	0.309595	0.585215	0.497873	0.474617	0.37481	0.120623	0.320621	0.292463	0.394567	0.356892	0.178478	0.209157
gene-AKAP17A	24.2786	27.9944	24.9767	14.7191	25.978	25.0207	18.4422	26.4549	19.4912	22.2547	18.7068	20.3217	16.415	24.3715	18.2483	26.0047	23.7863	22.1654	20.2814	26.5159	22.7984	22.8179	16.0315	22.1462	24.9637	22.0349	22.4027	18.8074	19.7206	20.2061	21.0423	22.2501	23.6408	24.6345	22.8498	25.9315	18.9028	21.0812	23.3067	22.7378	16.7105	24.9753	24.8313	25.0808	22.429	21.0775	22.8922	22.9065	22.2743
gene-AKAP2	2.705	2.67639	1.507	2.91753	1.03714	2.36872	0.466458	2.15734	3.31422	2.41462	2.17142	2.64489	1.63748	2.1395	2.47242	2.81209	2.28101	2.68968	2.1204	2.6083	2.19941	2.36703	0.584085	2.46348	2.0916	2.90535	3.22857	2.6837	3.30752	1.62269	1.42261	0.496676	2.28882	2.31564	3.26381	2.42207	1.60507	0.618146	0.733964	3.12687	0.93071	0.875504	0.653657	1.6541	2.08255	0.898559	1.02355	1.52512	1.46083
gene-AKAP3	0	0	0	0	0.041083	0	0	0.0611211	0	0	0.0323323	0	0	0	0	0.0128922	0.0496132	0	0.0693375	0.0127895	0	0.0373741	0.0229141	0	0	0.020638	0	0	0	0	0	0	0	0	0.0165973	0	0	0	0	0	0	0.0177306	0	0	0	0	0	0.0864625	0
gene-AKAP4	0.018179	0	0	0	0	0	0	0	0	0	0	0	0	0	0	0	0	0	0	0	0	0	0	0	0	0	0	0	0	0	0	0	0	0	0	0	0	0	0	0	0	0	0	0	0	0	0	0	0
gene-AKAP5	4.3496	1.60723	4.98712	1.34154	4.23849	3.99335	2.64646	5.66412	2.67579	3.70103	2.39334	3.47745	3.89941	5.88249	3.3847	5.07237	3.26119	3.5448	2.46563	4.15575	5.2695	3.91496	0.701144	3.93292	4.2442	4.51004	4.55429	3.06066	4.48309	2.63514	1.78786	1.3784	2.70846	3.43149	4.86655	3.57431	2.74662	3.60049	5.22668	4.74954	3.77511	5.22589	2.27932	3.67446	3.92556	2.80579	4.49662	4.35824	2.74217
gene-AKAP6	0	0.010945	0	0.0277083	0	0	0.00847612	0	0	0	0	0	0	0.00511573	0.00840052	0	0	0	0	0	0.00835996	0	0	0	0.0110003	0.0271874	0.0240114	0	0.00684986	0.0243792	0	0	0	0	0.0113129	0	0.0230424	0	0.00978432	0.00880801	0	0	0.0092662	0	0	0	0	0.0118024	0.011205
gene-AKAP7	1.34237	0.587785	0.965777	0.43871	0.806373	1.00932	1.24304	1.04244	0.833508	1.10996	0.841856	0.97307	0.70136	1.01879	0.952823	1.02086	0.860802	1.02433	0.678553	1.18762	0.952151	0.393765	0.589926	1.33408	1.17488	0.897582	0.80977	1.20629	1.38297	0.729231	0.81289	0.740622	1.04251	0.812303	0.847629	0.854258	0.826026	1.16475	0.937525	1.09506	1.20799	0.888189	0.789484	1.01582	0.716565	0.818578	0.832192	0.796968	1.47938
gene-AKAP8	14.4474	16.6729	14.4449	7.60387	15.55	17.1603	11.5302	14.4798	14.9015	14.9928	9.71344	14.0996	11.019	17.2372	11.9563	14.0291	12.633	13.6568	11.4717	17.2405	14.1238	15.022	9.54563	13.5651	13.8	12.8722	13.5972	11.8838	13.326	13.7109	10.8862	10.9231	13.6823	13.8122	14.1042	17.4566	13.181	13.864	14.4664	13.6418	12.5663	14.386	13.7774	14.3053	12.3635	16.272	16.359	15.2194	12.8838
gene-AKAP8L	13.2284	14.5568	14.2227	6.09186	15.7642	12.3707	12.5245	16.3536	10.805	9.79268	9.16889	11.8769	8.71237	16.2096	11.5091	17.0566	13.3324	16.5723	10.4338	14.9543	16.1504	15.1822	11.8648	14.3196	14.0833	12.791	15.7278	8.20768	12.0253	9.933	8.62956	8.91611	13.4302	13.7992	15.3577	14.9078	10.0909	13.0703	16.6303	16.8075	11.0345	17.8402	15.2562	13.6505	13.0319	12.8464	17.1132	15.7515	13.4173
gene-AKAP9	4.10847	2.25912	2.45948	1.42933	3.46186	2.91338	2.24327	3.14936	2.93494	6.89021	2.50712	2.54847	2.04673	6.2488	2.47856	3.43054	3.09726	3.38422	2.60935	2.80792	3.44157	2.22978	0.671209	3.10794	4.12483	4.15921	4.26258	5.57486	3.88234	3.45134	2.22178	0.997432	2.53799	2.13399	3.31059	2.15028	2.26849	2.13516	3.14829	3.80576	1.8335	3.9615	1.66355	2.65843	2.67275	2.08781	2.76827	2.66553	2.39605
gene-AKIP1	10.2926	11.1843	13.0447	12.0859	10.1597	13.8541	14.4398	13.4254	12.6141	21.1353	11.5299	13.2222	10.3489	11.8908	10.6911	14.3113	14.0311	9.40028	10.9831	12.2999	11.6889	15.9041	16.4887	8.99356	11.402	10.9444	10.7231	12.7279	12.4181	11.7854	12.9111	13.292	12.4189	13.7916	9.42418	13.9571	13.932	13.6967	15.4042	10.8755	11.3996	10.8444	8.95677	9.6713	11.3444	11.8254	13.5462	12.725	11.1609
gene-AKIRIN1	32.1145	29.3837	34.842	23.9462	29.4401	33.0548	30.2259	29.831	31.3361	29.8576	23.568	27.3867	27.7175	34.8976	27.6529	30.8492	27.6242	29.7919	27.2566	33.9664	31.6946	29.6587	20.1579	27.712	26.0038	28.3759	31.4836	22.8941	34.4365	27.733	26.975	19.6605	25.656	26.8132	34.8598	25.911	28.4656	29.2682	30.7645	31.7913	29.3223	32.6046	28.3093	29.4562	30.235	34.2342	36.1304	29.6138	26.4139
gene-AKIRIN2	35.7184	36.7097	32.8992	38.4243	31.4109	37.5883	36.8205	39.3381	33.508	24.9644	34.9539	35.0222	45.2853	36.0538	39.6415	39.6012	31.5089	35.4231	34.9191	34.7534	40.5594	37.275	39.3785	45.8198	31.906	41.9817	38.5594	39.0409	41.6226	32.5299	29.1256	38.5132	40.3501	35.2428	43.4944	41.4726	40.3414	41.4775	38.537	34.5204	35.4137	36.1135	29.8328	33.7639	40.0441	41.1377	41.5117	40.1961	37.5529
gene-AKNA	92.4013	108.2	90.6094	70.3679	95.1103	76.4755	78.7845	94.8466	69.3707	75.3096	87.7595	79.4403	70.7295	77.0429	74.944	81.0415	87.8413	80.0596	84.1861	76.6075	76.8155	83.1031	57.9297	84.0365	78.4341	84.7903	85.9105	58.5108	75.3699	82.4438	83.267	84.2637	101.673	71.5482	79.2593	97.5432	75.8715	74.5904	90.2694	77.1162	65.1726	84.396	81.7918	89.2492	81.4906	92.6606	81.7725	83.0218	72.2837
gene-AKNAD1	0.168717	0.131664	0.0642181	0.127856	0.0361385	0.0819666	0.0125959	0.163404	0.117214	0.0985674	0.0226781	0.050857	0.170865	0.0356229	0.0286943	0.0428781	0.0581268	0.045182	0.0631267	0.0202823	0.0536719	0.0874247	0.0811932	0.0555644	0.0395842	0.0555471	0.10439	0.192461	0.0730699	0.00326985	0.0155025	0.0379301	0.0734236	0.0157735	0.0520902	0.111078	0.0716848	0.0645892	0.0499124	0.205304	0.18334	0.122861	0.0690907	0.101965	0.110007	0.161267	0.131217	0.16129	0.0777401
gene-AKR1A1	34.2696	48.8241	39.2779	43.2593	40.1108	42.5827	45.1633	33.2975	41.8078	63.9199	45.2928	44.9945	51.8429	35.1477	44.3096	38.4697	45.7191	39.8238	41.5399	44.3844	37.4771	38.9222	59.4623	27.4655	38.4482	33.638	31.7569	77.4901	37.9046	45.8175	45.9372	63.7829	45.9596	35.2962	30.6967	33.0503	49.1515	35.4248	33.3321	37.4668	37.8798	32.025	43.0145	43.9068	36.5481	45.2768	43.5058	36.9268	37.3231
gene-AKR1B1	8.33469	7.97559	10.6046	8.69246	9.34301	6.93382	10.532	6.62826	8.07057	12.7319	8.8473	11.0353	14.5207	7.39683	5.96016	7.65548	8.9879	5.01917	7.79059	7.15925	6.92893	8.3383	7.59832	6.14118	5.40343	4.90901	5.76526	8.15133	9.05255	5.36686	6.75308	7.62567	6.52114	4.98106	2.54622	4.1163	6.48999	4.3345	5.0737	3.82861	6.96118	3.64317	5.39556	6.66671	5.73025	7.09494	4.65882	4.18403	5.61028
gene-AKR1C3	0	0	0	0	0	0	0	0.033761	0.0297063	0	0	0	0	0	0	0	0	0	0	0	0	0	0	0	0	0	0	0	0	0	0	0	0	0	0	0	0	0	0	0	0	0	0	0	0	0	0	0	0
gene-AKR1C4	2.06292	1.30621	0.573508	1.27675	1.10966	1.05243	1.92026	1.67438	0.42776	1.48279	1.85773	1.83562	1.34929	1.43128	2.35918	1.07601	2.97503	2.77678	2.41324	2.03783	0.967668	0.971565	0.513403	1.298	2.74925	1.41983	2.73195	4.31481	0.635914	4.74998	2.10475	3.05594	1.68843	1.27584	1.96472	1.59954	1.86928	1.6242	2.22362	1.74907	2.9584	2.00282	2.48422	2.44814	1.55571	0.640766	1.07291	1.12841	1.58142
gene-AKR1D1	0	0	0	0	0	0	0	0	0	0	0	0	0	0	0	0	0	0	0	0	0	0	0	0	0	0	0	0	0	0	0	0	0	0	0	0	0	0	0	0	0	0	0	0	0	0	0	0	0.045982
gene-AKR7A2	41.2512	41.4408	53.4548	61.3614	47.1422	41.3735	34.2876	51.1774	40.9888	42.2589	43.5327	39.0163	38.4184	32.255	83.3432	46.8725	56.7228	58.6672	53.7972	36.3954	48.8959	34.5709	62.183	32.7944	68.5722	43.8243	52.9256	89.3406	41.9755	70.9346	62.7847	68.1534	52.1778	57.3092	38.4524	46.5796	52.5602	47.3971	48.4619	45.9784	41.9211	52.827	67.3584	63.7499	31.71	37.8828	42.3862	40.3015	38.7121
gene-AKT1	168.408	204.673	181.58	220.243	169.798	192.166	174.389	199.155	181.859	200.549	190.367	174.784	170.433	150.96	193.048	178.188	237.434	156.737	185.771	187.725	183.249	185.612	267.334	193.988	162.626	188.488	184.206	242.19	177.052	213.41	237.067	268.952	208.582	199.816	207.435	229.547	194.51	203.994	213.863	187.776	188.413	178.561	229.674	199.635	222.571	217.69	204.673	190.073	166.675
gene-AKT1S1	3.08822	3.68923	4.77042	2.19938	4.27995	3.54285	4.64794	3.54853	2.76202	3.8182	3.56882	3.67898	2.66005	4.26423	3.48101	3.73614	3.91149	5.38481	3.22626	3.3051	3.54752	3.28712	3.40096	3.25447	4.18132	2.89731	3.06871	4.18268	2.58788	3.33168	2.79084	4.10609	4.40597	3.95251	3.07646	3.93619	3.44863	3.84222	3.6555	4.04425	2.48994	4.00245	4.40594	3.41211	3.39539	4.45281	4.38436	3.87123	3.07916
gene-AKT2	36.2827	42.936	41.621	28.9639	39.8501	37.8909	33.8192	35.0745	27.8384	35.0891	32.8917	35.6991	27.4049	38.6259	27.4207	38.1531	36.6114	35.4632	33.0617	40.8697	35.6543	37.959	27.9588	27.0366	36.5433	29.5307	30.1628	33.5453	46.653	33.6648	39.5242	39.0744	34.4305	29.0367	31.7415	29.3966	31.3079	29.9828	32.2825	30.6105	25.4261	33.9767	34.8282	35.5174	31.1347	32.7897	35.3149	32.5917	34.8754
gene-AKT3	8.57272	4.77397	5.5639	3.32787	6.34879	8.34536	4.82117	7.83859	8.01583	7.12928	5.09008	7.05049	5.13651	8.06124	5.61569	6.15357	4.18193	6.3093	4.80062	6.56238	8.29633	6.72459	4.26163	6.28448	5.88397	7.89517	9.04179	4.28767	6.56763	5.25528	6.1224	3.85868	4.2298	7.02209	10.5059	6.45834	6.06024	6.38254	8.71276	8.23399	7.30631	8.33128	6.53698	7.53981	10.8063	7.63173	9.40949	7.40194	5.31132
gene-AKTIP	4.04109	3.11858	3.83263	1.94883	4.2886	4.77836	3.13701	3.72731	4.18531	5.47241	3.96949	3.46049	3.78299	4.91816	3.86228	4.76793	3.60042	4.46632	2.90357	4.59695	4.44799	4.95446	2.65375	3.73543	4.09917	2.95597	4.82956	2.63236	4.05435	3.71647	2.72935	4.69732	3.12877	4.03725	4.28445	5.66924	4.41337	4.64814	4.17018	4.19722	3.81033	4.95849	4.05174	4.00231	4.67325	3.21669	5.00698	4.40169	3.35971
gene-ALAD	14.9498	13.0409	10.1568	8.73836	14.1989	12.25	14.5572	6.51224	9.31598	17.2375	9.95387	15.5713	13.858	9.09095	5.12296	8.44138	6.4466	8.08851	10.1787	10.6782	8.53286	12.7576	15.2146	5.07199	8.87071	15.4697	4.81123	6.87374	8.38337	11.0615	6.94513	11.3929	14.0471	11.8708	5.95068	8.5504	8.40845	4.93114	8.26413	8.51107	5.16636	4.82581	7.44401	7.69241	8.98092	7.58074	8.59028	10.4297	7.6989
gene-ALAS1	12.4259	13.3448	13.8175	13.1561	12.6708	14.3862	15.3966	12.9067	14.0384	10.367	13.0527	14.2016	11.2847	12.3785	15.8697	11.4835	14.2396	14.307	12.9179	15.334	12.9095	14.2413	14.3282	11.0085	14.2832	12.0609	12.5292	17.2449	11.8537	13.2314	17.8168	13.7161	11.5965	13.3701	12.2357	9.90517	13.8855	11.6389	11.0829	12.1986	12.8111	12.3719	14.7162	14.2273	10.902	12.6384	14.9372	11.367	11.9737
gene-ALAS2	10.1361	16.3147	31.9051	45.6966	13.0169	24.8486	46.7228	16.0323	7.28865	17.9148	27.012	60.1064	26.3373	15.5829	39.9166	15.9854	26.3538	22.1212	103.874	28.3266	46.3111	21.088	94.2837	10.0372	67.8627	119.667	14.6927	15.2166	17.411	18.5551	23.4269	38.0344	27.2958	69.3462	6.64962	27.6604	43.2716	20.4922	42.2496	32.7287	19.1252	24.0872	68.2854	54.7999	20.7829	39.6475	29.526	53.94	37.1515
gene-ALB	0	0	0	0	0	0	0	0	0	0	0	0	0	0	0	0	0	0	0	0	0	0	0	0	0	0	0	0	0	0	0.065088	0	0.075598	0	0.02633	0	0	0	0	0	0	0	0	0	0	0	0	0	0
gene-ALCAM	5.15506	1.49511	4.1612	1.60947	2.69201	3.9736	1.92845	4.37193	6.17261	4.38416	2.02204	3.69284	2.08454	5.4335	2.972	3.9928	1.89826	3.66552	2.25408	3.26528	4.98271	2.60289	1.74294	4.79689	2.99595	4.42848	6.0529	4.17657	3.89279	3.39645	4.56906	1.10207	1.72322	4.51552	6.85889	3.59638	1.82461	2.99088	2.91629	5.24952	3.14344	5.14938	4.35446	3.10857	6.67667	3.82813	4.18601	2.87143	2.61534
gene-ALDH16A1	24.0019	27.7873	27.2605	24.5475	24.5535	24.297	24.2863	23.0566	24.834	24.8725	25.1871	23.9403	24.4888	20.9131	23.1286	25.1285	26.8753	25.9254	28.6533	27.0026	21.1688	27.4787	32.5976	20.2332	23.6245	22.3832	21.8776	30.5822	25.4136	29.9224	27.0193	32.8139	26.2957	25.4904	20.82	26.5121	25.7903	29.9689	25.3967	25.8347	20.4294	23.9138	30.7572	28.2118	22.6234	26.739	26.8416	23.2975	21.424
gene-ALDH18A1	7.61823	7.7794	8.41477	6.90822	8.39242	7.32605	6.58356	6.01012	6.56395	7.39962	6.67845	8.12896	6.89199	7.71105	7.19823	7.26537	5.33091	8.41335	7.75821	7.52662	6.14759	7.94216	6.41961	7.27843	7.31882	6.20141	7.11748	6.8261	6.69292	6.90932	7.28805	6.13319	6.75795	5.68074	4.62034	6.3272	7.49583	6.02804	5.79708	6.23233	5.59337	6.51465	6.01716	5.65626	6.52516	6.75362	5.65647	6.65776	5.8668
gene-ALDH1A1	0	0.120744	0	0.461655	0.066183	0.101566	0.503875	0.059509	0.021247	0	0.143028	0.139204	0.268406	0.024825	0.416563	0.258107	0.191529	0.403801	0.105915	0	0.107344	0	0.100473	0.219993	0.236938	0.053667	0.085298	0	0.885339	0.165699	0.808232	0.513645	0.155776	0.191901	0.125167	0.101456	0.259375	0.096697	0.119223	0.210363	0	0.151049	0.520372	0.09116	0.098405	0.025278	0.1944	0.063109	0.264117
gene-ALDH1A2	0.018259	0	0	0	0	0	0	0	0.028552	0	0	0	0	0	0	0	0	0	0	0	0	0	0	0	0	0	0	0.127682	0	0	0	0	0	0	0	0	0	0	0	0	0	0	0	0	0	0	0	0	0.054542
gene-ALDH1A3	0	0.016289	0	0	0	0	0.134857	0	0	0.139805	0	0	0	0	0.028199	0	0.181065	0	0.018971	0	0.049814	0	0	0	0	0	0	0.32354	0	0	0	0	0	0	0.018111	0	0	0	0	0	0	0.021048	0	0	0	0	0	0	0
gene-ALDH1B1	0.019333	0.02788	0.025358	0	0.008916	0	0.050452	0.030246	0	0	0	0.039723	0	0.07708	0	0.025246	0.017988	0.04935	0	0	0.055067	0	0.009112	0.068952	0.053442	0	0.03717	0.212821	0.049724	0.008074	0	0	0	0.021593	0.025229	0.037824	0	0.014017	0.0368	0	0.010644	0.043035	0	0.01434	0.024213	0.100972	0.078196	0.012015	0.039407
gene-ALDH1L1	0	0	0	0	0	0	0	0	0	0	0	0	0	0	0	0	0	0	0	0	0	0	0	0	0	0	0	0	0	0	0	0.124818	0	0	0.030546	0	0	0	0.019297	0	0	0.027265	0	0	0	0	0	0	0
gene-ALDH1L2	0.056489	0.101259	0.032018	0.075631	0.074765	0.089998	0.040781	0.137644	0.068807	0.038096	0.067183	0.066062	0.015938	0.131497	0.013672	0.042286	0.097877	0.198408	0.122629	0.128247	0.123957	0.192136	0	0.05343	0.151646	0.072416	0.072055	0.054991	0.084803	0.020877	0.089037	0.02919	0.056987	0.037973	0.112894	0.206904	0.051371	0.0697	0.096422	0.0851	0.119818	0.16943	0	0.079704	0.080933	0.008463	0.31513	0.096404	0.088296
gene-ALDH2	185.6	223.372	240.08	228.809	192.674	236.27	160.338	205.619	227.131	185.892	186.47	204.269	178.05	201.582	224.103	211.458	195.785	231.027	214.592	240.569	234.043	187.85	226.49	181.282	211.679	208.434	201.16	227.494	206.165	225.76	236.527	233.854	218.483	261.79	197.468	239.025	250.277	245.062	246.186	236.85	225.764	246.643	268.855	217.422	231.936	219.358	225.37	203.268	200.795
gene-ALDH3A1	0	0	0	0	0	0	0	0	0.026698	0	0	0	0	0.034806	0	0	0	0	0	0	0	0	0	0	0	0.139008	0.063678	0	0	0	0	0	0	0.032332	0	0	0	0	0.071579	0.055921	0	0	0	0	0	0.107692	0	0	0.192254
gene-ALDH3A2	9.05921	11.1721	8.24915	7.9628	8.31244	8.56204	7.6666	9.87626	8.40807	7.838	7.54931	7.73944	6.63132	8.23732	7.42454	8.49034	7.65237	8.5296	8.59962	9.09071	7.45177	7.47207	7.05474	5.52156	8.74825	7.13264	8.3505	7.41229	9.74166	9.16621	10.6232	8.78023	8.86356	9.86974	9.19639	9.59647	10.3577	8.54272	9.49331	9.31683	9.0551	9.08773	9.56192	7.97853	9.25439	8.07117	10.0287	8.84116	8.67483
gene-ALDH3B1	11.5296	10.2597	11.7902	19.1893	8.9146	11.8084	9.00346	14.745	13.0361	9.19795	12.3363	9.47604	10.8182	9.77987	14.7074	11.0926	12.1845	13.261	10.1745	9.76049	14.2673	8.69714	14.9735	12.5146	13.5317	13.255	11.5764	14.0608	8.40247	13.5949	9.71183	18.2279	16.3226	13.7062	12.5273	15.2878	11.6199	12.8083	18.9971	12.2505	13.332	13.7635	16.6725	15.2297	12.425	11.8138	12.3457	12.8328	9.84023
gene-ALDH4A1	9.57231	18.6302	17.2802	12.5586	22.4629	17.23	16.221	15.4604	18.2412	14.3363	12.9916	16.6503	10.5921	16.8178	19.0852	12.9626	22.2036	15.5396	13.5924	12.0081	25.2033	12.2342	15.2666	11.5513	17.4805	19.4878	15.0008	24.8892	11.0726	23.0815	19.7447	33.5138	16.0134	24.2452	19.2491	14.3892	20.0638	14.6242	17.2468	20.7218	17.2344	26.7067	27.2589	17.5929	14.1248	16.7963	13.2915	14.3798	15.0453
gene-ALDH5A1	6.34361	12.7278	8.33692	4.99206	12.4312	11.0206	14.7464	6.61794	14.2729	14.6606	4.13248	8.31031	10.3068	11.7186	6.75997	7.24868	12.1563	7.08223	7.91082	6.5662	6.88596	8.75141	3.59468	9.68326	11.68	8.36427	7.09374	6.39827	3.82184	4.78085	6.98959	3.64179	9.88686	4.31553	8.74322	5.37407	5.56675	7.3758	8.3548	6.39376	6.38673	11.1505	4.81584	7.18341	5.5691	11.445	4.57134	10.2574	6.17473
gene-ALDH6A1	6.55058	6.34403	7.67933	3.82122	7.09583	8.65566	6.38706	6.63276	6.12439	7.56566	5.03423	6.4765	6.40043	8.19942	5.75027	7.28635	4.42262	7.77242	5.64899	6.84697	6.95115	5.96213	3.0086	4.70243	7.38856	5.75916	6.19466	5.69365	6.35432	4.11619	4.72418	3.28142	4.44479	6.30496	6.16073	5.78016	6.96633	6.37703	6.63663	6.8579	6.14201	8.04863	5.35684	6.87708	6.215	6.11562	6.75583	6.71124	5.43579
gene-ALDH7A1	4.11188	3.82792	2.8534	3.18737	3.30968	4.39527	3.57125	3.01496	3.57986	5.27629	2.64492	3.57317	3.16722	3.60188	4.03816	3.39509	2.93669	3.99174	3.05994	3.12774	4.11372	2.96135	3.09213	3.58953	4.17675	3.68405	4.03956	2.52101	4.49066	3.31712	4.60038	2.57478	3.07183	3.13328	2.90103	2.6336	3.26595	4.02565	3.22688	4.3135	3.78336	4.54769	3.03007	3.93631	2.77011	3.36323	4.12882	3.42407	3.92161
gene-ALDH8A1	0	0.177252	0	0	0	0.0602056	0.0491706	0.0270347	0	0	0.0965605	0.117717	0.135038	0.0499256	0.102607	0	0	0	0.0541163	0	0	0	0.0728026	0.0368133	0.0361162	0.115085	0.0466543	0	0.0166219	0	0	0	0	0	0.138436	0	0	0.0806576	0	0	0	0	0	0	0	0	0	0.066955	0.0276046
gene-ALDH9A1	23.7454	27.3472	29.0146	24.9111	26.2416	27.3819	21.5849	27.1372	24.4693	23.2937	24.3521	24.2262	17.7473	22.4661	33.7108	24.805	25.898	29.742	27.5402	23.5386	26.0429	18.7467	24.3801	23.5868	27.6752	24.2031	27.8469	24.7552	24.663	25.8753	29.2919	29.2434	27.7381	30.1447	24.9834	24.551	26.0292	25.0154	30.5595	25.066	30.7295	29.9567	28.4248	27.8933	19.8183	27.9177	25.4617	18.1889	25.8904
gene-ALDOA	176.571	227.467	183.189	284.125	144.154	201.724	191.56	203.719	215.831	154.346	233.369	171.857	190.515	129.366	224.906	179.933	227.86	195.611	185.413	169.499	192.092	190.5	305.178	229.663	177.298	202.977	185.899	218.817	164.693	246.588	237.192	312.274	216.797	237.815	213.07	244.554	251.444	244.563	222.59	198.57	191.84	187.2	252.914	227.611	245.123	207.834	201.551	183.83	189.785
gene-ALDOB	0	0	0.0162776	0	0	0	0	0	0	0.361375	0	0	0	0	0	0	0	0	0	0	0	0	0	0.0281024	0	0	0	0	0	0	0	0	0	0	0	0.193607	0	0	0	0	0	0.0250351	0	0	0.0380837	0	0	0	0
gene-ALDOC	28.1083	35.0185	43.9718	42.6531	28.9665	32.5264	35.1261	31.4252	29.6445	29.6193	33.449	24.0791	28.1237	24.5944	46.5189	30.796	37.6746	43.7458	27.4763	25.799	30.8514	31.0701	67.1388	20.1321	47.9872	31.0701	32.1616	34.2199	28.8335	41.2392	42.7247	62.3344	41.7785	38.8527	22.5337	27.1821	55.9513	41.1711	48.1354	34.0596	27.0323	32.3564	40.971	49.7625	31.362	38.0407	33.8136	33.6039	34.8574
gene-ALG1	4.12826	6.42247	5.6556	2.3815	5.23298	4.6511	4.25541	5.47	3.90968	7.77248	3.63845	4.64997	3.76914	5.22025	3.45016	4.31018	4.76224	4.51795	4.41591	5.96083	4.68271	5.59755	4.10982	4.15561	4.6694	3.23017	4.73903	4.39741	4.46579	4.8664	3.83855	4.46783	5.88451	4.5737	4.23581	4.87669	3.86181	4.46645	5.07469	4.70559	4.42416	5.69033	4.90947	5.22873	4.02087	5.84841	5.0285	5.02141	4.44023
gene-ALG10	3.01181	3.10564	3.68257	2.0924	2.37407	3.18016	2.02022	2.98704	2.48755	4.03357	1.90253	2.61754	2.968	3.15884	2.95803	3.43874	2.30081	2.82613	2.3272	2.71112	2.69564	2.62037	1.07479	2.20406	2.35145	3.1273	3.15641	2.21673	2.97075	2.25032	2.54206	2.22796	3.25059	1.88662	3.37886	3.0349	3.1988	2.30814	2.1863	3.08273	3.06321	2.69475	2.34446	3.16388	2.64063	2.72701	3.37288	2.43599	2.18805
gene-ALG11	2.39164	2.29864	2.62189	1.67769	2.43233	2.5497	2.56974	2.34443	2.5552	2.85809	2.65395	2.80203	3.30201	2.78445	2.85644	2.44059	1.9465	2.58791	2.87726	2.38989	2.80884	2.26132	1.48322	2.2991	2.62974	2.5353	2.85201	2.97609	3.05302	2.11457	2.85446	2.27142	2.36982	2.02761	2.39667	2.60699	2.49672	2.30817	1.95058	2.69618	2.61633	2.7839	2.38563	1.71104	2.36824	2.76748	3.17447	2.35141	2.45767
gene-ALG12	21.4077	32.3463	21.153	12.71	24.5005	22.0554	19.1878	22.4336	15.9876	34.3328	21.3436	23.3542	17.1182	19.916	16.7099	24.9559	22.7551	21.3548	20.1229	23.5548	21.891	24.9577	25.0749	20.0201	19.5811	18.3055	18.6728	26.9036	20.545	22.5546	21.6175	21.6713	26.8364	22.507	18.9175	22.9621	20.3683	24.1751	24.954	22.6146	20.4028	24.6872	23.662	23.9999	18.6771	26.0376	24.8128	22.8763	22.8153
gene-ALG13	0.599713	0.33265	0.638058	0.164679	0.736285	0.551472	0.633034	0.63406	0.52098	0.525851	0.459393	0.678296	0.572276	0.757411	0.245077	0.589078	0.532879	0.725033	0.284243	0.55798	0.765423	0.406885	0.1321	0.582207	0.753094	0.627904	0.536208	0.237336	0.741745	0.19493	0.342972	0.210787	0.590591	0.479882	0.869183	0.5025	0.600001	0.470794	0.977687	0.588073	0.588455	1.21751	0.335761	0.612336	0.698032	0.599381	1.13943	0.728196	0.539571
gene-ALG14	5.41922	5.16895	5.78157	7.12678	7.69085	2.9245	5.25732	5.96152	5.52623	4.1251	5.33716	6.15351	7.08616	5.69249	4.87888	5.52811	6.6381	3.90025	5.25011	5.27507	4.61541	4.64602	7.69066	4.64538	5.90064	5.09802	2.25321	6.14193	7.51796	5.11387	6.17762	7.67302	7.68077	2.87536	2.24121	6.12181	5.08155	4.98659	4.64689	4.21722	4.61265	2.98974	2.93054	4.67336	3.17797	5.83221	5.74321	2.97917	3.44019
gene-ALG2	3.91038	3.20778	3.51313	3.57825	3.4651	4.78647	2.26187	3.42199	4.75896	4.0386	3.28356	3.88204	4.05017	4.12144	4.4182	4.05935	2.7674	3.15486	3.68791	3.83179	3.78126	2.89389	2.15227	4.16695	3.53879	4.03989	4.80154	3.9458	4.79962	3.05284	3.91201	3.04071	3.92375	3.24896	5.2567	4.66404	3.69109	3.36008	3.52231	3.98737	4.63796	4.47943	3.28084	3.41277	4.94744	3.70306	3.77839	4.01751	3.58699
gene-ALG3	4.8496	6.33675	4.32357	4.18135	5.70323	5.26583	4.84858	5.38848	4.19847	8.65445	6.04776	5.65507	5.06926	5.18632	4.40872	4.97169	4.70955	5.50707	3.2487	5.98165	4.20349	5.12574	5.58723	4.09102	5.01473	4.23133	3.66848	5.28364	4.15944	6.59319	3.78117	4.17086	7.33075	6.10399	3.32763	6.1755	6.30267	4.12433	5.25929	4.11767	3.99542	6.05351	5.42571	5.39657	5.26906	5.67411	5.60807	5.88467	4.77055
gene-ALG5	5.90523	5.18969	4.57052	5.7577	6.40188	4.56744	6.61742	4.23985	4.57554	5.00266	4.61591	4.42543	6.89489	4.47437	5.59109	3.9254	4.75269	4.77988	4.35236	5.2408	3.91305	5.2311	5.65066	4.3288	4.46973	4.36125	4.18917	6.57974	4.41081	5.89596	6.5206	6.09526	4.33625	5.07596	3.2756	4.36089	3.80579	4.61675	4.879	4.55842	4.88344	5.11267	4.2831	4.8362	4.89491	5.36938	4.82998	5.52691	3.67414
gene-ALG6	4.36177	4.19425	4.97549	2.65793	4.95665	4.94917	3.80167	4.39356	4.41216	3.8991	4.07316	3.563	3.04185	5.65814	3.03338	4.27626	3.26548	4.33506	4.17968	5.20723	4.10665	4.31711	3.01932	3.28905	3.85967	3.41791	4.31728	4.27905	4.07375	3.78526	3.66242	3.63597	4.41866	2.89334	3.51172	4.2843	3.38453	3.36254	4.02177	4.49526	4.74487	4.55286	3.05735	4.21304	4.08574	4.75163	5.0004	3.81521	4.41156
gene-ALG8	4.44993	2.73568	3.76778	3.78853	2.88851	4.12966	2.74729	3.55445	2.84436	4.06894	3.09065	2.78665	3.54846	3.22928	3.91457	3.46789	2.68177	2.95266	2.65224	3.5579	2.66467	3.32288	2.86909	2.5948	3.82715	2.25396	2.69743	3.24987	4.48245	3.80544	4.36633	4.0566	3.16399	3.69865	2.95393	3.68968	3.49468	2.75822	2.67317	3.09499	3.89624	3.84993	3.23662	3.46337	2.59708	2.64381	2.41532	2.41029	2.84915
gene-ALG9	3.01413	2.85256	2.09444	3.01632	2.64902	3.151	2.97276	2.4377	2.0583	2.41499	2.67913	2.96304	2.86859	3.18037	2.55025	2.56758	2.65658	2.3545	2.26175	2.79077	2.4232	1.97501	3.43851	1.88648	2.88067	2.31343	2.37594	2.07793	3.02904	2.3931	2.32685	3.64094	3.42949	2.53818	2.38897	2.8907	3.37305	2.66912	3.47311	3.02432	2.34296	3.01169	2.7353	2.68	3.3661	3.62586	3.38698	2.51498	2.75135
gene-ALK	0.010175	0	0.00463	0	0.050451	0.057417	0	0	0	0	0.023809	0.011291	0	0	0.021104	0.035793	0.027435	0.062157	0.061492	0.052807	0.017592	0.039862	0	0.017365	0.025913	0.008258	0.011651	0	0.048752	0.018722	0.062445	0	0	0.024576	0.031019	0.007072	0.081318	0	0.037636	0.045704	0.061653	0.036615	0.019847	0.043165	0.042485	0.059901	0.01239	0.065392	0
gene-ALKAL1	0	0	0	0	0	0	0	0	0	0	0	0	0	0	0	0	0	0	0	0	0	0	0	0	0	0	0	0	0	0	0	0	0.243523	0	0	0	0	0	0	0	0	0	0	0	0	0	0	0	0
gene-ALKAL2	0.146887	0.0504197	0.295999	0	0.339583	0.243311	0.102695	0	0.127799	0	0.125833	0	0.0966613	0	0	0.0688812	0	0	0	0.378285	0.0427016	0.0410147	0	0	0	0.0695448	0.152791	0	0.013269	0	0.021817	0	0	0.0608015	0.00909322	0.0842884	0.208228	0.170439	0.011106	0.0315499	0.0454885	0.127592	0	0.0898023	0.0639708	0	0	0	0
gene-ALKBH1	6.68342	7.11048	7.98188	6.45223	6.7875	8.40172	6.34824	6.74585	6.6307	8.07963	4.39555	6.09414	7.5522	6.94163	7.35878	7.31578	7.68992	5.9788	4.51506	7.29381	5.71881	7.38399	5.27417	7.43062	6.08283	7.16986	6.22549	6.06148	5.46861	7.27015	5.49705	6.80042	5.78692	6.18821	7.52494	8.07675	7.63894	7.43605	6.82901	7.09524	7.17038	6.83723	6.29021	6.55815	7.26524	8.94746	7.46102	6.89857	5.60151
gene-ALKBH2	2.31063	1.88336	0.966977	0.788286	1.76089	2.20568	1.88734	1.76215	1.03965	0.890536	1.17668	2.30543	1.08826	2.08678	0.930739	2.17688	1.14799	1.7516	1.96062	2.55661	1.3492	0.817811	1.13958	1.06561	2.24711	1.23448	1.62034	5.29096	2.20111	1.90343	1.45585	1.5167	1.00304	2.00085	1.18419	1.49211	1.64273	1.49714	1.2707	1.49666	1.12971	1.49395	1.58611	1.74837	1.2658	1.99463	1.60454	1.38407	1.72299
gene-ALKBH3	5.35583	5.01063	5.571	4.52043	5.62836	5.59197	4.77629	5.78204	4.79486	7.44645	4.7329	5.80609	4.6703	5.83207	6.72519	5.42947	5.49558	5.56468	4.65079	6.8477	5.42733	5.60706	4.83088	4.66316	6.31762	5.73379	5.27377	5.46943	5.85552	6.67956	5.49128	5.62377	5.60265	6.19091	4.92723	5.25969	6.17317	5.54331	5.29562	6.48874	7.69755	5.92738	6.01738	5.44174	6.33819	6.93383	5.15301	4.79111	3.56404
gene-ALKBH4	23.3012	25.3145	19.9306	28.8966	18.6594	23.3829	22.9883	19.7137	36.1705	34.7573	24.3553	22.0872	23.8998	17.6411	21.1813	19.6309	23.0688	16.7837	22.6282	20.964	22.2669	22.28	34.5144	19.7078	18.305	16.5334	15.7321	71.6777	20.8621	29.301	29.355	35.1105	27.075	18.334	15.9453	20.2338	22.1291	22.7706	30.2459	17.5705	38.3013	18.3099	27.4754	20.5694	22.465	24.1715	21.5687	18.4584	21.7767
gene-ALKBH5	50.724	52.9591	51.6053	46.2994	46.2634	47.4846	46.1411	43.5128	40.2416	48.4499	52.2904	48.3666	45.4772	43.3409	42.8728	43.8289	52.264	41.5881	44.98	47.7926	42.5324	48.9776	50.4933	40.3486	42.5261	39.7975	38.7503	48.4611	55.2641	53.1358	65.5636	59.3448	55.3261	43.453	46.5895	50.0702	46.4477	45.7885	41.8735	42.0817	45.4049	44.1871	49.0306	49.1975	46.9966	47.6818	50.8693	41.4865	37.5852
gene-ALKBH6	2.16847	5.04671	2.59943	4.15843	5.14999	2.54065	4.18547	3.94828	2.4319	7.94561	2.06327	3.96284	3.46184	5.26936	2.7791	2.25376	4.61006	2.29582	4.43763	6.12024	3.11517	2.50182	5.17389	2.40118	3.76	3.07718	4.56614	3.08473	4.42678	2.89409	2.80907	4.46079	4.32649	4.43501	3.08576	3.77148	3.29234	1.40896	2.69629	3.97399	2.79295	3.63596	3.68791	4.01738	2.98393	4.33252	2.09096	2.0312	3.22465
gene-ALKBH7	15.6994	17.1552	18.5884	26.5452	17.1876	22.2703	24.055	17.1735	20.5914	30.68	23.1689	21.9613	22.8275	14.1938	23.249	19.0989	23.8751	15.6617	22.738	17.4583	15.2426	20.4123	31.9512	12.3306	13.7826	16.3234	15.0047	52.407	17.0177	21.9298	33.7818	33.7566	20.5702	23.3729	12.4462	16.5513	22.8409	19.8994	17.1578	16.5919	22.2133	14.8274	22.2521	21.6593	14.9353	20.5312	20.0426	19.0836	15.2867
gene-ALKBH8	1.1354	0.96426	0.863681	0.798911	0.823348	0.587064	1.05873	1.31386	1.44088	2.38678	0.671038	0.913731	1.03964	1.50901	1.08283	0.755896	0.404131	0.809934	0.815951	1.02583	1.44787	1.09551	0.384727	1.13524	1.15965	1.46592	1.29338	0.241396	1.35663	1.3494	0.670565	0.63904	1.05992	0.624433	0.809601	0.62199	0.711425	0.61524	1.10144	0.903025	0.925235	1.16447	0.975599	1.05911	0.791601	1.20462	0.687937	1.03715	0.692054
gene-ALMS1	1.66764	0.78793	1.28253	0.662799	1.51051	1.51345	0.910223	1.56058	1.0443	1.86858	0.907109	1.19329	1.22572	2.60534	1.15511	1.4812	0.84023	1.72709	1.23719	1.11617	1.63907	1.03924	0.211666	1.18256	1.59457	1.35827	1.48752	1.41195	1.78114	1.2389	1.15292	0.564623	0.992991	0.78846	1.34566	1.05712	0.7445	0.949209	1.44745	1.82932	1.08212	1.73794	0.684934	1.13057	1.36947	0.946305	1.3547	1.40263	0.958264
gene-ALOX12	0.800153	0.665706	1.14731	0.651406	1.03522	0.680891	0.379914	1.02083	0.950302	0.409935	0.430961	0.80989	0.714776	0.703106	0.64375	0.961721	0.947564	0.911069	0.490026	0.75684	0.74664	0.547108	0.522151	1.26658	1.00338	0.781212	1.25017	0.508709	0.639201	0.710062	0.742098	1.02548	0.896507	1.02826	1.40928	1.41992	0.771607	0.630449	0.928955	0.999128	0.807439	0.999473	0.782774	1.09035	0.89192	1.0958	0.94521	1.08069	0.446665
gene-ALOX12B	0	0.0191619	0	0	0	0	0	0	0	0	0	0	0	0	0	0	0	0	0	0	0	0	0	0	0	0	0	0	0	0	0	0	0	0	0	0	0	0	0	0	0	0	0	0	0	0	0	0	0
gene-ALOX12E	0.079428	0.099316	0.120539	0.046041	0.083883	0.255826	0.090019	0.213979	0.073448	0	0.119865	0.288696	0.121914	0.183745	0.143687	0.166937	0.220483	0.124095	0.043095	0.228769	0.310086	0.066748	0.013292	0.209154	0.198833	0.089836	0.274567	0.032238	0.25239	0.05407	0.19572	0	0.167632	0.078984	0.234141	0.286361	0.12612	0.099588	0.164346	0.216492	0.157747	0.218287	0.132306	0.171469	0.223437	0.242632	0.21217	0.101795	0.145105
gene-ALOX15	61.0248	33.1202	33.5779	24.149	15.3221	61.0811	13.3724	51.438	110.174	23.973	26.5655	39.5423	14.3918	19.6416	47.9717	28.9067	34.9794	36.3433	20.1542	48.055	50.6306	32.1867	42.5038	37.9744	11.939	42.592	70.0788	29.3962	42.2081	67.2784	115.874	28.7987	26.9379	95.5509	127.668	62.9787	15.0223	48.4014	54.3526	80.6547	56.8632	60.7548	86.0193	71.1867	114.198	64.9662	55.3131	31.2936	29.4966
gene-ALOX5	25.2821	15.5421	14.0947	8.70351	6.33453	25.6448	5.33543	20.6711	56.779	12.8336	11.2507	22.5102	4.68283	7.01987	18.8978	11.5425	13.9299	16.2995	10.6424	20.711	21.7287	12.9999	34.7799	18.5602	4.04298	15.2496	29.2799	9.77026	16.0488	30.1828	74.391	13.0883	11.0975	42.7597	52.1071	24.5873	6.36231	21.9995	24.5702	29.1014	30.5181	21.0914	42.3302	33.9281	51.7731	33.3242	28.1433	15.2409	8.87588
gene-ALOX5AP	61.9554	53.0784	57.7167	115.392	33.8439	69.6246	58.7607	66.6317	101.744	27.7688	71.1521	56.3085	58.5508	31.3175	76.4376	53.1939	78.879	63.0965	50.6454	46.0678	66.6579	55.0007	72.0889	106.044	51.2071	73.2449	62.9507	87.551	42.2059	68.0984	91.8329	90.7328	59.8397	91.2576	89.9304	83.912	65.8466	88.2334	69.3121	55.9151	73.5599	66.1419	88.4595	93.5436	82.5289	70.6509	53.261	67.8909	100.705
gene-ALOXE3	0	0.045731	0	0	0	0	0.03259	0.017151	0	0	0	0	0.032577	0	0	0	0.064727	0	0	0.006073	0	0	0.010479	0.013852	0	0	0	0	0	0	0	0	0	0.007448	0.017067	0	0	0	0	0	0	0	0	0.149038	0	0	0	0.063195	0
gene-ALPK1	6.7755	3.35363	3.81648	4.96133	3.43262	4.87914	2.4355	6.24576	6.47816	3.73771	4.33768	2.36644	4.87236	4.85965	7.51273	5.45841	4.58009	6.24623	2.64028	3.36626	6.50322	5.07562	1.56053	12.303	6.63453	7.4451	7.83154	8.78684	3.94019	3.44055	2.24586	2.84185	5.42549	5.07397	9.91974	7.19769	5.05035	6.80381	6.08246	5.94165	4.27459	6.34373	3.84886	3.59613	4.97013	4.11835	3.98041	5.98862	17.2176
gene-ALPK2	0.57403	0.551509	0.594388	0.298738	0.711037	0.597169	0.35703	0.788637	0.435302	0.393558	0.524332	0.453707	0.302645	0.743171	0.737934	0.441395	0.389415	0.981947	0.528467	0.595633	0.539818	0.568227	0.278352	0.666107	0.620058	0.524566	0.887118	0.358311	0.643995	0.810272	0.520118	0.590618	0.757029	0.762771	1.206	1.35246	0.894515	1.5872	1.52632	1.02056	0.860862	1.17987	0.772058	0.5843	0.594475	0.699653	0.964716	0.716553	0.820662
gene-ALPK3	1.62088	3.43151	1.42441	1.76913	2.13834	1.91835	1.34926	3.78358	2.44021	1.48834	1.33132	2.11942	1.58064	3.89816	1.84452	4.5974	2.86439	2.34652	1.20434	2.92997	3.03009	1.30966	1.55951	2.19074	3.40258	2.19623	3.33963	1.11834	2.46965	1.30403	1.01279	1.85343	2.7273	1.46006	4.93732	4.01527	1.9363	1.62974	2.67392	2.27411	1.8952	2.14504	2.50161	2.01269	4.03273	1.86451	1.72553	2.77031	2.563
gene-ALPL	3.2906	12.0274	3.25694	26.3869	1.78718	4.94111	3.90698	5.36618	12.1702	1.48831	8.57836	2.6053	7.88936	4.03652	2.83848	7.1211	3.6542	3.0824	3.24839	1.06426	4.44109	3.93211	2.79054	20.4249	2.13801	15.1255	5.03133	6.22493	4.36093	1.84104	1.36422	4.27877	4.03275	3.21894	3.10823	9.18655	4.64407	6.46895	3.40853	2.22723	1.3714	8.78839	4.0153	8.28551	3.80177	2.05704	0.811346	9.60625	9.10158
gene-ALS2	1.80701	1.58531	2.46667	1.00597	2.3208	2.20374	1.8579	1.93582	1.76143	2.21198	1.30513	2.02836	1.78675	2.16148	2.04893	1.8303	1.95568	2.13028	2.04489	1.865	1.99278	1.65357	0.788101	2.18994	1.72139	1.78189	2.6506	1.4537	2.10677	1.72364	2.24254	1.35583	1.84691	1.88616	2.22328	1.61906	1.80007	2.29154	2.5151	2.49764	1.718	2.58223	1.90664	1.85066	1.96497	2.63224	2.68837	2.14065	1.96754
gene-ALS2CL	0.040495	0.0395399	0.0299588	0.0444134	0.0250263	0.0751717	0.0265253	0	0.027742	0	0.0106054	0.0391566	0.037509	0.00589812	0.0117253	0.0551372	0.0229278	0.0541768	0.0205261	0.0637162	0.0445695	0.0261729	0	0.0187349	0.0361118	0	0.0152409	0.110096	0.0347883	0.0324117	0.00630063	0.0541854	0.0052142	0.0133612	0.0222104	0.0424384	0.00854447	0.0416284	0.130106	0.0118038	0	0.0067357	0.0464482	0.0586747	0.0428334	0	0	0.0570368	0.0546772
gene-ALS2CR12	0.169865	0.0263967	0.204548	0.0838688	0.0367744	0.0589188	0.235354	0.104397	0.037137	0.0360955	0.155361	0.218532	0.155702	0.0214202	0.035493	0.0855937	0.0579769	0.130923	0	0.214693	0.239792	0	0.12883	0.338785	0.0473041	0.116426	0.578693	0.703496	0.277942	0.0851795	0.16917	0.135051	0.206095	0.177004	0.452872	0.30508	0.145218	0.101403	0.148191	0.0340889	0.0601736	0.331415	0.0502775	0.115762	0.107264	0.299951	0.0405121	0.200538	0.0931375
gene-ALX3	0	0	0	0	0.159534	0.25442	0.037781	0.153807	0	0	0	0	0	0.209413	0	0	0	0	0	0.054631	0	0.251332	0	0.250568	0	0	0.231617	0	0	0.206256	0	0	0.196746	0.099409	0	0	0.483498	0.062482	0	0.115031	0	0	0	0	0.065317	0.312979	0.096061	0	0
gene-ALYREF	24.8419	22.2952	22.6693	28.5044	23.7062	20.9398	24.6652	24.3412	25.8342	26.3233	23.4504	23.5082	29.1982	20.9504	23.1001	18.8404	22.6608	21.1938	25.9294	20.6326	18.7531	20.486	37.4898	22.1504	20.0226	20.423	16.4307	22.1652	23.3722	22.8896	26.0004	24.8593	25.6747	20.4306	12.9076	18.8305	23.0483	19.3438	17.5479	22.1502	20.946	17.5044	21.4949	23.0129	19.6705	24.0927	22.4502	22.6817	16.953
gene-AMACR	4.26671	4.27127	4.34116	4.244	4.48951	4.80224	4.63006	3.1484	4.56892	5.69369	3.54383	4.58338	4.56436	4.44401	4.00152	3.06379	3.66391	2.31824	3.675	4.95635	4.19069	5.04368	3.97123	2.9503	1.89762	2.44736	2.47131	3.33772	4.50312	4.2795	5.34871	4.79102	2.44959	3.85835	3.32786	2.66406	4.354	2.72928	2.71575	3.16661	4.141	2.46636	4.21397	4.48368	4.10829	4.94263	3.69559	3.57541	3.14349
gene-AMBN	0.010845	0	0	0.044031	0.116518	0.039991	0.060267	0.042065	0	0	0	0	0	0.114101	0	0	0.018553	0.039016	0	0	0	0.037502	0	0	0.036725	0.080236	0.059207	0	0.013272	0	0	0	0.023167	0	0.058262	0	0	0.144957	0	0	0.068801	0.039671	0	0.176771	0.144705	0	0	0	0
gene-AMBP	0	0	0	0	0	0	0	0	0	0	0	0	0	0	0	0	0	0	0	0	0	0	0	0	0	0.11435	0	0	0	0	0	0	0	0	0	0	0	0	0	0	0	0	0	0	0	0	0	0	0
gene-AMBRA1	24.4389	28.3865	26.4317	17.6245	26.2555	21.7384	22.6657	23.1487	19.3478	24.2013	20.3751	23.5544	18.4081	23.9722	18.9133	22.2737	22.7226	22.5665	21.2008	21.1533	23.3078	24.7529	17.0311	21.5274	22.0466	20.0604	22.4861	16.4253	22.2934	24.1205	22.9888	20.7686	24.9351	21.6604	21.7232	22.3866	20.7498	21.4326	24.2627	21.7624	17.7588	23.0651	21.8182	26.0597	21.8571	23.0671	24.5977	24.9111	22.062
gene-AMD1	16.5512	13.9164	16.2939	17.703	15.7447	16.7725	15.6802	17.3312	15.2641	16.7215	15.6666	15.8457	14.9884	20.0393	17.3502	17.402	14.0593	14.8781	14.381	16.309	17.5156	15.4686	10.744	17.9486	16.3099	18.7131	16.107	15.854	16.9865	12.9145	16.2911	14.171	12.4941	14.0444	15.6511	17.8178	17.84	15.1777	13.1939	18.7676	14.5261	19.773	15.6074	16.9045	17.2391	17.1841	19.0848	16.5407	14.9384
gene-AMDHD1	0.636302	0.356475	0.274601	0.280447	0.668149	0.867025	0.570951	0.850045	0.617085	0.543936	0.065425	0.62243	0.198172	1.00897	0.543986	0.903151	0.443427	0.337149	0.303175	0.307419	0.622796	0.469122	0.505922	0.69349	0.741966	0.887582	0.735945	0.345832	0.665	0.288682	0.366859	0.219952	0.4135	0.509325	0.693327	0.615658	0.302249	0.190618	0.558996	0.417952	0.389047	0.499479	0.394646	0.770508	0.357269	0.619458	0.377856	0.433684	0.241314
gene-AMDHD2	19.4615	28.9718	23.8702	22.8595	22.1713	25.2759	21.4995	24.4358	24.3873	40.9623	27.8381	21.5564	26.9468	19.9731	28.6477	23.2437	24.4264	29.0449	26.8073	20.4622	19.5965	29.8854	44.4688	22.4281	25.4423	21.7919	20.5794	49.2734	19.8113	29.4559	30.9804	36.9384	29.0634	29.5956	21.5066	28.4821	28.809	28.2595	20.7206	21.9914	27.9942	21.0893	33.4206	19.7689	24.6115	28.0826	23.4282	19.8911	23.9492
gene-AMELX	0.037234	0.019963	0	0.005738	0.084344	0.031699	0.008988	0	0.046969	0	0.028113	0.043746	0	0.057984	0.02949	0	0.0719891	0.005329	0.014663	0.012096	0.012251	0	0.034544	0.029213	0.027693	0.045745	0.025705	0	0.02812	0.004274	0.034029	0	0.0379757	0	0	0.025715	0.057332	0.010984	0.065306	0.034369	0.019554	0.023535	0.0772357	0.01499	0.010771	0.019652	0.0629785	0.093374	0.034757
gene-AMER1	5.53616	4.91823	5.64996	3.5006	5.51341	5.40575	4.14022	6.23953	5.73522	4.73278	4.7739	4.15238	3.0808	5.73436	5.16716	5.42327	4.98188	5.64617	4.19561	5.32278	5.30859	5.35509	1.24397	6.33447	5.90578	5.85503	6.75457	4.40749	5.4621	4.38173	4.7599	3.14857	5.27827	4.28255	8.47503	6.24341	4.12983	4.60604	5.2095	6.32341	4.81537	5.85045	3.84403	5.35098	6.65056	4.93099	5.07467	5.50533	5.06268
gene-AMER2	0	0	0	0	0	0	0	0	0	0	0.026549	0.026931	0	0	0.004842	0	0	0.006129	0	0	0	0	0	0	0	0.005255	0	0	0	0	0	0	0	0	0	0	0	0	0.016938	0	0	0	0	0	0	0	0	0.019798	0
gene-AMFR	34.8394	32.6809	29.5823	27.5642	30.4121	32.3351	25.4212	33.1471	28.6254	27.8514	35.4875	31.5662	24.8983	29.214	30.4137	31.0769	28.8648	34.7645	31.418	35.3597	32.5368	27.313	24.8282	25.0789	32.1573	27.7471	28.9755	27.9109	38.0809	27.9941	38.5415	26.323	26.715	31.0208	30.7292	33.6932	31.0728	29.1624	26.965	31.5039	31.6353	31.0152	30.7311	34.9201	30.7041	30.7614	30.9895	28.3871	26.6784
gene-AMH	0.692154	1.11731	0.615221	0.215839	1.24061	0.424946	0.464226	0.840071	0.258087	0.715565	0.619244	0.879	0.721867	0.704787	0.402911	0.567458	0.849386	0.880034	0.641359	1.10726	0.529475	0.805575	0.888578	0.63028	0.705095	0.640822	0.56256	0.319788	0.532234	0.769206	0.845951	0.864135	1.70147	0.747996	0.708797	0.862834	0.450404	0.109307	0.710471	0.781583	0.606336	1.03069	0.882951	1.29906	0.575213	0.812057	0.96275	0.567072	1.22561
gene-AMHR2	1.84179	1.63148	1.41934	0.431059	1.18073	1.44947	1.11622	3.30326	1.4911	0.709685	1.56686	1.19943	1.05636	1.30421	1.29136	2.32173	1.81423	1.95924	0.881195	2.14368	2.03866	1.48902	0.177148	2.74499	1.9469	2.73226	3.13099	1.46897	1.59188	1.05484	0.852074	0.248204	1.07784	1.21017	3.51533	2.26812	0.586999	1.95359	1.49067	2.17645	1.14108	2.47704	1.33646	1.40668	1.96154	1.53381	2.23776	2.69463	2.13662
gene-AMIGO1	2.00736	1.95537	1.53705	1.20723	2.03109	1.72874	1.90163	1.46815	1.90938	1.35287	2.07752	2.05141	1.82297	2.27682	1.03206	1.93769	1.47799	1.81818	1.98083	2.62169	1.48171	2.1933	0.863927	1.8438	1.91108	1.5873	1.62611	0.52058	2.14208	1.62723	2.16267	1.24283	2.18863	1.52065	1.16627	1.90338	1.74273	1.21004	1.74583	1.11239	1.27145	1.88359	1.40071	1.60706	1.16434	1.9125	2.24021	2.53532	1.59776
gene-AMIGO2	6.86588	4.14389	4.45277	1.69213	2.41274	2.26051	3.25631	3.97248	3.44552	2.26142	4.40625	4.2755	2.55527	2.40845	3.22729	2.58441	2.42929	3.47801	2.44369	3.37981	3.04558	5.55858	2.09387	2.0429	3.33492	4.37785	3.97011	1.12359	3.63363	1.80356	3.2124	1.94573	2.07426	1.92663	2.40501	1.55972	2.40095	2.7607	2.58543	2.88638	1.67375	1.77934	2.47316	3.42873	3.05802	2.05342	3.28885	2.0945	4.41492
gene-AMMECR1	3.40511	2.7224	3.65457	1.67718	3.42614	3.30291	2.22602	3.35882	2.83525	2.92459	2.0678	2.90299	2.21477	4.7907	2.65676	3.17756	2.69471	3.5077	3.0148	3.73661	3.8071	2.67502	1.60063	3.42284	3.87387	3.27342	3.3	2.63323	3.82552	2.24386	2.23799	1.09801	2.47205	2.92986	3.599	3.37757	2.65122	2.43231	3.76263	3.68396	2.73013	3.89368	2.82211	2.82206	2.87842	2.63437	3.02953	3.4207	2.84001
gene-AMMECR1L	4.80829	5.51019	5.58221	4.00856	5.50699	4.32159	4.83865	4.73024	4.44924	3.64442	4.34795	4.59207	4.01861	4.93683	4.06997	4.92712	3.61733	5.16805	4.11652	4.70507	4.71751	4.41698	2.24157	4.01773	4.76964	4.03852	4.487	3.34456	4.98262	3.78865	4.44385	3.26087	4.88721	4.10537	4.85454	4.31028	4.47427	3.84278	4.3927	4.97227	4.30706	4.81281	3.91714	4.58636	4.30692	4.47867	5.14675	4.47012	4.26581
gene-AMN	2.5502	4.04866	1.43312	1.10253	1.36204	2.3624	2.49164	1.25015	1.40253	5.82256	1.60852	4.09925	1.86528	1.80102	0.60174	5.6014	5.12076	3.67327	3.81053	7.73208	3.29424	1.83307	3.32636	0.991297	3.23905	2.7314	3.29789	3.29433	3.2463	1.78979	0.667404	6.76701	0.621819	6.10631	1.94617	1.22248	3.7235	1.82536	3.60582	2.29935	3.0591	4.43704	4.67329	4.11662	0	1.14607	6.9337	4.45683	2.80742
gene-AMN1	9.85856	8.09225	9.43317	3.40814	9.34407	9.9868	9.63755	9.75111	8.4097	9.87559	5.68766	8.83588	6.70297	13.4376	4.72015	9.79503	7.24939	9.38933	5.67379	10.7508	10.3883	9.02792	3.57904	10.1826	11.0057	10.9223	10.403	6.01296	8.51338	5.51292	4.80882	3.20856	8.8128	7.60507	8.852	7.05385	5.89756	6.77698	8.7003	8.95487	9.28073	11.6304	6.25585	7.0253	6.86941	7.73851	9.27237	11.1561	9.35852
gene-AMOT	0.408416	0.420096	0.456428	0.422895	0.333463	0.279831	0.415458	0.426485	0.40214	0.256215	0.41203	0.244357	0.15275	0.337123	0.732663	0.434391	0.3168	0.365429	0.686958	0.411187	0.279348	0.322829	0.159664	0.193666	0.62257	0.467439	0.378024	0.223429	0.402138	0.464387	0.480991	0.361901	0.415462	0.562332	0.401348	0.543409	0.552988	0.511284	0.490413	0.462953	0.563919	0.658076	0.478195	0.494136	0.359173	0.449842	0.454895	0.446065	0.253033
gene-AMOTL1	0.52636	0.505613	0.899235	0.433327	0.975968	0.800358	0.815184	0.833263	0.326541	0.48705	0.521969	0.454114	0.808955	1.24779	0.427602	1.21229	1.03039	0.689061	0.690306	0.96265	0.533044	0.856447	0.190507	0.424127	0.737605	0.672477	0.672693	0.0229622	0.945637	0.644132	0.195861	0.40224	0.979136	0.368475	0.338058	0.672211	0.28875	0.649329	0.459119	0.612683	0.470846	0.500948	0.369658	0.834933	0.295243	0.184798	1.06157	0.693101	0.788204
gene-AMOTL2	0	0	0	0	0	0	0.0348731	0	0	0	0	0	0	0	0	0.0428899	0	0	0	0	0	0	0	0	0	0	0	0.0749315	0	0.0398621	0	0	0	0	0.0102537	0	0.0231475	0	0	0	0	0	0	0	0	0	0	0	0.0209011
gene-AMPD1	0.035238	0	0	0	0.02088	0.074984	0.04671	0	0	0	0	0	0	0.097139	0	0	0	0	0	0	0.044356	0	0	0.155992	0.052626	0.051871	0.088338	0	0	0.089443	0	0	0	0.094624	0.025689	0	0.051008	0.008761	0	0.109174	0.043408	0	0	0	0.131759	0	0	0	0
gene-AMPD2	10.3789	14.9686	11.3213	8.81025	10.5216	11.2944	10.056	13.0937	9.31041	11.7579	10.8869	8.63148	8.28474	9.86561	8.60853	11.1898	10.7894	11.0085	10.1648	9.21263	11.017	11.326	9.88416	14.4526	11.1386	10.3643	11.9657	10.5851	8.34855	10.8377	8.83299	13.9396	12.9307	10.2575	10.1679	12.1875	11.115	10.4869	10.8542	9.61924	8.58003	11.5287	11.4759	12.4266	9.24994	10.0695	9.30089	10.7228	9.78032
gene-AMPD3	18.0523	17.9741	15.3225	16.9186	11.0901	30.4581	10.3173	24.1345	24.1969	9.19576	22.1473	15.9891	12.7065	10.2822	33.5924	24.725	24.1854	21.3572	12.5983	18.3178	27.1377	16.9121	18.6898	38.0506	12.3245	32.308	32.0277	15.5202	23.1127	24.2001	23.6303	10.6177	25.3391	27.9566	42.0649	48.0422	17.1699	33.4184	29.439	30.7529	28.6264	27.6086	21.9041	28.5407	30.7041	31.7829	30.2461	34.7697	33.5637
gene-AMPH	0.41581	0.072604	0.398712	0.084763	0.685385	0.303431	0.4647	0.325806	0.43372	0.120566	0.121734	0.225963	0.34056	0.4444	0.509827	0.317835	0.501716	0.628831	0.360779	0.426244	0.674449	0.349014	0.20619	0.526187	0.333707	0.285697	0.439686	0.190906	0.563169	0.342887	0.488926	0.346668	0.319592	0.558291	0.620824	0.759631	0.384459	0.456038	0.599214	0.738436	0.236462	0.35692	0.517222	0.237605	0.44298	0.740764	0.575176	1.08842	0.422093
gene-AMT	12.1606	12.8162	10.014	2.84771	13.6617	14.7987	10.799	11.6748	8.35712	16.616	7.12916	12.8392	5.02632	15.5884	9.46437	14.125	12.3139	13.4349	7.12468	14.4457	14.4562	14.7951	8.45813	11.6731	13.3139	10.5743	13.1515	10.8203	10.2893	12.5494	7.37686	9.48762	8.72996	10.9013	15.1368	15.531	8.66045	11.0443	13.2267	15.0071	9.61247	16.3957	12.4241	11.7889	9.31786	9.64896	16.5979	11.6998	12.018
gene-AMTN	0.051254	0	0	0	0	0	0	0	0	0	0	0	0	0	0	0	0.05575	0	0	0	0	0	0	0	0	0	0	0	0.039963	0	0	0	0.150195	0	0	0.017896	0	0	0	0	0	0	0	0.06294	0	0	0.052505	0	0
gene-AMY2B	0.20816	0.0665453	0.0729798	0	0.286801	0.109472	0.34424	0.501616	0.261104	0	0.0577118	0.0471064	0.147514	0.0866655	0.0453559	0.10194	0.0797203	0.166066	0	0.0898934	0.161662	0.057742	0.0472158	0.121102	0.0538176	0.089969	0.227017	0.0704741	0.268906	0.0139489	0.187459	0.0466145	0.0869332	0.0545487	0.0136127	0.126789	0.0895287	0.0537953	0	0.393319	0.0572092	0.17546	0	0	0	0.0269568	0.0532216	0.0588112	0.179363
gene-AMZ1	0.420244	0.448299	0.23661	0.477427	0.41324	0.145991	0.232337	0.310585	0.367273	0.320029	0.0960105	0.86597	0.0658689	0.123134	0.169968	0.0842426	0.249263	0.118543	0.26147	0.326563	0.263689	0.527191	0.438359	0.447045	0.187355	0.264459	0.160957	0	0.0959659	0.101498	0.0765382	0.294412	0.195947	0.173139	0.108736	0.286079	0.387383	0.0702563	0.270439	0.744198	0.245696	0.0708631	0.311116	0.349724	0.166174	0.266521	0.304789	0.0584418	0.434528
gene-AMZ2	27.7249	27.8208	24.1723	29.8811	26.5886	26.2098	27.4076	24.8366	24.4944	27.9636	29.615	28.6455	27.9001	25.3447	25.7375	25.7649	31.1544	28.2866	28.9343	31.6334	24.8066	27.9818	39.4315	24.1311	26.0807	26.4985	22.6816	27.6467	22.4545	24.6217	26.8715	35.5536	25.627	25.3903	21.4732	28.394	30.6763	30.8485	30.7303	27.2137	28.1506	25.6492	29.3228	26.6105	26.0585	30.9822	31.5807	26.7098	22.8775
gene-ANAPC1	7.34988	8.37138	7.43658	4.03656	6.83989	6.01636	6.74647	6.67999	5.44314	5.99979	5.19474	6.68675	5.41327	8.01309	5.23533	6.452	5.30094	6.21936	5.89972	6.06192	5.15747	5.20249	3.34283	6.34985	6.19562	6.66722	6.08715	4.74142	6.0749	5.14988	4.56375	4.53113	6.09795	4.29086	5.56192	5.74035	4.78585	5.20949	5.39982	5.47198	4.52792	6.08479	4.84582	5.74919	5.39959	5.53669	4.79131	5.79894	5.51143
gene-ANAPC10	0.774818	0.781732	0.913167	0.774443	0.94906	0.739909	0.718964	0.815587	1.04911	0.981951	0.833094	1.2047	0.79004	0.992774	0.882907	0.562806	1.14373	1.07783	1.07884	0.978171	0.912375	0.886665	0.566685	0.772451	0.737021	0.792006	0.895281	0.693146	1.11396	1.18049	1.17969	0.442439	0.978606	0.823667	0.641641	0.514333	0.642801	0.775462	0.832796	0.62637	1.04971	0.823642	0.794366	0.813867	1.15174	0.981617	0.87487	0.917604	0.546365
gene-ANAPC11	24.2883	25.9892	24.5862	27.5804	25.123	22.5678	26.1386	26.5839	18.5848	31.0889	27.3066	27.7465	23.244	22.8437	27.835	26.1629	22.9579	24.3709	24.4899	24.6803	19.5014	28.0921	41.4175	18.5372	24.4826	20.1499	17.5584	33.1583	25.3288	27.0099	30.8452	34.304	28.4383	18.3706	16.966	22.6636	28.3948	26.772	23.3306	19.5337	22.7412	22.3759	26.4196	24.0262	18.1078	22.8381	31.4116	20.2055	17.773
gene-ANAPC13	3.49581	2.93095	3.91265	3.72415	3.67837	4.02823	3.61933	2.64534	3.59221	6.5274	3.14425	4.40372	4.69999	4.05136	4.38776	4.28784	4.28925	3.85296	4.06956	5.38979	3.68893	3.09603	4.82619	3.30572	4.39554	3.727	3.48356	3.83321	4.91301	4.61038	4.65304	2.86087	3.48699	3.14937	3.92894	2.97258	3.9657	3.19511	2.52545	3.24315	3.83281	4.39822	3.93512	4.81725	2.33906	3.46618	3.72345	2.52661	2.22598
gene-ANAPC15	14.788	24.1169	12.6307	20.1942	14.1778	16.6596	17.9895	10.7852	19.4209	27.9349	18.6172	21.8613	15.6829	10.2006	16.2271	16.6603	23.6838	16.5429	18.0363	14.881	16.2408	10.0785	29.0094	12.9214	15.6808	16.8745	12.5486	20.0048	14.8506	23.6701	22.8729	27.0079	24.4325	19.1212	14.6238	20.2325	22.861	21.8971	15.5849	15.2624	21.8152	16.5832	23.2932	19.3839	15.2771	17.0808	22.3382	17.7047	14.5343
gene-ANAPC16	12.968	13.1807	13.0212	18.9024	12.311	12.7452	14.7727	13.2392	13.4602	19.509	13.2571	16.1519	18.2168	15.091	13.3181	12.1947	15.1143	13.7353	13.4586	13.535	13.2726	12.9959	16.5993	14.2667	14.4342	14.6963	11.507	14.2035	18.4702	14.3324	15.6494	14.9326	14.0787	10.7134	10.1176	9.59834	15.2191	12.5534	12.6659	11.6392	17.6488	11.714	16.5245	14.0714	14.0866	13.7946	15.3265	11.0984	12.7467
gene-ANAPC4	8.52583	10.2947	10.5047	5.17603	8.81334	7.67772	9.60688	9.62985	8.90724	8.72088	6.88132	9.01457	9.06281	11.6787	8.08792	10.4617	8.74088	9.29594	8.08244	12.0148	8.89108	9.08948	6.55137	6.49743	9.04165	9.21043	9.60768	8.37616	9.48699	5.70475	5.82712	5.06057	7.90304	8.66933	9.17429	8.57713	7.1845	7.73295	8.80502	9.82507	9.75576	10.2751	8.47758	9.21179	8.19575	9.62775	10.5988	9.0588	8.36458
gene-ANAPC5	8.91218	9.07736	10.6362	6.93118	11.3752	11.9595	9.01799	10.6601	8.33309	13.8972	6.84812	9.81874	7.42362	13.9993	6.8916	11.6436	7.80674	8.63349	8.40581	12.4018	10.8637	10.382	8.16197	8.40547	10.7726	9.63444	9.20053	8.83432	10.1223	8.12296	7.45964	6.78805	8.71406	8.38039	8.81961	9.40837	8.2305	8.80658	9.7457	10.0628	9.88378	11.3573	8.67923	9.95652	7.59403	8.80054	10.9663	9.64154	9.33674
gene-ANAPC7	12.0298	13.3526	12.0943	9.06881	14.9033	13.6315	10.3615	15.4425	12.4157	10.8656	9.47069	12.5385	10.5606	13.8145	10.3569	12.2281	10.9061	13.6818	11.0095	15.4359	13.361	12.8117	11.9742	12.7131	12.9101	11.1287	13.1826	11.3289	14.7872	11.1061	11.8213	10.4726	11.1965	13.8629	13.156	12.4288	14.8521	13.9345	11.6037	11.6	13.814	14.5103	12.7558	10.5143	12.5805	15.2185	13.702	15.6023	10.4217
gene-ANG	64.6889	44.1182	52.3089	48.9296	29.7948	62.0263	30.4748	71.787	134.332	43.8597	44.4587	44.4944	27.3596	23.3879	65.198	29.8338	62.0942	57.7724	22.4329	39.8337	38.5311	44.6992	70.4278	42.5646	38.2727	53.5629	44.5757	56.4034	32.9821	81.3075	128.16	59.8154	31.1445	55.3259	111.159	60.6052	31.175	57.0274	55.1604	48.4373	50.0798	41.7946	108.384	64.5021	70.5809	35.8112	51.1854	36.8005	30.247
gene-ANG2	40.732	23.1643	22.5242	17.3996	14.9772	22.6479	15.1498	35.8812	51.8759	16.424	14.4073	26.175	12.4981	10.5059	17.5712	13.5869	19.1101	20.6068	10.7753	15.0488	18.2923	22.0946	36.8563	11.3527	14.421	18.2058	11.5447	22.1173	13.5607	33.6734	47.2268	22.2727	19.9643	26.7728	63.3056	38.2849	13.927	31.2156	28.4751	16.5256	20.1065	21.4356	59.704	23.0899	42.9769	14.9679	28.1737	29.6964	15.0703
gene-ANGEL1	5.74983	8.9818	7.60798	4.91566	7.20466	9.29202	7.45042	7.50476	5.57055	8.40304	7.08553	6.60949	4.89818	7.6809	6.02004	6.48012	7.49824	7.57609	6.55425	7.66145	6.69459	7.52981	4.55097	4.7697	7.54765	6.88466	6.55297	5.08761	7.06407	8.05253	7.84054	9.78325	6.38525	7.64896	6.75273	6.95134	6.47761	6.54737	8.21025	6.85278	7.03109	8.42571	7.05781	9.46999	6.75381	8.34191	7.31419	6.40291	6.39478
gene-ANGEL2	6.80483	5.78557	6.80436	3.288	6.62063	6.35596	5.9141	7.51514	6.08238	6.67575	5.31772	7.84552	5.11007	8.60968	4.85575	7.34413	5.27301	6.95985	4.70208	7.84156	6.34866	6.50613	3.45285	5.53679	5.93864	6.10973	6.31285	3.79368	6.63083	3.86496	5.23972	2.69172	4.95215	5.23296	6.0264	5.03026	5.16373	5.73982	6.07339	7.56618	6.74057	7.44702	5.32437	5.60497	6.01028	6.58938	7.37416	6.93617	5.31934
gene-ANGPT1	0.029592	0.040802	0	0	0.050998	0	0	0	0.091583	0	0	0	0.045511	0.194101	0.059941	0	0	0.068283	0	0.228726	0.09979	0	0	0	0.070628	0	0	0.238386	0.046272	0	0.129986	0.301136	0	0.107701	0.131114	0.135656	0.138259	0.143404	0.076155	0.072559	0	0.10359	0	0	0.266487	0.063834	0	0.143519	0
gene-ANGPT2	0.046883	0.055806	0.092255	0.078851	0.062451	0	0.028479	0.034117	0.024332	0	0	0.030302	0.058245	0.136891	0.043844	0.026609	0	0.086659	0.075809	0.046102	0.123366	0.065968	0.041491	0.034749	0.165604	0.153574	0.143059	0	0.118767	0.096	0.134164	0.061634	0.06351	0.018489	0.014407	0.115852	0.023429	0.047354	0.04251	0.060732	0	0.092026	0.03949	0.1546	0.107464	0.164879	0.175928	0	0.098785
gene-ANGPT4	0.320296	0.275352	0.184575	0.555299	0.901107	0.250468	0.30628	0.489597	0.279738	0.260746	0.410761	0.314226	0.229893	0.372055	0.567049	1.0873	0.749795	0.549456	0.833875	0.709885	0.384664	0.355049	0	0.137497	0.540974	0.468055	0.517521	0	0.705437	0.624318	0.37393	1.44029	0.309159	0.676823	1.2939	0.853948	0.343971	0.651628	0.961287	0.551429	0.132572	0.860409	0.604862	0.490705	0.877205	0.18961	0.379007	0.351093	0.318185
gene-ANGPTL1	0.134015	0.347309	0.202912	0.164819	0.163548	0.374624	0.167429	0.243061	0.132214	0.060601	0.137764	0.167711	0.123108	0.639084	0.074127	0.167099	0.377688	0.181128	0.218942	0.31133	0.209689	0.201113	0.022071	0.118201	0.265187	0.480513	0.300055	0.018695	0.274532	0.126713	0.21197	0.086911	0.216731	0.117643	0.2163	0.164654	0.221556	0.110189	0.227079	0.37789	0.159228	0.274041	0.009893	0.331126	0.132178	0.084915	0.105227	0.285543	0.282351
gene-ANGPTL2	0.052266	0.130542	0.26504	0.166969	0.043349	0.067177	0.25189	0.020503	0.137721	0	0.032509	0.121295	0.038017	0.1042	0.100393	0.027115	0.03245	0.119051	0.021935	0.039449	0.078419	0.159055	0	0.02076	0.151461	0.029874	0.025699	0	0	0.026703	0.299704	0	0.138487	0	0.091797	0	0.119074	0.115206	0.026869	0.040217	0.033337	0.05909	0	0.147718	0.096866	0.088508	0.01266	0.086917	0
gene-ANGPTL3	0	0	0	0	0	0	0	0	0	0	0	0.097465	0	0	0	0	0	0	0	0	0	0	0.118173	0.019249	0.083296	0	0	0	0	0	0	0	0	0	0	0	0	0	0	0	0	0	0	0	0	0.122451	0	0	0
gene-ANGPTL4	1.10103	1.94832	0.790363	0.867416	0.852066	0.743714	1.36588	1.09561	0.874862	0.935006	0.6531	0.667274	0.958924	0.954325	0.693091	0.620225	1.32749	0.70013	1.09499	0.583657	0.346087	0.980803	1.18297	0.472279	0.597644	0.952036	0.89713	1.57466	1.41348	0.841512	1.31938	0.827224	1.12573	0.72441	1.1789	1.43026	0.928203	0.81344	1.26596	0.942025	1.46916	1.49489	0.701859	1.35879	0.770772	1.14586	1.75365	0.679	0.755919
gene-ANGPTL6	0.5432	0.323842	0.505575	0.201811	0.58529	0.461633	0.531832	0.225674	0.270599	0.666677	0.26113	0.449402	0.320381	0.322171	0.211879	0.355393	0.3016	0.243153	0.243319	0.41921	0.410497	0.382978	0.434294	0.553281	0.377629	0.687697	0.28565	0.668649	0.479059	0.402247	0.26992	0.470525	0.359217	0.410147	0.363256	0.426176	0.299022	0.568603	0.370724	0.234441	0.514545	0.195339	0.509833	0.293274	0.235352	0.462699	0.53039	0.307241	0.305568
gene-ANGPTL7	0	0	0.321112	0	0.303283	0.089877	0	0.171137	0.057974	0	0.169396	0.085399	0.048308	0.076811	0.020635	0.100471	0.147035	0.086626	0	0.022996	0.169968	0.12905	0	0.116519	0.120364	0.151889	0.141481	0	0.013705	0.157431	0.055925	0.167632	0.210718	0	0.208688	0.144931	0.096953	0	0.067241	0.157897	0.035411	0.037648	0	0.067006	0.058416	0	0.072578	0.177993	0.143505
gene-ANGPTL8	0	0	0	0	0	0	0	0	0	0	0	0	0	0	0	0	0	0	0.042224	0	0	0	0	0	0	0	0	0	0	0	0	0	0	0	0	0	0	0.014345	0	0	0.028887	0	0	0	0	0	0	0	0
gene-ANHX	0	0	0.027945	0	0	0	0	0	0	0	0	0	0	0	0	0	0	0	0	0	0	0	0	0	0	0	0	0	0	0	0	0	0	0	0	0	0	0	0	0	0	0	0	0	0	0	0	0	0.036439
gene-ANK1	0.269409	0.546006	0.316658	0.155723	1.01781	0.190434	0.774941	0.316023	0.300213	0.593674	0.503677	0.825041	0.0937305	0.604161	0.269426	0.310524	0.215299	0.350262	0.376199	0.273642	0.164302	0.561948	0.0555769	0.118707	0.311995	0.354293	0.456806	0.0158994	0.208126	0.545325	0.195454	0.602455	0.7162	0.151822	0.250324	0.849977	0.305524	0.152074	1.01049	0.689844	0.237547	0.358315	0.253808	0.39696	0.322608	0.369284	0.148774	0.172789	0.355782
gene-ANK2	0.0349522	0.0410336	0.0691966	0.026202	0.0521732	0.0901837	0.0691396	0.0523281	0.0359811	0.100704	0.0324687	0.0479977	0.0254971	0.109472	0.116789	0.0608778	0.0582518	0.124647	0.0187126	0.101414	0.0173588	0.0234782	0	0.0481364	0.104141	0.0586366	0.142014	0.046716	0.0512165	0.0513058	0.0413101	0.0373882	0.0647237	0.0476301	0.117812	0.0943802	0.0617291	0.0713618	0.066734	0.0547739	0.060778	0.0557422	0.0811656	0.0615143	0.0575223	0.0266562	0.170795	0.0731945	0.0622248
gene-ANK3	0.00841282	0	0.00297327	0.00227204	0.0138874	0.0172225	0.0208041	0	0.0081153	0.0548735	0.00274936	0	0.00510125	0.00923917	0.0148667	0.0304053	0.0240196	0.0127904	0.0105904	0.0118679	0.0127323	0	0.0251391	0.0229712	0	0.0261662	0.00499057	0	0.02472	0.0141703	0	0.0646741	0.00906993	0.00947175	0.00822118	0.0545182	0	0.0366894	0.0358614	0.0594566	0.00851191	0.0386884	0.0138509	0.0274654	0	0.0157116	0.0119043	0.00766278	0
gene-ANKAR	0.0326548	0.0258598	0.0298207	0.03663	0.0182335	0.0527371	0	0.0329027	0	0	0.0183355	0	0	0.0739016	0.0147254	0.0258303	0.0200152	0.0160124	0	0	0.0432697	0.0485127	0	0.020672	0.0384718	0.0116711	0	0.114209	0	0	0	0.0123279	0	0.0134328	0.0474451	0	0	0.0257416	0.0113441	0.073242	0	0.0520695	0.0437968	0.020492	0.0362258	0.0448283	0.0364909	0.00895136	0.0542029
gene-ANKDD1A	0.124062	0.016902	0	0	0.054268	0.033749	0	0.010352	0	0	0	0	0.140836	0.055126	0	0.021295	0.022518	0.025163	0	0.038287	0	0	0	0	0	0	0	0	0.007524	0.041165	0	0	0	0.010797	0	0.030889	0.02709	0.035744	0	0	0	0.060057	0	0	0.034314	0	0	0	0.013703
gene-ANKDD1B	0.081852	0.060998	0.074753	0	0.124712	0.209994	0.140015	0.203251	0.094607	0.119918	0.061208	0.049294	0.073908	0.239613	0.082366	0.101519	0.041077	0.211691	0.23088	0.139261	0.113811	0.282259	0.016832	0.085457	0.12418	0.150192	0.088422	0.110232	0.1304	0	0.201051	0.063721	0.0898	0.089778	0.142193	0.114282	0.151126	0.073219	0.101459	0.178173	0.098224	0.106587	0.141174	0.051031	0.050942	0.168309	0.075285	0.105641	0.097442
gene-ANKEF1	0.0465136	0	0	0	0.165162	0	0	0.0943973	0.158349	0	0.0851468	0	0	0.0852817	0.117713	0	0	0	0	0.030659	0.0712848	0.237346	0.112386	0.115185	0	0	0	0	0	0.167698	0	0	0	0	0.0769607	0	0	0.0452635	0	0.0689055	0	0.0172696	0	0	0	0.104983	0.0827335	0	0
gene-ANKFY1	22.9229	26.9831	23.695	24.7878	23.2875	27.7712	21.5433	27.8092	22.562	17.4333	25.2481	16.3855	22.9502	25.2367	28.8975	29.5313	23.9178	25.5683	20.39	21.7669	29.6121	25.7931	8.59515	47.6207	28.859	34.966	31.5698	23.4263	24.3583	20.6154	13.7901	21.0868	24.5067	23.3703	39.7636	38.7111	25.4525	31.3143	27.172	30.3098	24.6089	33.7418	19.6728	30.4852	23.1751	24.2397	21.9172	32.9929	34.0521
gene-ANKH	5.10845	6.24597	7.4844	2.37568	5.64272	6.90564	3.7563	5.10637	2.72547	6.41934	3.99783	4.70241	3.7178	8.43413	3.70757	6.2414	5.46059	4.30829	4.72658	9.78028	3.37866	6.05252	3.90803	3.19381	7.21795	3.63406	3.36979	3.8074	9.01027	2.8879	4.25661	4.02901	2.38954	5.93156	3.62042	4.77024	4.37684	6.76109	5.54996	5.99858	4.04886	7.11399	4.90271	4.94669	4.17139	3.36926	5.35114	5.34059	2.8706
gene-ANKHD1	10.1483	6.7196	8.43415	5.6851	9.21828	8.42427	6.08791	9.86457	8.28766	10.1964	6.3569	7.76584	5.69629	13.2865	7.93665	9.68212	6.6393	9.23215	7.79893	9.14788	9.3413	6.42668	1.90226	10.3695	9.74182	9.7122	9.44772	7.48476	12.2705	6.71259	7.64791	3.70537	6.5325	5.95095	10.542	8.23414	5.82399	6.11562	7.92722	10.7303	6.76497	11.0672	5.66408	7.30697	8.01234	7.13445	8.08651	8.06087	6.57001
gene-ANKIB1	6.95512	4.13211	6.0178	3.50272	6.0666	6.89711	4.78479	7.00902	5.77051	5.8745	5.12944	5.94314	3.86655	8.82116	5.61021	6.66265	3.52785	6.64052	6.15136	6.25646	7.46472	5.40532	2.21651	5.70218	7.22813	6.74236	6.37035	4.29091	6.14819	3.85925	5.03885	2.69188	4.23098	4.83212	7.46615	5.02427	4.28636	5.41383	5.51856	6.87978	4.51329	6.59887	4.40836	5.2019	5.65816	5.77075	6.7918	6.37276	5.43694
gene-ANKLE1	2.76569	3.10569	3.66255	1.51273	2.9779	2.39392	2.38164	3.62823	3.03336	2.74865	2.20482	3.107	2.54069	3.39532	2.18909	3.56907	2.63524	2.2212	1.79053	3.20003	2.72821	2.54071	2.10808	2.17123	2.30742	2.83869	2.1658	1.96511	2.56611	1.84686	2.83866	2.36557	2.41265	2.77044	2.2252	2.5977	2.28055	1.98246	2.05119	3.20225	1.58138	3.14825	3.74679	2.72127	2.81463	2.76729	3.41952	2.9098	2.42974
gene-ANKLE2	17.4578	18.3072	16.0081	11.9965	16.6475	15.486	14.2428	16.7525	17.7569	14.4563	15.5594	13.9923	12.9942	18.8776	15.2213	15.7541	12.0138	17.3743	15.5595	15.9642	16.0277	15.0221	8.69204	15.4081	15.5856	16.5919	17.7325	12.9126	17.1951	12.9938	16.6293	9.54764	14.6156	15.8137	15.7574	15.8596	15.09	13.9432	15.8518	18.1493	13.3266	18.1489	15.6572	13.5171	13.4641	14.5786	17.2947	14.3842	13.1364
gene-ANKMY1	0.029114	0.050874	0.079417	0	0.023057	0.057787	0.025686	0.042971	0	0	0	0	0.008591	0.055105	0.032427	0	0.099293	0.064338	0.129547	0.114076	0.007141	0	0.034503	0.014598	0.0685	0	0.063653	0	0.037263	0.018977	0	0.16187	0.158516	0.021226	0.008182	0.036548	0.050062	0	0.01187	0.039159	0.0129661	0	0.013287	0	0	0.066297	0.112939	0.050349	0
gene-ANKMY2	2.95955	1.82303	1.65327	1.92861	2.11843	1.92757	2.1073	2.63499	2.48793	3.69137	2.20779	2.04283	1.68083	3.16518	1.98929	2.60724	2.04248	2.21241	2.67153	1.97356	2.87843	2.09403	2.05677	2.74077	2.33066	1.70038	2.76998	2.53328	2.1878	2.25651	2.46347	0.682658	2.1149	1.70674	2.55692	3.15348	2.48418	2.93185	2.26552	2.51484	2.20692	2.56232	2.58371	1.64647	2.30778	2.79151	2.85099	2.37202	1.72821
gene-ANKRA2	6.08413	7.62768	5.47599	4.06298	6.61965	7.39578	5.9959	7.7495	6.07014	8.92147	4.74337	7.98448	6.01242	7.93422	5.2044	5.34328	5.88851	5.5191	4.81514	9.5242	5.97715	6.29331	4.62255	7.49887	5.51089	7.16526	6.65351	4.2948	6.36331	6.71926	6.55543	5.2795	7.29897	6.68944	7.24435	7.82588	6.39989	6.60863	6.60067	9.41464	7.05128	8.06864	6.2364	6.50407	7.45053	8.03369	6.99782	5.94463	7.05184
gene-ANKRD1	0.104152	0	0	0	0	0	0	0.230592	0.029513	0.416423	0	0.025696	0	0.081626	0	0.035816	0.04532	0	0.149696	0	0	0	0	0	0.127362	0.124709	0.122859	0	0.041493	0	0	0	0.146021	0	0	0.085081	0.149785	0	0	0	0	0	0.058483	0	0.132813	0	0	0	0.136079
gene-ANKRD10	26.9874	27.1268	28.7195	17.1694	29.008	26.6394	25.9984	26.4016	20.9505	22.8859	24.1007	31.2393	23.1073	32.1481	21.091	25.3033	23.5694	24.7102	21.4634	33.3619	26.0192	28.1992	22.5538	18.1064	23.0795	25.1671	26.9997	21.4064	26.9512	21.7392	21.4349	16.9429	25.4695	22.7354	22.1949	25.405	21.7691	26.0278	26.6006	26.7837	22.5072	24.7288	26.3637	25.5721	25.7126	27.2834	27.6175	27.0985	25.6776
gene-ANKRD11	49.3699	47.9875	43.465	27.6178	48.9563	46.3474	32.2044	56.5862	44.6571	36.7076	39.4178	38.2662	27.2342	51.7789	43.9052	55.3388	37.8919	51.2555	39.052	44.7948	48.9276	41.2434	18.1689	56.41	51.1831	55.2354	57.3111	33.4554	44.1179	33.2619	37.1865	20.5013	37.4237	41.8124	65.4669	50.6563	38.6445	45.7076	51.4901	52.6045	34.6802	55.3544	39.6359	47.2685	49.3358	42.4239	49.4273	49.8825	40.6157
gene-ANKRD12	8.39197	3.67619	5.41011	3.2465	6.22977	6.28834	3.23223	7.46128	6.60992	18.8697	4.92996	6.24545	5.16485	12.7457	6.5659	7.1575	6.42527	6.26488	4.24819	5.567	8.37751	5.21619	2.13615	8.57666	8.69591	7.82855	8.48924	12.1484	8.05882	6.78329	4.7605	2.39693	5.17944	4.45024	9.62044	6.47726	4.64142	4.33284	5.05476	9.20639	5.04025	9.21816	3.27438	5.40384	6.46801	5.05043	7.12417	7.10374	5.38993
gene-ANKRD13A	44.5235	46.9297	42.5132	34.1778	41.0212	43.471	38.5082	46.8108	44.4216	33.9921	37.4621	37.2411	29.0388	38.8105	42.4404	41.8643	39.7506	43.8136	41.9935	41.7984	44.3533	38.9435	30.596	46.5514	44.2187	44.016	50.9747	35.4236	41.7675	41.4509	44.6696	34.2578	40.6706	45.6331	54.6984	47.7375	38.1904	42.3554	45.6711	49.3506	40.5675	50.7652	46.5523	48.2232	47.7232	42.0592	42.9921	45.8105	36.332
gene-ANKRD13B	0.625444	0.427563	0.245514	0.287666	0.668124	0.672629	0.574549	0.319667	0.513858	0.655552	0.378176	0.580965	0.050194	0.55661	0.447018	0.481815	0.332038	0.534585	0.655344	0.360342	0.774033	0.975744	0.454329	0.436199	0.587101	0.360261	0.363349	1.09111	0.470464	0.643295	0.213043	0.196192	0.77159	0.59066	0.767495	0.339764	0.62976	0.415802	0.557321	0.421313	0.236248	0.60456	0.515903	0.22087	0.309693	0.432053	0.703082	0.633881	0.559138
gene-ANKRD13C	3.72553	2.77632	4.15841	2.74276	3.01754	2.4971	2.10753	2.99725	2.78064	4.14065	2.98741	3.7631	2.55547	4.21406	2.53503	2.4921	2.46092	2.49923	2.04584	2.46341	2.95701	2.60291	0.703951	3.02927	2.78617	2.91907	3.75406	1.53351	3.38456	2.96309	1.96121	1.77906	1.82965	2.49717	3.01532	2.20443	2.14242	2.0634	2.91751	2.42971	3.38433	2.75954	2.39474	2.30879	2.60914	2.24448	4.03474	2.5706	1.82026
gene-ANKRD13D	10.7269	13.3622	10.443	6.03875	12.6781	12.8992	9.35334	16.7869	12.0192	12.8806	9.26522	12.8341	7.80083	11.2835	11.0851	12.399	14.1271	14.1377	10.3198	13.5222	13.9734	13.7541	15.2665	9.42585	11.9806	11.1443	13.9382	15.4474	10.0286	13.5955	15.6921	15.1557	10.4023	14.9113	18.7708	16.7395	11.3912	13.0493	16.1171	16.4334	12.0461	14.307	18.3674	16.0447	18.0703	16.0957	15.2552	12.2548	12.7483
gene-ANKRD16	3.05503	3.09635	3.9047	2.23644	3.94929	2.84104	2.80941	3.35966	2.74839	4.05754	3.38889	3.1729	3.73516	3.2906	2.05835	3.3054	3.70695	2.75031	2.80937	3.6221	3.48662	3.29817	4.63454	1.65029	3.32021	3.07112	2.77784	3.74406	3.52338	3.71123	2.8755	3.48121	3.22592	2.42159	2.55866	2.6935	2.71847	2.92206	2.84756	2.45156	2.87738	2.17569	3.34694	3.25091	3.30593	2.9931	3.58871	3.27925	2.10355
gene-ANKRD17	8.48322	4.9485	6.95708	3.99518	6.91331	6.87463	4.51618	6.59584	6.24588	7.85241	5.32692	5.90553	4.15848	9.61645	5.93733	6.74912	5.29732	7.18048	5.65945	6.18726	6.85562	5.35257	1.68699	7.46332	7.85277	7.76174	8.19921	6.72977	8.09163	4.79688	5.87909	2.90685	4.60391	4.5543	7.71486	5.6124	4.93532	4.8807	5.52551	7.89691	4.70982	7.67802	4.16544	6.27609	5.92791	4.65989	5.83885	5.38112	5.47151
gene-ANKRD2	1.63365	1.63956	1.20038	0.934546	0.745877	1.86576	0.845142	1.70209	2.03105	1.06632	0.948077	1.25942	0.828413	0.37817	1.59469	1.89581	1.3201	1.37231	0.766367	1.04611	1.4331	1.71276	2.12327	1.64159	1.06224	1.08175	1.54491	1.78475	0.923979	1.74881	1.39045	0.903857	0.948207	2.16751	2.66823	3.13473	2.25802	2.10072	2.16833	2.69485	1.10007	1.81297	2.59282	1.47341	2.55883	1.31603	0.476441	2.58311	0.846777
gene-ANKRD22	1.49136	1.10977	1.21626	2.6582	1.3318	2.07769	1.60776	1.84823	2.05903	1.02555	1.94442	1.15914	1.46473	0.891867	2.16294	2.51777	1.67691	1.40503	1.06423	1.27162	2.26388	0.701256	1.10969	6.74333	1.90484	2.83599	1.93797	2.75542	0.95822	1.04168	0.684982	1.55238	1.40402	1.27438	2.85921	2.68049	2.08375	3.29402	1.14472	2.56696	2.23957	1.68457	1.32365	2.09429	1.7378	1.35699	0.990324	2.13714	1.24518
gene-ANKRD23	3.55905	4.40109	3.41538	1.01518	4.97169	3.61234	2.7641	4.0497	2.82364	2.82767	2.36024	4.75617	2.80628	6.65371	2.37867	5.96562	4.58536	5.01195	2.82532	6.97229	5.5979	4.15445	2.97518	3.71682	5.20428	4.42445	4.80989	4.48581	3.81697	3.965	2.54115	2.27632	2.5506	3.38069	5.12237	5.45611	3.60535	3.66434	5.87804	5.96036	2.65062	5.85825	4.6122	4.75559	4.02761	4.72427	5.77443	5.25789	5.15649
gene-ANKRD24	0.00813275	0.0138539	0.0100322	0	0	0	0	0.0636319	0.0195218	0	0.00780968	0.0609912	0	0.0351487	0	0.0688444	0.00546459	0.0233933	0	0	0.0350519	0	0	0	0.0529232	0.0299892	0.00863825	0	0.0653119	0	0.126317	0.098603	0.00890336	0.0631895	0.0691972	0.0169572	0	0	0	0	0	0.0141589	0	0.04834	0.0136163	0	0.0139442	0.0321756	0
gene-ANKRD26	1.39597	0.292575	0.798831	0.371404	1.81614	1.00636	0.767416	0.806764	0.700371	1.48942	0.491916	0.953031	0.864327	1.76275	0.917405	1.06883	0.600684	0.989279	0.776605	0.732964	1.62404	0.344098	0.0448885	1.02963	0.967973	1.3001	1.44482	0.694895	1.15415	0.533476	0.496644	0.458076	1.70039	0.42167	1.59588	0.759898	0.552704	0.96438	0.895988	1.47084	0.918725	1.22919	0.33494	0.752633	0.464681	1.04025	0.871876	1.18909	1.22526
gene-ANKRD27	9.84737	7.36483	8.05241	5.17156	10.1515	9.14387	8.04135	9.42782	6.65968	8.22463	6.43652	7.50187	6.57406	10.8405	6.27959	11.0993	7.69895	9.75584	7.44556	10.2275	8.55406	8.70685	4.01284	8.51585	10.5343	9.57381	9.95578	7.72182	9.64815	7.03947	7.40203	3.76266	7.95893	6.87952	8.06695	9.10303	8.47244	8.63226	9.53654	10.0649	6.19152	10.07	6.85457	8.84495	8.17679	8.53785	8.03129	9.79844	7.97636
gene-ANKRD28	2.9445	3.05937	2.98315	1.60769	3.54486	2.95373	2.32373	2.71112	2.48516	2.90598	1.82641	2.43851	2.4544	3.64219	2.8296	3.19032	1.73149	2.96808	2.40079	2.50915	2.87018	2.6964	1.32374	2.68138	3.36628	2.88924	2.62773	1.72085	2.94477	2.11638	1.77226	1.07587	2.06614	2.21823	2.60653	2.8536	2.33035	2.27472	2.5226	3.18579	2.09445	2.77662	1.88874	2.89452	3.21467	2.74074	2.7437	2.74882	2.24272
gene-ANKRD29	0.476544	0.544314	0.297341	0.245282	0.199763	0.259141	0.275431	0.250166	0.385141	0	0.177305	0.449609	0.201073	0.118589	0.673284	0.143654	0.280512	0.308051	0.2257	0.121387	0.400723	0.495661	0.0934258	0.139019	0.539314	0.370678	0.468608	0.777695	0.401965	0.215982	0	0.284772	0.093154	0.372583	0.127655	0.741652	0.260285	0.225135	0.396972	0.520103	0.332747	0.373929	0.279902	0.426039	0.328601	0.24137	0.0806984	0.23009	0.769648
gene-ANKRD31	0.0541446	0.0402073	0.0472481	0	0.0576555	0.101855	0.143482	0.0248873	0.0594115	0.123245	0.0529929	0.0572195	0.141471	0.10617	0.106535	0.0314712	0	0.0695572	0.0500792	0.169774	0.0635765	0.0759908	0	0.037648	0.0694765	0.0148432	0.109543	0	0.107299	0.0403855	0.0256976	0.0135252	0.0787133	0.0354908	0.0632908	0.0167346	0.0413998	0.0348746	0.0939188	0.0790279	0.0458923	0.0404153	0.0366565	0.0772988	0.127152	0	0.0484138	0.032817	0.0240053
gene-ANKRD33	0.4893	0.339158	0.256631	0.219652	0.385121	0.934326	0.397369	0.510995	0.179959	0	0.193138	0.297979	0.271292	0.299488	0.926342	0.212258	0.460136	0.649426	0.648327	0.343176	0.459603	0.63348	0.230891	0.701676	0.565119	0.340131	0.579792	0.33559	0.187216	0.476069	0.328499	0.323824	0.773983	0.583009	0.378563	0.099305	0.442871	0.241801	0.573124	0.507379	0.33052	0.808851	1.06988	0.307784	0.245329	0.096094	0.973855	0.440699	0.267673
gene-ANKRD33B	1.12562	1.06782	1.6093	0.863042	1.0586	1.26465	1.15538	1.51735	0.944085	1.17859	1.12662	0.776453	1.06351	1.5138	0.848648	1.77462	1.33069	1.15711	1.24808	1.33339	1.4244	0.947236	0.257027	1.29931	1.13768	0.900974	1.36291	1.02267	1.83219	0.945166	1.02087	0.694399	0.573842	0.980204	1.16384	1.52687	1.14845	0.897294	1.08201	1.28431	0.883426	1.95433	0.707923	1.04429	1.02092	0.757965	1.31776	1.17492	1.24446
gene-ANKRD34A	1.62006	3.27935	2.70374	0.996864	3.19613	2.70392	1.80726	3.34682	1.56034	1.41017	1.72772	2.45292	1.44677	2.8147	1.00858	2.89337	1.63026	2.19597	0.91082	4.31818	2.59161	1.79472	0.99625	0.53994	2.02456	1.52751	1.53193	0.837792	3.41316	1.29144	1.52686	1.96928	1.5209	1.25915	1.99677	1.79883	1.5539	1.30499	0.613317	1.85705	1.36903	1.47465	1.94193	1.60481	1.49857	0.544589	2.15295	1.27033	1.8312
gene-ANKRD34C	0	0	0	0	0	0.0087473	0	0	0	0	0	0	0	0	0	0	0	0	0	0	0	0	0	0	0	0	0	0	0	0	0	0	0	0	0.00688666	0	0	0	0	0.00805559	0	0	0	0	0	0	0	0	0
gene-ANKRD35	0.348526	0.468038	0.0465	0.046666	0.083829	0.297852	0.221429	0.203151	0.135138	0	0.208509	0.16585	0.025583	0.072985	0.323602	0.230166	0.283182	0.173553	0.155564	0.146214	0.080205	0.329424	0.274219	0.056529	0.252155	0.052327	0.347313	0	0.075907	0.132818	0.092874	0.278214	0.297769	0.222857	0.136507	0.122326	0.150924	0.162487	0.457835	0.140734	0.117149	0.193834	0.247301	0.279754	0.120762	0.191188	0.308427	0.257366	0.245903
gene-ANKRD37	0.798023	0.325386	0.958551	1.92457	0.589706	0.920242	0.255266	0.926326	1.64546	1.37659	0.754145	0.751	0.364454	0.231267	0.615428	0.228288	1.59198	0.274048	0.389904	1.16737	1.01183	0.23257	0.758828	0.437138	0.275552	0.932366	1.10685	0.720837	0.493662	0.530623	0.971436	1.12427	0.369272	0.554669	0.868347	0.623185	0	0.697121	0.382439	0.300389	0.865147	1.01297	0.404756	0.453279	0.882481	0.545833	1.34258	0.341736	0.431604
gene-ANKRD39	5.83666	8.82778	8.31349	5.2817	9.78612	7.86833	9.40583	7.80503	5.75027	7.09284	7.60441	8.22886	5.78312	10.6565	5.88806	7.5841	8.98373	8.12734	8.11477	12.0207	8.488	9.90282	6.56164	6.02992	9.31947	9.35013	7.73797	5.21762	9.72334	7.0948	6.36484	6.98834	8.25229	6.65194	8.22866	6.76509	7.61112	7.55246	7.51736	8.0186	7.13192	8.12783	6.7658	9.19761	8.2392	8.03815	8.75615	9.42109	7.72177
gene-ANKRD40	12.284	12.0123	13.1012	8.1494	12.2026	10.6792	9.89205	12.5803	9.34173	11.2363	8.92402	11.0385	9.78037	13.6002	9.60753	12.9266	8.9274	11.8818	9.7572	11.5524	11.6125	10.3608	5.93914	11.2634	11.8195	9.60819	9.86627	7.61498	12.8746	7.36107	10.7496	7.68113	8.66993	8.5617	9.43817	10.611	11.4976	9.77802	10.4031	11.9135	8.76487	11.4988	9.91795	10.682	9.25522	10.7365	10.3059	10.7287	10.0856
gene-ANKRD42	3.38124	1.88867	2.76363	1.09467	3.54976	4.33725	2.04266	3.55287	2.48313	2.65075	1.80515	2.15539	1.42769	4.40542	1.90524	3.92941	2.89324	2.18699	1.90727	2.51406	2.96469	2.13177	0.747691	1.92585	3.50168	3.99818	3.97837	1.81717	2.41609	2.25973	1.76201	1.00787	2.30522	2.39117	3.67958	2.71231	1.71022	1.52051	2.63044	3.51217	2.08393	3.36319	1.55452	3.44741	2.60152	2.27599	3.36277	4.00739	1.87096
gene-ANKRD44	30.7204	22.3499	26.6675	14.881	26.7158	30.9239	19.5272	29.6892	25.6692	24.1227	19.315	25.9331	18.0008	36.8594	23.3855	32.995	17.7635	29.3812	22.5923	29.9845	28.8353	21.9788	7.46555	24.0685	30.2886	30.7091	31.085	20.5954	29.7986	17.2854	20.5	10.552	19.2902	20.7754	33.302	27.8822	22.0286	24.0732	23.344	29.5869	23.287	32.5456	19.1996	25.5345	26.5553	24.9509	29.496	26.0248	24.5246
gene-ANKRD45	0.019002	0.094759	0.140925	0.021637	0.08115	0	0.034386	0.260436	0	0.035422	0.073577	0.036587	0.171981	0.04161	0.122346	0.047406	0.034057	0	0	0.069482	0.087642	0.036519	0	0.061914	0.018796	0.010271	0.123469	0	0.041594	0.05032	0.041456	0	0.028879	0.058218	0.04266	0.083773	0.02961	0.037024	0.020575	0.009549	0.154603	0.127448	0	0.025506	0.022596	0.11085	0	0	0.060853
gene-ANKRD46	5.57872	5.2612	4.85318	3.86645	5.26416	5.02694	5.29808	4.43711	5.10169	5.91554	4.76453	5.4945	4.98483	4.85224	4.86126	5.36652	3.91424	4.96963	4.7491	5.52271	4.77288	5.63901	3.64233	4.67665	4.23637	5.29463	4.93863	4.99213	5.34038	5.14623	4.97792	4.82723	4.49612	4.6246	4.57905	4.37583	5.60529	5.61819	4.98108	4.2135	5.98079	6.30992	4.5023	4.98789	4.61266	4.89386	4.82338	4.18272	4.62199
gene-ANKRD49	2.98385	2.16444	2.51156	1.87697	2.81703	2.92026	2.50722	2.75994	3.49133	4.45496	1.42959	2.68746	1.68349	2.99916	2.53215	3.01019	2.27377	3.45245	2.17024	3.40109	2.9387	2.25665	1.94809	2.89078	2.88934	3.31583	3.02046	2.09885	3.00874	2.84352	2.35518	2.38066	1.91715	3.55233	2.60482	2.78517	2.41061	3.47892	2.44686	3.28431	3.0956	3.47541	2.27283	2.04673	2.50181	1.93197	3.13203	3.30392	2.37525
gene-ANKRD50	0.431123	0.435044	0.460107	0.312277	0.391051	0.382236	0.325253	0.550043	0.4533	0.531364	0.398632	0.28533	0.334595	0.715415	0.685666	0.489	0.14798	0.600996	0.292382	0.525089	0.415105	0.23003	0.20941	0.275389	0.678016	0.452034	0.556704	0.242113	0.496952	0.261721	0.373698	0.317359	0.470427	0.390774	0.71866	0.521556	0.459371	0.47853	0.372108	0.477316	0.492367	0.637073	0.389906	0.471255	0.564372	0.482878	0.597368	0.716885	0.324541
gene-ANKRD52	11.2997	13.3526	13.61	6.97052	11.4004	11.8616	9.71419	13.5736	8.97515	10.5899	9.10446	8.97769	7.89018	13.4859	8.00483	10.8146	11.0195	12.1165	9.44103	12.0837	11.4076	10.1784	1.49337	10.0703	10.7978	9.47769	11.9037	6.61225	9.93238	10.1987	11.0773	10.4476	12.7779	6.0701	11.6974	11.7065	8.53877	7.52193	10.5107	10.0661	8.77492	11.0147	6.46148	8.89132	8.9833	11.4779	12.2327	11.9219	11.0987
gene-ANKRD53	0.434557	0.341296	0.522419	0.330595	0.519741	0.219254	0.151412	0.830947	0.225159	0	0.189649	0.427206	0.197901	0.413678	0.590599	0.374768	0.557879	0.653782	0.077465	0.154559	0.516287	0.131787	0.124869	0.405205	0.316658	0.434053	0.270267	0.456097	0.345868	0.138551	0.156868	0.182573	0.622753	0.514851	0.94439	0.25753	0	0.633931	0.821607	0.636452	0.291006	0.83586	0.69997	0.509268	0.481748	0.209343	0.185563	0.556476	0.229901
gene-ANKRD54	14.9403	14.1779	13.3707	10.7013	10.7954	14.8028	10.0014	13.6829	13.8216	13.579	10.0261	12.0787	10.8552	9.77755	7.68868	10.9059	9.69631	10.2665	11.0364	12.1481	10.1311	12.3203	13.4072	10.1666	9.62438	11.0202	12.0736	12.7526	11.3402	12.9368	16.3298	9.86269	12.0983	12.1858	12.2373	9.92459	8.61037	11.1095	10.5012	12.5996	9.41936	11.2735	18.1079	13.8037	17.9078	12.9701	11.5616	10.8059	9.8966
gene-ANKRD55	0.145888	0.174928	0.0880022	0.0603341	0.106573	0.0776382	0.147822	0.235416	0.171707	0.305573	0.209807	0.231271	0	0.262691	0.140838	0.173245	0	0.0088917	0.0753148	0.0860113	0.191067	0.256424	0.0724661	0.119354	0.140987	0.167252	0.291324	0	0.244316	0.0735952	0.0359756	0.113662	0.0730153	0.137126	0.0901213	0.0511045	0.0557034	0.187939	0.190885	0.0819418	0.0376264	0.259783	0.108437	0.133626	0.0936987	0.154238	0.154489	0.276306	0.250352
gene-ANKRD6	0.267868	0.221254	0.0718165	0.113068	0.298563	0.201145	0.259278	0.133499	0.306629	0.540019	0.140519	0.255998	0.0733149	0.259455	0.0763593	0.168183	0.18265	0.102597	0.258603	0.162549	0.210775	0.250381	0.0541264	0.239577	0.303001	0.10316	0.111055	0	0.154946	0.10178	0.100191	0.0236342	0.281677	0.0987997	0	0.142231	0.010424	0.0368116	0.138045	0.11665	0.10638	0.241482	0.0809513	0.452373	0.0789195	0.182784	0.558603	0.0619537	0.124541
gene-ANKRD61	1.7425	3.60089	2.54324	0.353271	3.33543	4.00953	2.71737	3.00281	2.17613	1.17317	1.57864	1.41241	0.835367	3.34407	1.6634	3.2147	1.46904	2.30918	1.92172	2.78421	2.71815	2.67111	0.388168	2.18116	2.6783	3.02377	3.02959	0.893412	3.07577	2.19927	2.06081	0.807499	2.19362	1.5713	2.90178	3.32952	1.35913	1.53323	2.95854	2.29956	2.52449	2.66134	2.07324	3.27084	2.19851	2.24959	3.13719	4.39508	3.45297
gene-ANKRD63	0.787997	1.25871	1.05417	0.200629	1.01754	1.01266	1.1686	0.852704	0.619463	0.7816	0.656805	0.835772	0.839452	1.05917	0.894172	0.545248	0.936806	1.02517	0.797493	1.02725	0.925845	1.03428	0.424684	0.598133	0.676331	0.903036	1.02337	0.589992	0.678294	1.15577	0.835855	1.66887	1.02583	0.909771	0.844315	0.775229	0.951347	0.792263	1.2509	0.961809	1.14184	1.21087	1.00113	1.47204	1.30362	1.01753	1.64021	1.45552	0.783942
gene-ANKRD65	0.0385501	0.0260892	0.0373498	0	0	0.0146111	0	0	0	0	0	0.154169	0	0.0217006	0	0.181706	0.0517737	0	0	0.0514433	0	0	0	0.0160517	0.0755886	0	0.04717	0	0.0397073	0	0.0185722	0	0	0	0	0	0.0330652	0	0	0	0.0407698	0.0185134	0	0.0790798	0	0.0199667	0.0635769	0	0
gene-ANKRD66	0.219836	0.0264	0.216235	0.528774	0	0.249269	0.059113	0.186338	0.804621	0.574957	0.252065	0.122822	0.050148	0.185812	0.020397	0.209623	0.237525	0.231621	0.157874	0.164658	0.42478	0	0.224612	0.264107	0.023154	0.500552	0.345471	0	0.178111	0.425368	0.359616	0	0.199817	0.321707	0.656453	0.20375	0.1158	0.177479	0	0.197658	0.210859	0.50572	0.439841	0.398429	0.709521	0.280209	0.362001	0.205511	0.261701
gene-ANKRD9	0.329507	0.43554	0.912498	0.515102	0.390601	0.547533	0.960831	0.431179	0.213979	0.546909	0.954845	1.0264	0.713513	0.234204	0.517473	0.37808	0.376813	0.378453	1.84099	0.585309	0.562488	0.786258	0.475549	0.343838	0.672967	0.791356	0.670855	0.864573	0.389766	0.71684	0.242478	0.442444	1.08044	0.848265	0.189668	0.686241	1.22606	0.302024	0.98777	0.715768	0.465704	1.05972	0.714762	1.03555	0.435504	0.301421	0.397221	0.6721	0.50838
gene-ANKS1A	8.58935	9.21727	8.53112	4.71473	7.52844	7.89953	7.07549	9.00673	7.26022	6.54065	6.88649	7.4785	6.28968	8.23565	6.76155	9.2427	7.31629	8.64014	6.93253	8.94701	7.41039	9.08068	5.4317	7.39607	7.95281	7.32349	9.30665	6.50173	7.1397	8.4437	7.8972	6.32822	8.48639	8.33191	8.74877	9.36993	6.9891	6.73546	8.49184	8.05861	6.63782	8.9654	7.91756	8.50767	8.91819	6.89808	7.34336	7.34524	8.53766
gene-ANKS1B	0	0.0113231	0.0230405	0.0215223	0	0	0.0846083	0.059316	0	0	0.00512032	0.0817671	0.00143667	0.0266343	0.010017	0.0200921	0.0290776	0	0.188585	0	0.011528	0.00650361	0.0474525	0	0.00834313	0.0882012	0.0436752	0	0.0172552	0	0	0	0.0294964	0.0525748	0.00852594	0	0.0100787	0.0238143	0.0203733	0.0440966	0	0.0105547	0	0.0222432	0	0.0187574	0	0.0343201	0.0736636
gene-ANKS3	3.19151	3.72643	3.09816	1.30788	3.33841	2.62031	2.8416	3.34209	3.0891	2.92454	3.29989	2.65794	2.72758	2.71481	2.46864	3.05	3.64676	3.07883	2.71225	2.02986	3.21413	3.23806	3.5883	4.03224	3.28586	2.64599	3.06078	3.19676	2.53558	3.43662	3.51589	3.59893	3.27509	4.02857	2.81509	4.45029	3.45059	2.90105	3.01489	3.67792	2.57446	3.27557	3.97249	3.00934	2.89126	3.68797	3.27493	3.56418	2.90707
gene-ANKS4B	0	0.027073	0	0	0.060441	0.119892	0.070724	0	0	0	0	0	0	0.077862	0	0	0	0	0	0	0	0	0	0.046502	0.059371	0	0.045747	0	0.037649	0	0	0	0.093481	0	0	0.294373	0	0	0.200314	0	0.045746	0	0	0	0	0	0	0	0.110464
gene-ANKS6	0.071518	0.162322	0.147137	0.082445	0.109421	0.117671	0.0742879	0.101908	0.0948036	0.153983	0.091695	0.026662	0.022855	0.103212	0.0267734	0.026086	0.162859	0.167707	0.0858138	0.117972	0.069043	0.125931	0.020356	0.0975027	0.104827	0.090983	0.078719	0.139803	0.0841072	0.026599	0.018658	0.021433	0.075671	0.035641	0.080999	0.058426	0.236417	0.1224	0.160437	0.094902	0.037727	0.100738	0.059846	0.136141	0.079505	0.125403	0.110614	0.059881	0.110266
gene-ANKUB1	0.147317	0	0.120861	0.043596	0.07508	0.156075	0.033463	0.018857	0.086631	0	0.03743	0.024041	0	0.061076	0.023909	0.108076	0.080182	0.063242	0.104023	0.014569	0.082373	0.044471	0.060661	0.043038	0.208771	0.076162	0.032196	0	0.134294	0.04743	0.030103	0.196146	0.077369	0.134503	0.083647	0.228774	0.222479	0.075379	0.030176	0.139404	0.061095	0.111605	0.091665	0.109569	0	0.121118	0.064797	0	0
gene-ANKZF1	12.7655	17.5123	12.5074	9.22037	14.349	14.5101	12.7928	12.5216	10.1151	13.911	10.8485	15.1669	10.8338	14.6088	10.7209	13.1488	14.7191	12.3505	13.3339	16.2253	13.2522	14.3768	14.7941	13.3162	14.078	11.1367	12.885	13.5205	11.9659	16.2758	9.81045	14.6073	14.6911	14.7849	13.4914	14.2691	13.1687	12.9411	14.587	14.5215	10.8556	14.8748	13.6344	11.8466	10.2335	13.8657	13.9429	12.3784	12.0915
gene-ANLN	0.528845	0.267764	0.381071	0.368728	0.442929	0.417292	0.293013	0.603461	0.342349	0.284368	0.180123	0.306713	0.184643	0.698054	0.422538	0.424541	0.187225	0.447155	0.283985	0.288051	0.32312	0.372705	0.0587787	0.308568	0.452258	0.428232	0.674469	0.457398	0.39984	0.160541	0.157094	0.0855174	0.218134	0.237081	0.381792	0.273617	0.33012	0.368783	0.207062	0.453041	0.219766	0.412355	0.236184	0.335092	0.254609	0.46386	0.257543	0.147073	0.382564
gene-ANO1	0	0.00956231	0	0	0	0	0.0203597	0	0	0	0.033373	0	0	0	0.00452632	0.0138141	0	0.0503396	0.00404789	0.0198492	0.017828	0.060666	0.0569276	0.0221082	0.0383622	0	0.0338533	0	0	0	0	0	0.023853	0	0.0249926	0	0	0.0096523	0	0	0	0	0	0.0103107	0	0	0	0.0233066	0.0404568
gene-ANO10	5.89739	7.27884	7.78711	5.19915	4.87953	4.35778	6.49749	4.73906	2.78985	2.82861	7.04649	3.21557	4.67777	4.52321	5.72858	4.99298	5.26326	6.92974	4.56572	4.42997	4.22608	2.68007	10.0856	4.53511	10.41	5.5972	4.89374	1.50558	4.03635	3.725	5.47844	10.2336	5.40547	8.36697	5.66541	6.1244	15.281	10.3259	12.96	5.22562	3.97387	6.40912	4.17338	7.10477	8.05297	4.63125	5.29921	6.82694	6.98111
gene-ANO2	0.045122	0.094399	0	0.074547	0.154915	0.076869	0	0	0	0	0.084646	0.112977	0	0.089888	0.150351	0.271003	0.070924	0.252575	0.017246	0	0.053172	0.110443	0.147699	0	0.054729	0.023177	0.025527	0	0	0.025869	0.028466	0.13773	0.048243	0.015655	0.072036	0.048581	0.24013	0.242593	0.091856	0	0.032558	0.098839	0.080446	0.124904	0	0.013281	0.042437	0.054297	0.066115
gene-ANO6	9.34972	8.07522	12.3724	6.75268	10.1698	7.75906	6.89411	10.3197	8.62477	7.75223	7.0032	8.30307	6.33583	11.475	9.31041	9.78222	6.34522	8.82849	8.63859	8.10566	10.4513	8.26987	3.73465	7.48937	9.69174	8.82732	9.84211	7.65772	10.1901	7.5969	7.22242	4.19735	5.91664	7.59472	8.21874	7.21648	7.60195	7.54103	9.14533	9.53136	8.25382	10.1921	7.17483	8.04623	7.48625	7.96059	8.99292	9.24011	7.45795
gene-ANO7	0.047721	0.102605	0.031145	0	0.057137	0	0.035896	0.063542	0.079897	0.073977	0	0.055035	0.107705	0.074395	0.031326	0.050194	0.068945	0.092087	0.038232	0.099095	0.028687	0.105376	0.073842	0.051909	0.05667	0.027521	0.011955	0	0.146886	0.0408	0.028225	0.238932	0.069748	0.079136	0.031133	0.06875	0.115991	0	0.047906	0.045555	0.139052	0.063744	0.107289	0.069964	0.0802	0.087628	0.089222	0.063799	0.085882
gene-ANO8	8.6103	12.5055	9.25442	4.7458	11.265	8.90808	8.37685	9.75348	5.94343	10.1386	6.83638	9.94975	6.56239	9.69164	6.21267	11.2833	8.93299	11.6805	8.58185	10.3932	9.43194	10.493	4.771	7.73408	9.23833	7.80499	8.00428	10.0597	9.21093	8.45489	7.19617	9.68097	10.0562	8.06705	9.1159	9.35542	7.57095	9.80709	10.6808	10.6736	6.85051	11.1839	7.76712	9.73766	7.79309	9.6905	11.352	9.44186	9.97515
gene-ANO9	2.10226	2.94843	2.83571	1.05678	3.99722	2.65989	3.02074	2.61024	1.7609	4.09824	2.30684	2.90477	1.77647	2.36328	1.17791	3.10794	2.82378	3.55975	2.17702	2.90095	2.46734	4.33437	1.94518	2.52211	3.43048	2.89758	2.70154	2.13715	1.85789	1.7943	1.30824	2.44784	2.71042	1.46369	2.00135	2.62405	2.02877	3.45891	3.65336	2.10686	1.41377	3.65034	2.28097	2.36481	2.17437	2.16357	2.70302	4.44359	2.96603
gene-ANOS1	0.222932	0.139522	0.036721	0.052949	0.092416	0.175686	0.049975	0.130933	0.089242	0.278026	0.027706	0.152348	0.061889	0.039453	0.015291	0.102736	0.059955	0.055834	0.029785	0.211043	0.019642	0.064899	0.103795	0	0.116451	0.09992	0.135972	0.031358	0.17803	0.058694	0.051714	0.005936	0.0635	0.06122	0.058422	0.09832	0.100971	0.028434	0.03921	0.073696	0.031807	0.099832	0.076266	0.164264	0.016365	0.116669	0.071838	0.069889	0.053117
gene-ANP32A	44.2274	39.6153	41.9622	43.2868	37.3319	43.7996	42.1598	40.2024	50.2412	41.1047	38.1108	42.9114	40.1058	43.8583	41.1319	44.696	40.0339	36.9309	37.676	46.2755	43.0058	43.3468	45.6021	40.1659	35.3345	39.9955	39.0904	49.04	50.5263	38.7738	42.3322	32.8021	27.1786	37.2523	42.2507	35.5525	45.1557	43.7482	40.8779	41.9155	44.9006	39.5348	42.8051	33.2004	39.4661	35.8298	42.6372	37.2976	32.6426
gene-ANP32B	77.581	66.1015	74.7795	85.9649	72.9318	74.167	86.6384	67.3888	76.8658	79.0853	80.78	77.8263	80.3022	72.6495	79.9666	76.6129	70.5639	76.3239	88.3065	73.4307	71.9097	80.6872	97.0437	57.8169	69.3878	65.7003	69.6333	63.0437	78.4678	70.0186	74.0932	63.1644	62.5738	76.5055	52.0581	62.0749	89.4587	72.5251	73.0227	75.7148	94.3613	66.5516	78.7525	65.5837	66.0461	70.4902	80.0594	71.4208	62.506
gene-ANP32E	32.2004	23.2278	29.8127	22.2672	23.0786	29.145	27.1181	24.353	30.1473	36.8548	21.9071	32.7565	29.764	39.5614	24.7667	26.4856	19.6973	26.7449	30.6718	30.6139	29.0064	26.8127	11.8123	25.2857	24.4632	32.0314	26.3347	27.3678	41.4492	20.5046	23.5119	12.2317	15.9329	18.1299	22.3585	23.2891	27.9296	24.7101	25.3658	31.3842	27.6943	29.7382	19.7869	25.0424	25.2276	22.8617	31.196	23.0949	21.4739
gene-ANPEP	0.0147009	0.232902	0.222694	0.192232	0.201215	0.0819969	0.0760772	0.232623	0.0249228	0	0.175023	0.14897	0.256158	0.200083	0.281323	0.276768	0.00773482	0.310608	0.150433	0.107042	0.219128	0.30885	0.291737	0.135769	0.233216	0.15429	0.353481	0.165555	0.236727	0.119373	0.0811972	0.0226523	0.250673	0.39942	0.274872	0.273158	0.171054	0.0899873	0.122393	0.141452	0.218172	0.254065	0.382116	0.315134	0.260245	0.24078	0.0375209	0.201246	0.34596
gene-ANTXR1	0	0	0	0	0	0	0.112143	0	0	0	0	0	0	0.143749	0	0	0	0	0.051966	0	0	0	0	0	0.105261	0.029134	0	0	0	0	0	0	0	0	0	0	0.046727	0	0	0.080976	0	0	0	0	0	0	0	0	0.107773
gene-ANTXR2	36.4794	24.3115	22.3393	31.5798	22.3029	22.7452	21.2678	30.6336	39.1829	26.258	30.4394	23.6763	20.3069	22.7023	30.106	29.327	20.9434	27.6769	22.8297	22.088	29.3095	23.5552	20.5683	39.4077	23.5888	33.9422	35.8737	27.6622	27.5333	25.0505	35.7491	13.9571	22.7723	28.8595	43.677	32.6096	25.9814	30.2889	29.0262	31.7339	28.9548	29.2104	24.0951	26.0404	41.2087	30.0748	24.7888	30.9871	32.6484
gene-ANTXRL	0	0	0	0	0	0	0	0	0	0	0	0	0	0	0	0	0.0515751	0	0	0	0	0	0	0	0	0	0	0	0	0	0	0	0.0178225	0	0	0	0	0	0	0	0	0	0	0	0	0	0	0	0
gene-ANXA1	316.929	161.857	155.501	396.528	136.244	217.37	188.062	267.763	378.84	272.245	253.424	228.673	282.184	166.012	313.273	252.329	242.028	223.202	173.895	165.608	261.847	196.269	189.993	354.405	226.64	328.192	285.62	592.241	284.066	258.957	258.361	152.123	189.142	269.051	329.378	216.327	254.21	308.558	245.308	282.246	376.687	254.517	252.675	186.875	457.944	241.787	211.766	229.683	383.59
gene-ANXA10	0	0	0	0	0	0	0	0	0	0	0	0	0	0	0	0	0	0	0	0.066908	0	0	0	0	0	0	0	0	0	0	0	0	0	0	0	0	0	0	0	0	0	0	0	0	0	0	0	0	0
gene-ANXA11	41.247	45.3699	47.071	37.8755	37.6676	46.9781	38.5037	45.6987	40.6691	39.9873	39.2686	43.2588	37.5134	43.605	46.1681	48.3865	41.1041	47.0958	42.3303	44.7435	49.9824	39.7636	33.9688	48.9039	47.9512	44.4631	48.5418	38.5902	42.0496	36.7764	43.5137	39.0016	40.4224	41.7382	45.627	44.4013	42.3891	45.1776	47.3561	50.0094	39.5923	45.2208	42.0146	48.0917	39.1246	40.7015	40.4919	47.2078	39.7807
gene-ANXA13	0	0	0	0	0	0	0	0	0	0	0.101135	0	0	0	0	0	0	0	0	0	0	0	0	0	0	0	0	0	0	0	0	0	0	0	0	0	0	0	0	0	0	0	0	0	0	0	0	0	0
gene-ANXA2	141.82	102.662	144.577	211.403	110.272	109.532	125.754	103.36	111.963	125.696	126.854	119.936	114.773	110.749	169.956	138.973	121.657	157.126	166.195	87.5123	114.726	125.963	118.057	117.328	123.2	147.538	105.127	138.663	95.3451	130.519	125.532	122.091	105.395	106.908	83.8917	107.876	150.013	143.448	106.77	127.575	116.407	122.541	139.96	118.376	120.866	100.935	99.5233	101.962	112.665
gene-ANXA3	14.4638	14.7293	17.0489	20.186	14.9944	15.9836	12.4137	18.0096	21.0161	20.4099	17.2358	12.7515	14.9665	12.2952	28.0338	18.0544	17.5738	22.0448	17.5563	15.254	17.7694	14.1041	12.9545	17.8896	20.734	18.3428	22.6074	31.0215	16.3023	19.4069	18.6347	12.2801	16.2348	16.848	22.9535	13.5416	20.9784	22.7617	15.5371	22.5058	20.5576	24.176	19.5057	14.5421	16.6784	12.2499	16.4415	18.9736	17.589
gene-ANXA4	11.568	9.80719	14.6199	12.1138	11.2733	9.73219	10.6603	11.9867	12.4443	15.5141	11.1191	10.6826	11.1784	13.1616	18.7871	9.77964	12.5466	15.3443	10.8646	10.2201	11.945	14.7934	5.73117	8.90799	14.6716	12.6776	14.8694	15.3606	13.8514	8.34898	13.3451	12.1329	12.6959	12.5417	9.96543	11.3582	14.504	13.0264	11.5339	7.42412	15.1668	10.4805	13.5164	12.5231	12.156	10.3684	9.97928	12.5893	9.58816
gene-ANXA5	40.5743	28.7774	45.4592	46.9019	30.0846	32.0121	35.636	35.8987	38.7307	51.3544	45.3585	33.0828	27.3534	31.6219	58.8928	29.9047	36.1306	51.8613	39.2193	26.609	39.7103	35.9064	37.6123	28.4233	43.7512	41.2289	47.5836	33.6827	36.9528	39.2595	44.3602	40.7651	36.535	42.6304	32.2484	29.2789	46.2534	39.6489	38.8112	44.433	45.8379	41.8601	47.3535	49.3418	40.8337	31.426	33.8645	39.4786	34.3904
gene-ANXA6	121.967	137.965	118.319	121.468	124.718	114.888	122.426	101.113	105.103	111.819	113.199	127.315	126.45	115.125	110.739	118.917	128.858	113.244	147.442	121.031	99.465	133.889	114.342	89.0792	92.8599	99.0422	92.8936	99.6012	118.736	129.321	118.629	118.213	108.696	96.7793	80.9722	116.547	140.533	119.346	114.9	104.389	100.92	92.4762	117.593	100.396	98.1109	97.1579	100.056	98.452	101.251
gene-ANXA7	15.8426	10.8387	13.4605	12.6837	12.285	14.4445	10.7668	14.1614	13.4593	10.8028	12.599	13.0836	11.0111	14.5026	14.7833	12.6991	9.1847	14.1333	14.4588	11.9624	14.3908	11.5703	6.38173	15.2525	11.8884	15.0557	17.927	11.1021	15.7111	12.2181	15.2454	8.90116	11.2978	14.2389	17.2839	16.57	12.7787	14.2542	14.711	16.2916	16.9424	14.8441	12.0147	14.2034	14.3149	14.5934	14.7719	13.7451	13.4837
gene-ANXA8L1	0.395149	0.279177	0.414584	0.480604	0.609113	0.159191	0.345918	0.598023	0.734959	0.0279032	0.131888	0.202026	0.246306	0.111532	0.395684	0.116408	0.183443	0.308343	0.594627	0.371346	0.475753	0.470704	0.431985	0.195682	0.374466	0.14386	0.585605	0.177299	0.819126	0.429073	0.816889	0.308162	0.483308	0.26078	0.29653	0.56011	0.187699	0.662975	0.286261	0.229336	0.634719	0.293924	0.36074	0.2055	0.0849385	0.0921985	0.25834	0.324551	0.384445
gene-ANXA9	0.497902	0.414523	0.524504	0.217234	0.144595	0.391798	0.27433	0.610838	1.04084	0	0.15629	0.274884	0.291499	0.311825	0.186676	0.182967	0.161807	0.259532	0.326671	0.331478	0.398445	0.323257	0.0638609	0.562713	0.202171	0.61043	0.353058	0.675074	0.334819	0.460509	0.712569	0.0812041	0.161516	0.476875	0.680545	0.958919	0.316519	0.460573	0.41987	0.246684	0.257648	0.246941	0.668121	0.462805	0.345913	0.358849	0.119984	0.386284	0.514021
gene-AOAH	18.1542	20.1728	14.5844	16.6645	14.511	21.7234	7.54464	19.4996	29.0041	11.3045	15.5946	19.0785	10.9904	18.3683	23.5313	20.7106	19.7523	23.459	17.4896	22.7149	24.4201	12.4347	14.0279	27.5005	20.7149	23.1028	29.5548	16.8752	25.1236	21.4965	34.4603	11.114	12.903	22.1134	38.5751	22.6421	19.7772	19.9272	18.6788	31.3728	19.8959	25.5396	22.8693	23.2968	29.3708	19.1795	23.1631	17.762	19.6905
gene-AOC1	0	0	0	0	0	0	0.065812	0	0	0	0	0	0	0	0	0	0	0	0	0	0	0	0	0	0.010387	0	0	0	0	0.036621	0	0	0	0	0	0	0	0	0	0	0	0	0	0	0	0	0	0	0
gene-AOC2	2.74702	3.44595	3.13781	2.50115	3.5018	3.28017	1.76934	4.63945	2.25298	0.813753	2.40541	2.69446	2.38586	2.85834	2.50115	3.31172	3.73257	3.31417	2.03744	3.81161	3.32449	3.27911	2.28292	4.01823	2.78465	3.48441	3.4987	1.63258	3.20578	2.20191	1.72032	2.27692	3.23892	3.15654	4.90534	5.51979	2.83785	3.84265	3.78241	3.70999	2.21827	3.35164	2.41911	2.71802	3.43331	3.07368	3.36822	4.19742	2.86659
gene-AOC3	0.875307	1.47222	1.33167	1.19283	0.652463	0.781282	0.950954	0.780999	0.772381	0.296919	0.341834	0.574567	0.608645	0.755706	0.526717	0.576317	0.487369	0.805936	0.0803	0.735548	0.446994	0.386773	0.4908	0.200816	1.37942	0.423593	0.567474	0.102296	0.476149	0.466811	0.386041	1.33989	0.677475	0.913135	0.498362	0.970594	2.51322	1.13677	1.21043	0.513559	0.203841	0.54303	0.91523	1.13137	0.638891	1.43116	0.569951	0.930057	2.56883
gene-AOX1	0	2.51386	0	0	2.45025	2.71603	0.09754	0	3.44634	3.08406	0	0	0	2.18001	3.52885	3.33612	1.59672	2.99252	0.014976	0	1.62393	0.143053	0	0.464013	2.40292	1.94795	0	0.047844	0	0	0	0	0.008039	0.008716	0	0.044715	0.17492	0.024344	0	2.05345	0	0	1.79355	2.15667	0	0.082095	1.9188	0	1.26006
gene-AOX2	0.0281307	0.0117685	0.0787416	0.020877	0.0297755	0.0259991	0.0193384	0.0767929	0.0622484	0.0152627	0.0131988	0.0907585	0.0203872	0.0738465	0.0311014	0.0478317	0.057448	0.0392557	0.0266228	0.0224738	0.0694248	0.0195892	0	0.053804	0.0735184	0.0511958	0.0340422	0	0.0342463	0.0259842	0.0496505	0	0.0146689	0.0288026	0.0284677	0.0272331	0.0142876	0	0.0521633	0.0557106	0.0249124	0.100475	0.0504758	0.0450297	0.026552	0.065935	0.0574941	0.0319021	0.0525562
gene-AOX4	0.09138	0.017935	0.040277	0	0.132163	0	0.031168	0.088411	0.087414	0	0	0	0	0.102652	0	0.079391	0	0.01171	0.029477	0.066355	0.020218	0	0.065434	0.021432	0.033884	0.104892	0.017176	0	0.026766	0.056807	0.062485	0.006613	0.035907	0.029061	0.010719	0.05235	0	0.0398	0.018161	0.049335	0.011626	0	0.011563	0	0	0.018155	0.033628	0	0.035866
gene-AP1AR	8.24983	7.55651	8.08411	4.60898	7.0921	7.92851	8.787	7.09642	8.72252	9.82778	6.0735	6.98242	7.492	9.64213	4.28663	6.0896	7.10692	7.51298	4.61671	8.8236	8.44655	5.80906	3.85403	6.2875	6.94962	7.0615	6.96498	5.53375	7.78581	5.59635	5.67712	3.45279	5.46759	4.93361	9.01995	4.72097	6.86545	7.28472	7.44688	7.27892	6.78205	7.90264	5.72664	8.01926	7.33438	8.17451	7.99676	8.45514	10.1295
gene-AP1B1	30.0676	41.7727	36.5787	27.2766	34.1687	31.7464	29.0386	32.6099	24.8539	30.0618	24.6213	28.6694	25.6706	32.3978	28.5642	31.3409	32.803	36.4585	30.8945	33.9379	30.2878	28.6445	27.8803	21.4634	33.0949	24.8459	26.5861	28.2455	31.2046	31.194	28.1364	32.4589	26.7835	27.0712	24.6802	26.5642	31.7603	25.9606	30.054	27.5814	21.0595	32.6247	28.8985	31.7558	23.3814	25.6486	29.2434	24.6363	28.6552
gene-AP1G1	13.0962	11.2471	10.9416	9.37737	10.7515	11.6891	10.4748	12.0904	10.7566	11.4602	10.0713	11.4308	8.39448	13.8968	10.085	12.0764	7.37192	12.1542	11.2969	11.1686	11.4463	11.5551	5.51553	11.0046	11.7515	12.61	12.5991	7.89152	12.6209	8.29373	11.1539	5.42746	8.53418	10.0644	11.7865	11.6481	10.5155	10.231	10.0706	12.2354	10.63	11.9153	9.25312	11.1093	10.1552	9.79424	11.2916	10.685	10.4705
gene-AP1G2	9.24785	14.7475	10.6313	5.81781	13.9346	12.8244	10.7762	12.6701	9.6983	11.266	9.32568	10.526	6.60293	13.5012	10.2915	14.5277	10.8841	13.1408	10.0722	13.7575	12.4391	11.5855	9.50077	7.23673	12.0204	11.4958	11.0148	10.8304	9.34094	12.1345	10.3911	10.9869	11.5738	12.2893	9.70477	11.471	10.2972	12.6809	12.2978	12.7129	9.50844	14.6247	13.912	12.5937	11.8103	11.6337	12.1011	13.8629	10.761
gene-AP1M1	18.5912	22.2727	19.4602	18.754	18.2162	19.1558	17.4194	18.6708	17.0676	18.4128	20.2163	19.4503	16.6565	16.5151	16.9703	18.0047	18.3825	18.7697	17.3973	20.2946	15.2711	20.1065	19.9091	15.7386	17.6411	15.2406	14.4418	16.6777	17.2436	18.8062	20.3375	20.806	20.8696	18.29	12.7755	18.0719	17.4674	17.0429	18.0135	16.7369	17.4586	16.5057	19.0987	18.9836	15.7834	19.4469	18.4237	16.3855	17.3094
gene-AP1M2	0.49259	0.582778	0.449825	0.465061	0.236453	0.459858	0.655148	0.24529	0.317857	0	0.40994	0.306348	0.313196	0.247974	0.495104	0.214826	0.36533	0.831795	0.361876	0.364389	0.277022	0.382494	0.344961	0.266641	0.239065	0.543409	0.259642	0	0.177846	0.277179	0.778206	1.26074	0.974174	0.220458	0.188258	0.188832	0.508457	0.230251	0.530392	0.182228	0.276325	0.116436	0.61781	0.300101	0.245815	0.212309	0.311786	0.465113	0.562144
gene-AP1S1	12.8885	14.9099	14.3779	15.8255	12.5596	15.4551	18.0331	14.1017	11.336	24.1227	13.6676	14.8137	15.9055	14.7865	13.9605	15.6409	17.1748	15.5906	16.6749	14.7222	14.4311	15.8615	19.7249	10.9449	13.8214	10.9486	11.2171	27.7432	14.8196	14.5774	18.7849	17.5336	15.9938	13.5484	11.1521	13.6991	17.929	13.7691	12.6757	13.6507	14.5282	12.7978	16.261	17.1076	10.8895	14.1257	14.9526	11.8777	14.0951
gene-AP1S2	15.4321	10.3222	12.6291	17.4528	12.0373	13.1597	12.4057	11.7479	13.561	11.6064	11.7751	14.0978	12.7431	12.8501	15.2232	13.6623	11.1351	14.3649	13.898	11.1457	12.2688	12.4374	11.7172	11.7429	14.0687	13.3263	13.1952	13.4904	14.7862	11.9046	12.1554	9.70024	11.3137	11.2959	13.4239	11.3535	12.9522	14.6989	14.7957	12.7311	15.8888	14.4105	13.0175	12.7867	15.9488	12.4939	13.0182	14.4233	12.3543
gene-AP1S3	4.25077	3.91789	3.4152	3.72575	3.29003	3.45817	3.51003	3.25015	3.83967	4.59601	4.21353	3.95556	4.71912	4.31187	2.57296	4.28043	3.00602	2.73225	2.96771	4.11517	4.07698	3.19045	2.02953	5.28523	3.14486	6.04353	3.15067	3.71862	5.31446	3.78865	2.94171	2.44076	2.94073	3.26816	3.86485	2.83215	2.42064	4.41356	3.06394	3.421	3.57203	3.83824	2.75934	2.69754	3.0335	3.59174	3.79073	3.84954	3.88011
gene-AP2A1	20.1552	24.428	23.7989	21.9498	21.4117	20.1038	19.6636	25.026	19.0709	19.1392	21.2598	20.1509	18.4638	19.6385	22.303	20.946	23.4074	21.809	20.1898	19.2993	21.837	19.6637	19.0616	20.8534	22.6876	21.3594	20.4147	22.193	18.1699	22.8773	24.3337	27.933	24.3739	23.246	24.881	24.9989	23.6285	22.8847	21.6573	21.994	18.1779	23.7216	23.3173	22.6677	20.4336	21.5716	21.1529	20.6358	16.4222
gene-AP2A2	27.1313	31.8547	31.2187	22.1929	30.4674	25.8497	25.5176	31.4849	21.3704	27.6045	25.4666	25.8569	20.6056	25.4939	29.3235	27.1384	29.8621	29.4629	24.5053	27.5736	27.6643	29.3038	26.6429	21.7835	31.8805	26.2618	25.4364	19.64	24.2943	28.8882	28.9384	29.0779	30.2126	30.2922	23.3211	27.4629	27.4872	28.0012	29.268	27.3639	23.0673	32.1393	31.3061	32.5856	26.2013	30.1549	26.2273	26.8209	29.2816
gene-AP2B1	22.5934	21.0881	21.7945	21.2179	21.4969	22.8368	21.7629	20.2618	22.973	21.4153	21.5628	21.8311	20.8361	25.3371	20.7251	23.4063	17.2763	23.8024	22.6423	22.847	22.4505	20.9257	9.31346	24.8861	21.4658	24.8463	23.1842	18.0454	29.1478	20.5431	20.3152	12.5788	16.7374	18.2661	23.525	21.9168	23.6773	20.1692	20.61	22.948	21.6557	22.0941	18.6159	18.293	20.9091	19.849	21.5916	19.9287	17.4009
gene-AP2M1	76.3007	79.5662	85.9914	92.3311	73.6373	73.066	80.7356	76.8844	79.5846	73.6169	85.8969	72.6876	75.822	72.8211	86.7105	73.8307	81.524	80.5415	80.6288	70.7186	73.8563	79.4708	79.6655	63.7302	76.277	68.6832	69.2304	71.3006	76.5748	89.6438	101.38	93.9995	83.026	82.0209	68.604	69.2609	94.0209	80.9083	77.8986	79.7801	82.693	72.7058	87.2413	76.5834	72.1644	77.784	76.5832	70.3155	71.3621
gene-AP2S1	40.3863	45.3492	50.2752	54.7976	34.8387	45.965	45.7659	44.8371	49.4526	61.4886	49.9342	39.7602	46.6114	29.364	53.6352	39.7278	49.0334	40.9042	53.0891	44.6766	39.5929	49.5114	70.5237	32.9631	37.0271	37.074	33.6122	73.112	40.4845	58.4194	62.2648	83.1694	50.9968	41.3701	32.0295	41.7537	49.8336	41.9584	43.9994	35.4737	47.5461	38.1523	56.0716	45.0822	40.8113	49.7928	40.2351	43.1121	35.9923
gene-AP3B1	14.6669	9.07826	12.1867	10.2924	10.6191	11.3718	10.0072	12.2963	11.9959	14.8926	10.1822	10.8022	10.0788	13.4698	11.565	11.5753	7.16071	10.5804	12.4323	12.2282	12.4782	8.34176	6.75624	10.7027	13.0939	11.1752	11.4784	10.9981	15.9245	8.09899	12.2732	6.01459	7.03208	10.6183	10.1068	8.1521	12.0652	8.78596	10.2553	12.1285	9.25322	11.8267	9.76443	9.35166	10.6022	11.7704	11.2232	9.1632	8.85909
gene-AP3B2	0	0	0	0	0	0	0	0	0	0	0	0	0	0	0	0	0	0	0	0	0	0	0	0	0	0	0	0	0.0319212	0	0	0	0	0	0	0	0	0	0	0	0	0	0	0	0	0	0	0	0
gene-AP3D1	39.0395	43.1197	42.4218	27.7641	36.396	33.9305	31.0018	39.0034	28.9907	31.3814	33.5589	32.9339	29.947	38.3116	33.439	39.4019	35.5	36.558	34.4862	36.4008	36.2402	34.8942	28.9203	33.5376	38.8349	35.5289	34.2437	32.7586	35.9451	36.4059	34.3885	33.6235	37.0907	35.5528	32.7463	37.9943	36.4265	34.7825	37.6526	39.8459	26.833	35.9837	37.9841	35.6044	31.8324	35.5349	40.5705	34.3385	34.1262
gene-AP3M1	9.78494	8.25956	8.33099	6.62803	8.95491	9.23072	7.5671	9.51822	8.77933	9.7939	6.53444	9.83043	7.51451	11.5122	7.88747	8.8873	5.42166	10.1232	7.59291	9.04725	8.63542	8.69318	3.93569	9.49578	8.57389	9.2575	9.62774	9.41182	9.69146	6.86049	7.60161	4.89271	5.14124	7.79346	9.82631	9.40827	8.4263	8.30852	8.50601	9.59529	8.35348	9.8181	7.92147	7.67755	7.5747	7.97863	10.2006	7.31969	7.52401
gene-AP3M2	3.30185	4.10138	3.35595	2.61698	3.36902	3.03202	3.17815	3.96901	3.49678	3.58313	2.95515	3.04243	3.94211	3.10944	3.26504	3.84484	3.41905	2.89278	3.67884	3.48693	3.54596	3.98121	2.48834	5.76519	3.46384	4.48856	3.76669	4.12256	3.61075	2.66932	2.73563	4.08967	3.4395	2.72814	5.08922	3.79538	3.05906	2.95114	4.63768	3.12832	3.4337	4.33168	2.54705	3.07074	3.04801	4.14952	3.89221	4.34715	3.12049
gene-AP3S1	14.9418	12.843	14.1016	21.2215	13.315	15.033	17.0416	13.579	19.2527	15.5158	14.5387	13.7352	15.4905	14.4584	17.7097	14.5484	13.6154	13.9589	15.074	14.1005	14.6936	15.9959	21.3319	12.2797	15.6567	14.1112	16.9543	15.1765	16.1139	16.4656	22.0854	17.5996	12.9871	16.552	13.763	10.8165	16.3709	17.9407	14.8996	14.5445	20.3946	14.6232	14.9804	15.9735	17.6535	16.2462	18.0682	15.3239	12.5182
gene-AP3S2	9.59644	10.6986	10.1297	10.6025	8.98501	10.4632	8.93606	9.31517	10.3406	9.47659	10.8004	9.49737	9.49809	10.1936	9.19095	8.75935	10.8466	9.21038	9.32988	9.43127	8.05854	9.5121	9.0755	7.54149	10.3262	7.60622	7.90192	10.9049	10.4391	9.14718	9.26928	11.6405	10.3172	8.20573	7.2083	7.07942	9.00784	7.28943	8.46465	8.70727	10.1465	7.93684	9.32143	8.94736	8.19961	8.74946	9.44123	8.88219	7.62842
gene-AP4B1	3.67746	6.28111	7.085	2.50711	6.27955	5.84644	4.78836	6.48279	4.47701	4.98837	3.29251	4.80119	3.74883	6.6445	3.68734	5.19524	5.19101	5.90013	4.1918	6.63314	5.14776	6.00968	3.00381	3.97206	5.62246	5.82372	5.00552	5.02455	5.17467	4.01173	4.46462	3.36431	5.28106	4.38524	4.50787	4.96249	4.11275	4.68781	5.60961	5.86603	4.51075	6.35944	4.147	4.74535	4.18452	4.80765	5.60018	5.34893	5.4622
gene-AP4E1	8.20534	4.62016	8.00657	4.81187	7.24531	8.19484	6.83081	7.72033	7.26514	8.42461	6.44631	8.063	5.56635	10.1223	6.66653	8.04185	5.02295	7.67386	6.89706	8.12552	7.74162	7.51485	3.86552	7.73004	8.60695	8.02377	7.85584	4.90528	7.97157	4.96739	5.77099	4.30506	5.3893	5.95662	7.68338	6.21052	5.59074	5.95898	6.46634	7.98107	6.86393	7.45807	5.82245	6.1471	7.0394	7.28196	7.89733	7.80054	6.27751
gene-AP4M1	17.3799	27.0867	23.7568	15.3599	20.2664	22.1238	23.0323	21.4999	19.619	37.0612	19.8753	22.7742	21.0042	18.4198	19.5833	21.364	25.3742	22.091	18.7758	21.569	19.1039	28.2876	30.1836	15.5112	17.8075	16.3956	18.3958	35.6347	16.2325	26.1148	21.4729	28.1563	24.381	25.898	16.7876	22.5492	25.2172	23.8287	23.0375	21.2692	22.4613	20.4641	25.3853	21.9257	22.3687	23.9249	23.6583	20.1407	19.1788
gene-AP4S1	2.51058	1.86835	3.39667	2.01607	2.05035	3.38268	2.33641	2.83839	2.81836	5.15918	1.67675	3.15361	2.84678	3.056	2.59187	2.47914	1.68136	2.32834	3.31134	3.81431	1.99068	1.87934	3.38452	2.46967	3.23056	1.85987	2.51295	1.65938	3.46278	2.4011	1.55889	2.24656	1.66919	2.25907	2.70133	2.37964	2.16599	3.08944	2.98178	3.42185	2.91843	3.38617	2.6927	3.35324	3.01865	1.81598	3.19075	3.05703	3.17362
gene-AP5B1	16.0675	22.1089	19.2045	21.876	18.1179	17.0503	15.2954	20.463	17.174	15.7837	21.5441	17.2367	15.2072	13.2942	17.4143	17.5533	19.2422	18.8221	16.4389	14.5718	16.5596	14.8546	23.4595	19.0703	17.1312	20.1406	18.6019	26.2991	14.3249	20.241	19.3009	25.9067	22.8072	21.877	18.6685	25.5358	20.2958	19.7865	18.9567	17.3011	15.6312	18.0504	23.8535	21.4132	19.4565	20.8525	18.0567	19.9032	16.9987
gene-AP5M1	3.3196	2.40726	3.34616	1.22298	3.17228	3.20492	3.19013	3.73272	2.95685	3.67871	1.74998	3.17049	2.20064	5.13253	2.5581	4.00644	1.87244	3.77651	2.21864	3.82578	2.98989	3.07512	1.00466	3.31511	3.34508	3.43106	3.77892	2.48863	3.81262	2.02139	1.55167	0.856036	1.68565	1.99565	3.71611	2.95676	2.40245	2.56121	3.09636	3.6731	2.95343	3.94466	1.89142	2.86604	3.54572	3.31214	3.81241	3.41298	2.4624
gene-AP5S1	5.70428	6.43545	7.9792	8.88369	4.64878	6.66512	7.7063	4.64708	7.65502	10.3756	6.79703	7.12879	8.0977	5.22687	6.80797	5.76142	8.22879	8.16477	6.02672	5.90042	4.83797	7.16184	9.21141	4.96099	6.22155	6.64618	5.32288	12.4575	6.22238	9.18703	9.19051	12.5714	8.20851	4.96226	4.52831	6.22846	7.51033	6.63159	5.77964	5.84994	9.49732	5.92248	6.47609	6.48091	4.41053	7.00522	6.16954	4.96962	6.04411
gene-AP5Z1	19.1938	35.9664	28.2961	10.5992	31.3465	24.6111	21.5151	25.1617	19.2901	39.4824	19.5622	22.8281	17.2472	25.2287	17.1772	27.4123	25.762	25.6154	18.9333	25.021	25.4536	27.4205	21.5189	20.1748	21.8022	24.0561	23.2239	34.2161	20.5259	23.5349	16.9899	26.7769	30.0403	23.19	23.1775	25.1523	21.0034	20.2021	26.7924	26.343	18.825	25.6966	23.3699	25.2675	23.7165	25.5027	27.4362	25.3997	22.3672
gene-APAF1	7.96546	4.93046	6.2329	4.01756	6.68079	6.68912	5.13098	7.53578	6.28126	5.74566	4.88029	6.36755	4.95357	7.85078	6.31621	6.6873	4.22255	6.6332	6.28868	5.92576	7.21193	5.63336	2.15891	6.60883	6.83654	7.34487	6.98174	4.3568	6.90111	4.0408	5.4594	2.87116	4.64988	5.41667	7.90668	7.04133	5.17204	5.91385	6.83369	8.04393	6.07595	7.52874	4.83744	7.14352	7.4269	5.91832	7.53444	6.53143	5.1192
gene-APBA1	1.61628	1.74227	2.4132	2.08601	1.26886	1.2293	1.08842	2.41441	2.32084	1.59975	2.33829	0.912408	1.08096	1.71564	2.78787	1.60746	1.638	2.7578	1.99945	0.920631	1.9913	1.69311	1.57973	1.62484	2.25711	1.75913	2.78752	2.21115	1.77065	1.76614	1.49816	1.99415	2.66381	2.64056	2.16597	1.83199	1.72604	2.19592	1.92876	1.80027	1.73655	2.2741	1.73485	2.52912	2.23662	1.16496	1.82302	1.92877	2.05813
gene-APBA2	0.0464969	0.0243867	0	0	0	0	0	0	0.0124757	0	0	0	0	0	0	0	0.0179519	0.0122671	0.0239385	0.028064	0	0.0340403	0	0.0238816	0	0.0157176	0.0741876	0	0	0.022767	0	0.022486	0.0274589	0	0	0	0.0253444	0	0.0350427	0	0.0197043	0.0157883	0	0	0	0	0.0286579	0.12209	0
gene-APBA3	11.2893	13.6387	14.1887	8.65601	12.9282	12.5693	12.2995	12.7043	10.5873	15.2811	12.5075	11.8397	9.69495	12.8005	10.0985	13.3452	13.9032	13.8595	11.4904	13.716	13.0831	15.0034	12.6478	11.5745	11.9491	9.84468	11.5325	15.1067	12.0971	12.719	12.0743	15.2668	14.4918	12.7186	10.7052	12.5665	11.6827	12.9356	12.4133	13.9551	9.57743	14.6933	14.5191	13.3549	9.97389	13.5529	14.5727	13.2198	10.7343
gene-APBB1	2.01728	4.49837	2.14588	2.9842	2.29498	4.55496	3.95965	3.57112	2.43844	2.96368	3.52854	3.14045	2.02111	2.44462	2.72655	3.4223	4.00004	3.62314	4.14107	2.34436	3.04631	4.11449	3.78424	3.52634	2.42143	2.89852	2.5627	4.61515	2.70213	4.47607	3.20685	3.48218	4.58816	4.45868	2.57957	4.29438	4.68827	5.11356	6.49032	2.58567	4.49911	4.62841	4.6682	5.01733	2.99498	3.74627	5.22921	6.66304	3.65815
gene-APBB1IP	85.5174	67.1911	68.1471	75.0607	71.9303	80.1971	66.0328	78.6179	78.6109	55.5162	74.5066	75.7294	64.3189	68.3624	80.0249	77.56	60.7369	87.8116	84.2757	76.191	87.1723	67.8383	74.5744	90.8063	74.9417	84.085	88.1877	52.9985	64.4658	62.7962	84.8437	65.772	78.2132	76.1862	86.6761	77.7548	77.8104	78.5164	75.7985	80.6499	66.1634	72.7195	90.4917	78.2619	82.6736	76.5967	72.5011	84.2921	73.3233
gene-APBB2	0.0139145	0.0602983	0	0	0.0300118	0	0.084646	0	0	0	0	0.0182595	0.00521034	0.0258526	0	0	0	0.0244921	0.0143075	0	0	0	0	0.00454859	0.0124762	0.0288356	0	0	0	0.00745688	0.0262172	0	0	0	0	0.0203654	0.0116694	0.0255609	0	0	0	0.00634878	0.0360009	0.0470307	0	0.06361	0	0	0
gene-APBB3	8.47148	10.3461	6.86896	1.89599	10.8756	9.95696	8.49006	10.1438	5.70388	14.3212	5.88941	8.47108	6.52451	11.104	6.09055	9.16944	9.31594	8.91685	6.11369	11.869	9.34185	13.015	4.34938	7.1913	9.21748	6.84296	10.4101	8.23363	6.51764	8.90663	7.04679	5.98375	9.0806	7.99857	9.63771	10.6509	7.88103	8.85684	10.0353	10.5169	7.45601	10.762	7.96207	9.17079	6.84784	8.68565	12.1508	9.40954	7.6662
gene-APC	2.56854	1.20877	1.82784	1.34208	2.14871	2.02456	1.30667	2.39433	2.16283	3.90119	1.46523	1.75894	1.39202	3.5891	1.722	2.39428	1.73702	1.9094	1.43667	1.84594	2.27871	1.68563	0.448157	2.28118	2.3629	2.5192	2.84852	2.4579	2.19069	1.65794	1.7235	0.584641	1.41735	1.3337	2.43629	1.89606	1.24212	1.75049	1.44675	2.609	1.43891	2.51235	1.08422	1.80952	2.03777	1.83419	1.96912	1.65819	1.46252
gene-APC2	0.951245	0.519621	1.18	0.487617	1.11936	0.991094	0.797955	1.13581	0.571542	0.815137	0.550486	0.81248	0.459244	1.16441	0.820165	0.903484	0.931601	0.844313	0.759974	1.02649	1.04669	0.972236	0.146545	0.666068	0.807906	0.881226	1.05528	0.282688	1.0803	0.532461	0.551963	0.325213	0.791789	0.487861	0.53784	0.668798	0.673342	0.361012	0.879265	0.902723	0.658254	0.669101	0.41302	0.958928	0.694832	0.851991	1.32944	1.04059	0.683571
gene-APCDD1	0.525383	0.228939	0.173507	0.241543	0.270909	0.537464	0.299043	0.470172	0.393413	0.683678	0.194151	0.377425	0.264645	0.237185	0.268295	0.419054	0.249552	0.437857	0.492923	0.792542	0.202331	0.423217	0.960137	0.260531	0.187117	0.662905	0.754858	0.47727	0.366497	0.433624	1.28158	0.726508	0.587539	0.726432	0.951984	0.256746	0.461938	0.408065	0.207314	0.539826	0.40492	0.37761	0.917153	0.29129	0.723808	0.337492	0.913588	0.466449	0.720628
gene-APCDD1L	0.028672	0	0.048798	0	0	0	0.013102	0.029364	0	0	0.044955	0.017224	0	0.032862	0.063265	0	0.039286	0	0	0.01398	0.045965	0.0291	0	0.009157	0.094359	0	0	0	0.032942	0.021851	0.026545	0	0	0	0	0	0	0	0.031616	0	0	0.063259	0.02361	0.028292	0	0.07751	0.013657	0.018984	0.18066
gene-APEH	17.2835	25.2129	20.9919	19.1552	20.9009	20.1653	19.3753	18.3261	18.1273	24.7713	17.0608	19.8473	19.318	17.6886	19.5276	18.932	24.1802	18.507	20.9699	20.7523	18.155	23.9854	22.9932	14.8515	19.3274	18.2445	17.2661	34.5876	18.3443	23.72	21.5212	26.7608	23.8595	20.6425	16.4219	15.3987	21.4415	19.6618	19.0981	19.9914	18.0054	17.6068	22.6461	22.7035	18.2335	19.2354	21.4636	18.0205	17.2234
gene-APEX1	32.7038	36.6403	35.0075	34.8769	32.0908	31.3688	37.0434	29.5133	33.1531	37.895	32.2675	37.4088	35.7293	34.8904	34.7521	35.4674	37.4236	28.5859	27.4136	38.9899	28.1379	27.5653	33.8238	33.4837	33.2068	30.0495	27.8021	34.9844	42.9869	36.3267	38.2638	36.5703	25.2659	27.2124	22.0981	24.7452	32.3501	31.2266	20.1648	33.1501	28.9143	24.4013	32.5725	26.733	24.2115	25.8487	26.5837	24.2881	28.8143
gene-APEX2	8.69893	8.08328	8.54479	7.27064	7.096	7.38656	6.36512	7.075	7.02207	5.54781	6.79744	8.52706	7.50448	7.86099	7.05156	6.42224	7.22319	7.07172	7.54639	7.5084	6.79496	6.0084	8.37065	6.41122	6.36112	6.48048	6.50335	5.48039	7.23451	7.78006	8.14794	7.49871	7.63581	6.57295	5.53582	5.21389	7.6124	6.18874	8.64613	8.11392	5.70479	7.38073	6.72872	8.58212	6.93994	7.24913	6.8487	5.8221	5.86048
gene-APH1A	39.6407	46.6535	42.9288	47.1916	36.0919	38.828	37.6644	41.7289	41.7557	40.7752	47.4974	36.5327	41.3573	35.0821	51.6762	37.1395	54.2368	41.7161	41.6732	39.2159	42.9598	37.9961	43.1846	45.1756	43.4908	40.2167	43.5044	59.3261	38.3431	45.1961	46.4381	58.9135	41.6456	41.0368	46.4414	47.9718	47.5975	48.5625	41.1259	39.0952	43.4252	40.9155	47.0393	44.4322	42.0214	44.0062	42.1876	41.0133	45.0844
gene-APH1B	0.2618	1.1223	1.51402	1.02005	0.813977	1.06986	0.326478	1.35133	1.19368	1.18522	0.822322	1.11311	1.93245	0.145328	1.37896	0.254305	1.2234	1.21274	0.937728	0.258093	1.07636	1.61384	0.52708	2.07686	0.862805	1.04179	1.60499	0.610677	0.880898	1.89878	0.912694	1.17861	1.06304	0.280727	2.51838	2.09436	1.77129	1.61088	1.5007	0.2796	0.590145	1.45972	0.739165	0.983494	1.52618	1.07577	0.698365	1.32178	1.04047
gene-API5	21.0102	14.8818	16.1974	11.6474	18.651	19.7021	13.4567	15.6863	15.1531	19.7547	13.6229	17.6518	14.1975	23.5304	15.636	18.2326	10.2211	18.2301	15.8982	16.3501	17.5716	14.4895	10.107	15.7512	17.85	18.4556	15.1488	14.6676	21.6296	10.8771	15.774	9.0246	11.0373	13.3534	15.7364	11.8962	14.4604	13.1089	14.4159	16.8277	15.6279	17.2831	13.6297	13.3554	14.296	14.3854	14.145	15.1058	14.0789
gene-APIP	9.47479	7.31501	5.36557	8.86012	7.34444	9.39478	5.634	7.65924	9.5009	8.18768	8.22606	10.3911	8.45073	6.72603	6.46227	7.73436	6.44518	7.17725	6.9896	8.523	7.39347	6.18983	9.51417	3.81463	8.74612	6.79306	7.0181	9.92593	7.84505	8.52781	6.64973	7.28965	5.2697	5.88442	8.80963	7.36854	5.32109	5.55499	5.45843	6.18312	10.7323	9.67347	7.20117	8.4892	6.0966	6.74904	9.12001	5.64312	5.36651
gene-APLF	0.457148	0.292339	0.413255	0.416214	0.40417	0.557025	0.176277	0.411445	0.549707	0.961142	0.193125	0.130652	0.48961	0.712984	0.466887	0.253633	0.202857	0.617959	0.217788	0.543128	0.354525	0.429581	0.248997	0.148902	0.274526	0.67325	0.47305	0.50758	0.456353	0.165634	0.355795	0.431498	0.456544	0.537468	0.45467	0.366428	0.259185	0.249458	0.298212	0.3207	0.436563	0.620687	0.397917	0.275311	0.564193	0.448014	0.679625	0.293733	0.315966
gene-APLN	0.141501	0.179601	0.145842	0.067547	0.0944559	0.178382	0.203427	0.310348	0.11149	0	0.14371	0.152461	0.088917	0.16895	0.0853292	0.198978	0.517595	0.188435	0.177552	0.107155	0.237533	0.16544	0.129234	0.038935	0.277252	0.182558	0.172836	0	0.339797	0.074858	0.232333	0.410087	0.064266	0.145698	0.199109	0.251375	0.363034	0.199409	0.06155	0.152158	0.278054	0.314804	0.179252	0.235403	0.083619	0.013946	0.184584	0.248744	0.195565
gene-APLNR	0	0.017679	0	0	0	0	0	0	0	0	0	0	0	0	0	0	0.029787	0	0	0	0.047315	0	0	0	0	0	0.035908	0	0	0	0	0	0	0.015457	0	0	0	0	0	0	0	0	0	0	0.014106	0	0	0	0
gene-APLP1	0.133959	0.568827	0.441483	0.119958	0.502228	0.525719	0.457397	0.457612	0.132221	0.279978	0.269368	0.467779	0.330976	0.352834	0.147955	0.312357	0.233803	0.268209	0.434492	1.35122	0.539634	0.168036	0.355334	0.456686	0.538519	0.199655	0.543735	0.787888	0.686329	0.652481	1.05951	0.528132	0.748158	0.375784	0.102934	0.259719	0.513451	0.648003	0.410324	0.396096	0.298732	0.192	0.520816	0.395246	0.165198	0.419432	0.592771	0.560772	0.545934
gene-APLP2	37.5513	36.9618	40.8678	45.8663	31.9724	31.6106	30.6038	38.9741	37.4733	30.8972	37.3987	30.3814	27.5997	27.2208	44.249	32.0605	34.5829	47.2436	35.8758	27.7615	35.87	32.7251	35.3775	30.0714	48.0322	37.0747	41.8416	24.2018	40.5805	47.1627	42.9909	36.3223	47.8297	46.0845	38.7932	39.5989	44.0325	38.3387	46.4597	38.68	35.3805	46.8465	46.6382	44.6011	38.9492	34.9815	34.1683	33.5512	31.0245
gene-APMAP	18.6949	23.395	19.2573	12.2281	20.3933	19.8559	17.9437	17.1426	18.0413	18.8751	16.2065	17.5137	17.1179	13.7906	18.1728	20.5107	19.661	24.1025	18.3247	17.3408	19.3101	21.2142	16.6476	15.2992	16.6171	17.437	15.6907	14.9	16.2058	15.7758	21.7035	21.7481	22.4647	18.305	15.9653	17.5607	19.0732	20.5152	24.8953	17.0721	19.7197	19.6557	18.1612	20.1221	18.8043	22.6758	20.1257	18.6541	18.2372
gene-APOA1	0	0	0	0	0	0	0.088486	0	0	0	0	0	0.115978	0	0	0	0	0	0	0	0	0	0	0	0	0	0	0	0	0	0	0	0	0	0.11132	0	0.142653	0	0	0	0	0	0	0	0	0	0	0	0
gene-APOA2	0	0	0	0	0.029131	0	0	0	0	0	0	0	0	0	0	0	0	0.046832	0	0.035788	0	0	0	0	0	0	0.061469	0	0	0	0	0	0	0	0.050495	0	0	0	0	0	0	0	0.014001	0.130911	0	0	0	0	0
gene-APOA4	0	0.0435211	0	0.038286	0.0230564	0	0.140578	0.0525144	0.025548	0.0327525	0	0.155304	0	0.0137421	0.0245142	0.134891	0.00687633	0.065056	0.0744226	0	0.0244712	0.0551741	0	0	0.0186137	0	0.00285519	0.360762	0	0	0	0.0611532	0.0401841	0.0425287	0.0508902	0	0.0522045	0.0366895	0.0952024	0	0.0433216	0.090444	0.0834939	0	0.0398016	0	0	0	0
gene-APOBEC1	0	0	0	0	0	0	0	0	0	0	0	0	0	0	0	0	0	0	0	0	0	0	0	0	0	0	0	0	0	0	0	0	0	0	0	0	0	0	0	0	0	0	0	0	0	0	0	0	0.054924
gene-APOBEC2	0.153994	0.075325	0.109573	0.178557	0.224772	0.226825	2.88035	0.355981	0.108092	0	0	0.620472	0.172264	0.321156	0.182513	0.039325	0.307411	0.288633	0.168967	0.111111	0.265847	0.185334	0.04822	0.278079	0.362604	0.152673	0.152547	0.163709	0.173615	0	0	0	0.158341	0.377615	0.334709	0.374691	0.110003	0.194601	0.436534	0.450456	0.461939	0.638265	0.061577	0.025072	0.104349	0.223523	0.165512	0.439741	0.229428
gene-APOBEC3H	15.4262	22.5778	20.0157	12.7045	17.1475	12.752	23.3607	12.251	16.5465	25.0629	13.9114	17.5419	25.7004	16.7995	24.9225	15.5409	21.8181	19.1019	17.8946	17.7166	21.5038	22.0449	20.9949	14.2073	13.0757	17.1758	12.3676	26.1565	17.844	21.4717	22.895	12.9448	14.7981	16.6032	11.8188	14.4458	19.5137	21.1813	16.7772	12.5042	19.6476	17.0627	16.7066	13.66	16.3008	24.6371	13.4445	13.8309	13.3608
gene-APOBEC3Z1	18.8764	4.26171	3.50419	14.297	8.78163	10.8372	7.03455	11.6286	12.3579	13.5317	12.3417	5.6675	14.2895	5.39991	23.2405	8.91005	9.47498	16.4799	5.29039	3.01443	19.2297	12.5147	3.48052	24.8306	16.8759	11.0652	17.8953	36.5222	6.00983	2.69368	5.37125	1.57056	31.737	6.39424	14.2784	7.17662	7.48136	4.24262	5.60206	7.5428	10.5814	9.04306	4.65204	8.31267	9.99624	11.4729	6.31531	7.03275	139.424
gene-APOBEC3Z2	10.6833	10.5128	10.047	8.21719	8.61633	10.1102	9.39967	8.99328	9.00395	7.81299	8.45881	10.7874	12.7458	9.97951	10.7098	9.32894	11.2898	10.7875	12.4055	10.4547	9.28503	13.2625	9.35032	8.37788	9.26318	7.16228	6.94639	11.4682	12.4043	11.7684	10.4928	7.82156	9.15495	7.99026	7.52614	8.32115	8.36697	9.93337	7.29476	8.33541	10.2492	8.21483	9.60522	7.85687	7.7552	10.5686	11.1621	8.60409	8.18743
gene-APOBEC4	0.032269	0	0	0	0.017077	0	0	0	0	0	0	0	0.185421	0	0	0	0	0	0	0	0	0	0	0	0	0	0	0	0	0	0	0.073923	0	0	0	0.033158	0	0	0.074951	0.059522	0.018481	0.034065	0	0	0	0	0	0	0
gene-APOBR	59.3251	60.3244	56.1907	60.2128	45.3044	67.001	36.2297	62.6042	62.5395	32.6947	57.2339	48.7885	37.5038	53.7054	71.6154	59.1619	57.5356	65.0534	66.2681	55.8517	71.2849	50.8711	58.3103	64.9482	59.6754	60.6284	62.7834	46.8809	52.9461	59.8687	73.339	52.4559	44.6587	71.9066	74.1327	72.2327	64.5698	79.4173	67.429	79.6565	52.5279	71.2306	88.8363	62.4005	88.8106	61.7622	58.4639	57.8876	73.6772
gene-APOC3	0	0	0.175191	0	0	0	0	0	0	0	0	0	0	0	0	0	0	0	0	0	0	0	0	0	0	0	0.212975	0	0	0	0	0	0	0	0	0	0	0	0	0	0	0	0	0	0	0	0	0	0
gene-APOD	0.088753	0.028833	0	0	0	0	0	0	0	0	0.028017	0.107322	0	0	0	0	0	0.082723	0.027202	0	0	0.087247	0	0	0.040204	0	0	0	0.066866	0	0	0	0	0.051014	0.043005	0	0	0	0	0	0	0.100526	0.06142	0.023689	0	0	0	0	0
gene-APOE	0	0.0660783	0	0	0	0.0579107	0.199636	0.0369407	0	0.0654486	0.0520876	0.0921635	0.0802896	0.0663016	0.149815	0	0.0161422	0	0	0.0409395	0	0.120172	0.220965	0	0.0248391	0.190018	0.0704792	0	0	0.0708226	0.028556	0.37403	0.239006	0.102629	0	0	0	0.0384064	0	0	0.0327034	0.0403819	0.132542	0.103465	0	0	0.0335733	0	0.0616614
gene-APOF	0.0135621	0	0	0	0	0	0	0	0	0	0	0	0	0	0	0.0826008	0	0.0480805	0	0	0	0	0.043582	0.0257155	0.014014	0	0	0	0	0.0738589	0	0	0.0240917	0.0184196	0.107307	0	0.0380812	0.0723017	0	0	0	0.0139229	0	0	0.0139311	0	0	0	0.0505498
gene-APOL3	24.4325	15.5717	24.9106	13.5922	24.6967	36.0522	20.0128	23.5807	16.5619	20.9665	19.1559	22.7306	15.2733	32.8107	21.8958	34.8446	22.6609	28.3515	21.6502	32.1082	32.4154	23.2164	9.26375	28.8847	30.8196	22.3529	28.8173	19.2905	26.6593	16.4985	17.7187	11.7629	14.7878	16.9995	22.6908	24.1008	19.1768	21.7023	24.1829	28.2259	16.669	26.3227	17.6806	18.3515	21.9589	16.4025	21.4879	23.6726	16.5527
gene-APOL3-2	1.95599	1.45773	1.2739	1.1121	2.34554	1.72093	2.02047	1.85901	1.45735	1.66355	1.38931	1.51616	1.32248	1.66343	1.24282	1.56004	1.47666	1.59263	1.85749	2.35315	1.693	1.46698	1.56957	2.21837	1.73384	1.79372	1.34552	2.20021	2.20446	1.55078	1.99283	1.44901	1.66963	1.17267	1.98299	1.70693	1.44847	2.10868	1.90612	1.65972	1.65791	2.32278	1.51476	0.995561	1.52745	1.70834	1.36497	2.19638	1.74128
gene-APOLD1	1.61117	1.41695	1.44861	1.73545	0.631658	1.24557	1.65498	1.07007	0.408388	0.306975	0.904329	1.07792	0.696925	0.815301	2.27362	2.04716	1.44017	1.36953	0.340292	1.23886	1.99069	1.21731	1.47436	0.683969	2.60682	1.20713	1.42778	0.478832	0.575662	0.67709	2.11329	2.70876	1.71296	1.48154	0.994605	0.763893	2.70524	1.18654	2.59723	1.63926	0.854702	1.41044	1.65228	1.91225	2.05401	2.3494	1.18963	0.703653	1.28944
gene-APOM	6.88856	8.69292	10.6711	8.92916	9.39785	5.96388	11.8414	6.46024	5.34027	10.8716	6.76499	8.27862	7.92292	4.3224	4.91959	7.47153	11.1543	8.47205	9.14312	6.86141	8.75745	11.1181	8.74405	6.01728	6.10824	7.21942	6.82626	9.99521	5.76995	11.5269	6.52472	10.1062	8.94646	7.86811	5.07927	6.65987	9.53892	8.0568	6.46666	7.23176	7.2315	4.77611	6.72633	6.83868	6.85277	6.49931	7.17297	6.52645	5.84497
gene-ApoN	0	0	0	0	0	0	0	0	0	0	0	0	0	0	0	0	0	0	0	0	0.0246852	0	0	0	0	0	0	0	0	0	0	0	0	0	0	0	0	0	0	0	0	0	0	0	0	0	0.0146094	0	0
gene-APOO	1.53111	1.12157	1.16432	2.05333	1.66095	1.56896	1.57334	1.46281	1.07113	2.90404	1.87223	2.00795	2.25462	1.66692	1.09962	1.1342	1.31944	1.73026	1.41444	1.71663	2.25079	1.84676	2.12622	1.50671	1.44243	1.639	0.504555	1.49017	1.71074	0.921569	1.81919	1.83395	1.54751	0.989137	0.71318	0.87123	1.41859	1.45009	1.39141	1.02081	1.43724	1.45694	1.0806	1.6288	1.13245	1.48893	0.897769	1.74157	1.63879
gene-APOOL	1.23443	0.493865	0.887211	0.468254	1.16	0.902366	0.644936	1.21139	1.24813	1.22807	0.427669	0.988279	0.738609	1.58281	1.05977	0.970095	0.917773	0.990922	0.522842	1.22349	0.951423	0.738346	0.728384	0.914044	1.00209	0.965095	1.1558	1.02832	1.0924	0.899835	0.776575	0.627886	0.733435	0.930405	1.34156	0.821502	0.720943	0.811073	0.591642	1.22471	1.23119	0.855986	0.955358	0.86107	1.66353	0.70143	1.18925	1.16845	0.799112
gene-APOPT1	4.48687	2.95117	2.91909	3.34503	3.45412	3.98387	3.01104	3.13108	2.4962	3.60158	4.42848	5.01276	3.82559	2.62142	3.18564	3.24809	2.6574	3.2957	3.69179	4.26946	3.30179	3.59263	4.63014	4.65556	3.80381	2.83975	2.96003	3.4364	2.91088	3.43077	2.79999	2.95695	3.53587	2.77189	2.68128	3.57878	4.05631	2.64185	3.7006	2.84014	3.43011	4.10911	2.89206	3.52184	2.66988	3.19303	5.44312	2.99599	2.55699
gene-APP	3.16613	3.1363	3.89659	3.83245	3.19176	2.95492	3.98505	3.53524	2.03897	3.2158	3.47108	2.58071	2.76466	3.6455	3.87331	2.81454	2.98188	3.47732	3.07047	2.13206	2.67931	3.07207	1.55936	1.71653	3.66604	3.94822	3.60622	1.11957	2.16078	2.64728	2.20859	2.27877	2.65375	3.07549	2.11971	2.43963	3.73927	3.00539	3.94094	2.55262	1.64957	3.33716	2.86365	4.06114	3.64163	2.46518	2.7179	2.05581	2.71975
gene-APPBP2	34.6934	20.6362	28.9787	22.1942	30.2008	29.7169	27.4073	31.703	28.6131	30.4854	25.3792	28.3249	22.8879	40.1635	29.0702	29.657	18.4296	29.602	25.9374	30.4561	29.9227	25.9411	12.5605	28.5276	30.6373	32.3613	34.5361	19.8736	31.7682	19.8614	18.5667	10.8778	20.0513	23.7964	31.9779	30.9584	23.5032	22.4155	25.8204	31.0017	24.2982	32.5826	23.0425	26.3336	27.6141	28.0856	31.2968	26.4793	24.3249
gene-APPL1	4.90272	3.87248	4.78248	2.24866	4.84701	4.84463	3.8728	5.52287	4.40951	6.24387	3.37639	5.37957	3.50877	6.87098	3.95481	5.14464	3.21506	5.52755	4.8059	5.05842	4.77923	4.52639	0.806966	4.32856	4.74117	5.45552	5.38998	3.93883	6.49257	3.12455	4.85067	1.78431	2.57881	3.34384	6.13797	3.56905	4.4986	4.5152	4.41653	5.97533	5.19341	6.58779	3.60796	4.26339	4.5199	3.8515	5.64615	5.38832	3.57803
gene-APPL2	18.0317	17.9367	21.2368	14.1356	22.2073	24.3468	15.0226	24.2218	18.3999	26.4294	13.6611	20.9671	14.7357	34.784	19.5503	26.7781	14.0545	19.145	17.3076	26.0255	25.3879	20.9716	8.54636	21.8147	26.3376	24.0693	24.5045	19.5067	19.5828	15.8456	12.3096	9.92571	15.2879	16.225	26.1742	20.7729	18.4987	17.8329	22.7248	26.0347	20.548	26.387	16.9259	19.0604	15.3094	21.1519	22.0116	20.7997	18.9787
gene-APRT	68.7781	84.2038	81.4234	76.9509	74.2878	68.9199	85.6368	79.1577	80.5527	134.864	73.1478	88.1729	72.5485	68.84	82.6419	67.4213	89.1869	81.028	80.1751	78.1071	67.2624	77.1739	142.471	64.6802	69.7183	56.5693	58.0811	116.323	72.5846	99.48	105.666	113.299	88.1905	68.7419	63.123	69.2459	84.264	83.4884	64.396	66.3895	83.3619	71.0548	108.822	75.1972	73.8776	74.6315	68.6048	58.8698	62.916
gene-APTX	1.46973	0.777722	2.19205	1.3967	1.81123	1.48898	2.15221	1.85304	1.11443	1.19832	0.971584	1.57572	1.57803	1.6386	1.40693	1.8875	1.71798	1.49189	1.33684	1.48587	1.73987	1.3769	1.17792	0.964957	1.58994	2.02212	1.31078	1.42909	1.55285	1.49762	1.68604	1.91838	1.10109	1.0822	1.04613	1.66519	1.51776	1.37594	1.3164	1.41032	1.80288	1.40307	2.08217	1.52322	0.987311	2.06913	1.44549	1.14782	1.20577
gene-AQP1	0.15887	0.0303881	0.77464	0.729762	0.138837	0	0.734751	0.410042	0	0	0.113183	1.273	0.284803	0.170886	0	0.103366	0.149317	0	0.949476	0.0554069	0.509588	0.178542	0.220038	0.0214606	0.363505	0.468713	0.132528	0.626237	0.0909994	0.283441	0.242159	0.239736	0.174813	0.144094	0.0760926	0.031589	0.196388	0.295366	0.0992796	0.186529	0.0612615	0.433026	0.558899	0.119505	0.372113	0.0563703	0.329276	0.480666	0.667803
gene-AQP10	0.0317217	0.0203043	0	0.0343391	0	0	0	0	0.0588308	0	0.0194237	0.0519072	0.0253425	0.0345666	0.0299395	0.0126419	0.0409941	0.0111109	0	0	0	0	0.0201354	0	0.0692234	0	0.0287763	0	0.0196813	0.0337325	0	0	0	0	0.00778145	0	0	0.039443	0.0260675	0	0.0496868	0	0.0254067	0	0.00949536	0	0.0422631	0	0.0190367
gene-AQP11	1.02134	2.4312	0.930257	0.214044	0.521556	0.893331	1.2047	1.27591	0.484357	0	0.519829	1.15116	1.11553	1.28391	1.13517	0.82204	0.2989	2.19054	1.01283	1.13463	0.994891	1.49381	0.672966	1.0224	1.22138	1.25473	1.24706	0.313853	1.26729	0.769627	0.73335	1.27657	0.972095	0.981891	1.1322	1.8298	1.69772	2.0237	2.41767	0.504745	1.1524	1.08188	0.488567	0.572557	1.30654	1.71057	2.08634	2.01193	1.55651
gene-AQP12B	0	0	0	0	0	0	0	0	0	0	0	0	0	0	0	0	0	0	0	0	0.0111841	0	0	0	0	0	0	0	0	0	0	0	0	0	0	0.0298343	0	0	0	0	0	0	0	0	0	0	0	0	0
gene-AQP2	0	0	0	0	0	0.0253686	0	0	0	0	0	0	0	0	0	0	0	0	0	0	0	0	0	0	0	0.112736	0	0	0	0	0.0819181	0	0	0	0	0	0	0	0	0	0	0	0	0	0	0	0	0	0
gene-AQP3	2.58051	3.08206	2.37854	2.85153	2.58603	2.2383	2.34488	2.40641	2.37115	3.28018	2.64003	2.32749	3.19902	1.78721	2.2314	3.01279	2.24334	2.70641	3.18799	1.99371	2.03785	2.63513	2.55003	1.95401	1.79527	2.20473	1.88309	1.87185	1.60686	2.23301	2.43264	2.75567	3.0642	1.61337	1.77211	1.94567	3.47633	2.24639	2.35155	2.60237	1.5414	1.38437	1.74217	2.50997	1.79548	2.87207	2.11584	1.66541	1.96282
gene-AQP5	0	0	0	0	0	0	0	0	0	0	0	0	0	0	0	0	0	0	0	0	0	0	0.115376	0	0.0192427	0	0	0	0	0	0	0	0	0	0	0	0	0	0	0	0	0	0	0	0	0	0	0	0
gene-AQP6	0	0	0	0	0	0	0	0	0	0	0	0	0	0.0163918	0	0	0	0	0	0	0	0	0	0	0	0.0295322	0	0	0	0	0	0	0	0	0	0	0	0	0	0	0	0	0	0	0	0	0	0	0
gene-AQP7	0	0	0	0	0	0	0.271882	0	0	0	0	0	0	0	0	0	0	0	0	0	0	0	0	0	0	0	0.0477706	0	0	0	0	0	0	0	0	0	0	0	0	0	0	0	0	0	0	0.0334172	0	0	0
gene-AQP8	0	0	0	0	0	0	0	0	0	0	0	0	0	0	0	0	0	0	0	0	0	0	0	0	0	0	0	0	0	0	0	0	0	0	0	0	0	0	0	0	0	0	0	0	0.0202075	0	0	0	0
gene-AQP9	0.734716	0.410699	0.530876	0.568059	0.37215	0.374927	0.794086	0.595454	0.718015	0.288409	0.342631	0.427128	0.752431	0.392116	0.858067	0.429431	0.442404	0.799677	0.277444	0.534326	0.550507	0.484878	0.43777	0.883858	0.540333	0.530172	0.898045	0.830432	0.693858	0.445447	0.598238	0.932456	0.66143	0.646941	0.914224	0.274778	0.390843	0.574547	0.726659	1.0649	0.539561	0.73294	0.560486	0.686886	0.913761	0.127202	0.409178	0.660749	0.822411
gene-AQR	8.67569	5.52921	6.63249	5.18537	6.49604	6.88164	5.01751	6.61513	7.2906	8.51566	5.34902	6.58495	5.34056	10.9358	6.06213	7.3654	4.58757	6.26471	6.13387	6.4437	7.01233	4.50241	1.74811	7.84889	6.60845	7.98766	8.14877	5.67356	9.01175	5.00707	6.42783	3.207	4.90232	4.35055	7.75625	5.58464	5.0172	5.62279	5.93463	8.03228	6.38144	8.49127	3.63774	6.29011	7.00899	6.53367	7.58231	6.68871	4.6645
gene-AR	0.0276462	0	0	0	0.0374871	0.110648	0	0.0488129	0.0540394	0	0	0.0264392	0	0	0.0610458	0.0714417	0	0.0367524	0	0	0.0474954	0	0	0.111844	0.036624	0	0	0	0.0266538	0.0758313	0.0159152	0	0.0566642	0.0206666	0.122569	0	0	0	0.0230595	0.0814523	0.187136	0.227048	0	0	0	0.170796	0	0.343772	0.0278991
gene-ARAF	11.9346	17.0645	14.5469	11.4955	12.6007	12.8595	12.557	13.6271	12.757	14.0127	13.0952	13.971	11.5123	12.8962	13.1779	13.5154	13.7222	13.8589	11.1447	13.9061	12.7519	13.1097	14.113	10.9936	12.6932	11.2946	10.9614	13.8509	12.9287	14.6996	16.1122	14.8614	13.918	13.4174	11.07	13.0677	13.6373	13.3419	13.1658	12.9175	11.2319	13.7667	14.1363	14.054	11.5136	12.5037	13.0928	13.5758	12.6809
gene-ARAP1	65.2324	86.6194	70.5927	68.4176	65.2828	78.0021	55.3739	88.465	71.6575	62.4478	71.7323	62.9418	60.34	54.1049	86.9532	78.0584	91.6243	79.7356	67.2408	72.0882	86.6605	73.6571	71.7296	101.213	81.2506	84.0905	93.209	86.9478	59.8455	83.664	86.6922	104.067	90.261	91.9763	102.25	109.359	82.1406	89.0277	85.634	88.7629	70.9371	85.5931	88.207	90.7802	88.5317	85.9566	79.2782	85.1161	86.818
gene-ARAP2	7.96557	3.33756	3.99618	3.10588	6.2089	5.6527	2.9229	5.3917	5.47287	10.8644	4.85248	5.36802	4.69226	9.32421	5.09614	5.80349	4.09056	5.19412	4.60395	4.7339	7.63776	5.50721	1.63825	6.8541	5.66018	6.73233	8.55552	7.20774	6.6694	4.61631	4.3901	1.54097	4.11403	3.81164	5.44929	5.4069	3.67579	5.41306	5.40454	8.41115	4.4454	6.62152	3.18652	4.86648	5.41186	6.35532	6.52134	7.48372	4.96621
gene-ARAP3	21.945	25.2575	18.5537	24.4002	18.9205	28.9587	17.2975	34.4187	29.399	10.8563	22.6254	19.2661	18.7733	17.3463	31.9917	30.4058	32.5685	28.4239	20.3587	21.6821	32.8458	28.1724	21.204	50.2207	25.6256	38.9892	43.5476	32.3331	19.5502	25.2154	25.0408	30.2818	29.0724	35.3612	48.2429	50.1749	27.5176	32.2209	32.6147	35.4314	26.1261	29.9955	28.6518	32.3641	34.9295	30.0834	24.8101	28.2755	26.0331
gene-ARC	0	0.0558353	0	0	0	0.045115	0.0861371	0	0.040088	0	0.18621	0.0491243	0.0219265	0.0588792	0	0.0924849	0.0200309	0.041316	0	0	0.0826277	0.070591	0.0595063	0.0169962	0.0717315	0.0764946	0	0.307176	0.0698816	0	0.0222583	0.0362916	0.0597793	0	0.0239449	0	0.0863696	0.0679338	0.110548	0	0	0	0	0.13198	0	0.149169	0	0.0869863	0
gene-ARCN1	48.9969	30.8655	40.3361	37.0902	40.4466	46.0567	37.5552	41.2064	46.7588	57.1573	36.8792	41.8699	34.8181	53.245	42.9059	40.0822	29.5381	40.3482	39.0621	39.1995	43.4533	36.62	14.086	49.719	43.1781	45.6416	41.3369	46.5908	55.7267	37.2301	40.4932	20.8895	29.2111	35.3262	41.4211	29.7333	35.4221	35.6035	35.8965	41.9935	40.5713	42.5211	29.5378	33.09	37.1783	31.6801	45.4422	38.7678	37.6558
gene-AREG	0.0399322	0	0.0868469	0.0997076	0.0575658	0.0755487	0	0.069879	0.112149	0.120472	0.0932211	0.0986553	0.0440476	0.0530366	0.122847	0	0.0362788	0.0713086	0.108706	0	0.0677337	0.0459637	0.042607	0.228098	0.0552238	0.201274	0.0503524	0	0.096101	0	0.040075	0.144148	0.0704809	0.0981985	0.0842108	0.108599	0.204677	0.0577711	0.0338027	0.11958	0.087057	0.125935	0.0412148	0.0715429	0.10108	0.0727276	0.0519703	0.0788477	0.278149
gene-AREL1	27.718	33.5127	30.914	22.4153	28.8002	27.9961	26.0171	25.8518	23.1831	21.0298	25.2527	21.7826	20.1187	30.9268	26.1219	26.8048	23.6527	29.5973	24.8467	26.2431	23.3991	24.9486	15.2811	27.2458	26.8716	26.8752	26.991	12.4467	28.3592	24.3014	28.1249	20.6561	30.9033	26.7223	29.2669	28.4891	25.3863	21.6067	25.1481	28.2222	24.0139	29.6373	24.0709	26.8908	27.6012	27.7289	28.0889	26.2509	22.9124
gene-ARF1	119.382	128.188	114.509	127.533	98.357	108.934	114.865	108.692	115.187	110.656	117.592	111.681	115.184	95.5523	123.725	104.899	117.093	109.77	121.638	114.92	111.53	117.082	142.948	117.901	98.9613	112.303	101.182	108.51	120.645	116.989	140.897	135.381	114.77	114.117	106.589	123.501	122.909	137.419	115.237	109.742	119.023	104.9	125.886	120.264	123.528	119.907	112.054	103.846	103.02
gene-ARF2	7.32939	7.54526	8.33085	7.73063	8.31267	6.09847	8.31111	10.0114	9.1021	11.6794	8.77956	8.25694	6.40444	8.86025	10.0671	7.97983	6.07441	9.32025	9.01855	8.59764	8.56318	5.99101	8.80458	7.97181	9.31149	7.72389	6.70588	6.91593	10.376	6.4502	8.6568	7.33176	5.72733	7.7043	5.63778	7.31227	10.0075	9.02141	7.4334	10.1483	11.3108	8.77424	9.49326	9.26736	6.98473	7.1615	5.87895	6.88539	6.13331
gene-ARF3	40.7619	46.7972	46.9947	70.869	39.315	42.2449	45.653	48.1284	49.2397	35.7771	51.9874	41.0441	50.5493	32.8143	61.7242	39.7935	54.132	47.2389	48.9251	37.6564	44.5403	43.6047	51.1048	47.0861	40.6069	46.777	44.4306	52.1862	42.8878	55.2133	59.4785	68.177	51.1942	47.2898	46.0766	52.5678	54.8783	54.4043	47.7294	45.8212	47.5135	39.1958	50.6731	52.6959	54.348	46.0153	47.3409	45.3131	43.9766
gene-ARF4	86.8836	89.4736	90.2673	97.5447	83.7316	79.3581	84.7301	82.2233	91.2287	92.1387	86.6599	88.9205	95.6843	82.7742	103.654	83.6623	92.8457	93.311	99.6196	91.8534	85.8279	80.0344	94.5743	86.9405	84.406	82.3985	80.8038	98.7552	100.255	88.6145	95.3129	94.5771	91.5794	82.6205	80.6895	92.5115	99.2168	91.3072	80.4324	92.745	95.911	81.2627	83.3688	92.5543	93.6079	86.238	86.3845	82.5404	88.5844
gene-ARF5	5.54185	8.93964	6.9789	6.48147	6.06846	6.53506	6.72747	5.08812	5.14435	11.2183	6.87891	5.94874	6.70802	5.20738	7.48736	6.17201	5.9668	7.4567	7.02863	6.60335	6.50875	7.49373	10.9671	4.04371	5.08799	4.68383	4.25467	10.2212	6.4662	7.476	8.6812	9.1781	8.31367	6.84473	4.37593	5.53972	7.216	7.44478	6.35782	5.7188	8.31559	4.84955	9.27183	5.52487	5.82399	7.34919	6.87941	6.21266	4.64169
gene-ARF6	136.001	110.514	130.436	111.236	111.383	104.079	132.591	109.51	101.054	126.928	117.352	121.622	111.715	115.088	106.727	119.225	104.458	114.504	116.936	112.521	103.566	117.901	112.472	91.2657	102.302	109.044	97.902	126.945	119.6	106.383	117.057	112.06	105.773	103.844	94.8846	94.8807	109.126	122.374	106.136	101.046	102.898	115.214	118.753	111.768	112.327	111.383	107.699	100.875	105.377
gene-ARFGAP1	8.8909	12.8538	9.35177	7.57149	10.1748	8.84211	10.2277	9.63859	9.52844	16.7407	10.0605	11.4309	8.49178	8.58196	9.21136	11.3385	10.6827	9.48621	8.89283	10.9819	10.5333	11.945	15.529	8.24483	8.83864	7.98282	7.35383	11.5658	9.01746	10.707	11.0767	13.9887	11.3951	10.1571	8.96193	9.64197	10.1928	10.1384	9.91314	10.1284	10.2201	10.144	12.0915	9.27188	9.0379	13.0216	11.2162	8.59184	8.2401
gene-ARFGAP2	37.5285	53.3883	44.4738	40.4392	43.368	42.387	42.3267	40.8033	37.0093	56.9893	40.7765	41.2366	43.2434	39.4063	37.3114	38.7333	49.2776	40.7289	40.0205	42.0626	38.667	45.5522	49.0515	40.6953	37.1819	35.0676	38.029	50.0013	42.4538	48.225	45.8453	52.7229	47.3059	42.1945	37.3212	47.657	46.1159	46.673	41.8984	38.4164	41.3022	41.5901	41.4328	42.62	39.319	40.8372	40.0244	40.1779	37.8029
gene-ARFGAP3	4.54756	3.0254	3.71279	2.8629	3.9596	3.23737	3.88964	3.95848	4.07613	4.71285	3.63937	3.09479	3.17372	4.46021	4.30619	3.89699	2.43762	4.3743	4.00035	3.49019	4.12294	4.40374	3.0771	4.31115	3.70165	3.86433	4.45079	4.72879	5.05763	3.68073	3.83198	2.68941	3.19816	3.9121	3.7366	3.93787	4.62096	4.44237	4.13972	4.46806	3.86998	3.80091	3.89798	3.33337	3.81634	4.09146	3.60282	4.28861	3.65586
gene-ARFGEF1	9.22417	4.93244	6.09514	4.81983	7.78269	9.4757	5.59923	8.23941	7.46391	9.90295	5.97805	7.33502	5.79332	11.4604	6.86728	9.72571	4.64499	8.40869	7.11271	6.90797	8.01309	6.61252	2.78661	9.89504	8.67569	8.57683	9.34647	7.88516	8.88738	5.15877	6.01801	3.16884	4.13211	5.92728	10.2476	7.56609	6.85688	7.08226	7.35165	9.57111	6.20645	9.99782	5.14661	6.82756	8.23367	6.29398	7.61284	7.41278	6.33411
gene-ARFGEF2	4.19572	4.01574	4.28913	2.15625	4.46543	4.03739	2.70422	4.27788	3.53706	3.70438	2.73456	3.62386	2.8571	5.35968	2.86073	4.48478	2.32601	4.11529	3.62111	4.00034	4.22901	3.18767	0.991414	3.63114	4.35277	3.95358	4.51564	2.48147	4.2277	2.60435	2.85563	1.56007	3.14308	2.84822	4.14563	3.56688	3.3026	3.06606	3.91952	4.25308	2.70105	4.37006	2.82655	3.57073	3.11513	3.52608	4.04971	3.50864	3.24967
gene-ARFGEF3	0.210685	0.479394	0.279428	0.0952041	0.151099	0.29236	0.206667	0.432047	0.484553	0.817923	0.0685189	0.237016	0.407	0.432476	0.367463	0.0927605	0.18795	0.141507	0.450319	0.495844	0.252853	0.266346	0.0132986	0.305428	0.561798	0.220918	0.498489	0.617872	0.162609	0.166925	0.234528	0.286125	0.695521	0.566561	0.402904	1.4257	0.642021	0.432808	0.377039	0.424361	0.845685	0.568741	0.602104	0.874092	0.31946	0.623825	0.322676	0.747872	0.695517
gene-ARFIP1	9.5421	6.41836	8.19875	6.45103	9.70786	7.49359	8.23863	9.70362	9.26939	9.24424	8.16741	10.9455	6.22729	10.0565	7.82309	7.32498	6.17589	6.95099	9.80257	6.39432	8.55424	7.67841	3.68943	10.0707	8.23973	9.52341	10.6802	8.51421	10.2634	6.41032	7.57155	3.74852	5.3692	8.48868	13.0365	6.94586	7.94309	8.69175	12.1569	11.0561	10.43	10.1675	6.5748	7.81895	10.1329	7.92863	9.48024	10.3037	8.67771
gene-ARFIP2	6.37367	8.67812	8.65099	7.37578	8.07684	6.5359	7.89001	7.50033	7.53653	9.5036	7.21891	7.94421	8.35968	7.04583	6.5868	7.4258	8.70166	7.6649	7.50784	7.99129	7.25729	8.55285	7.35681	6.07516	6.71871	6.34387	6.01848	6.22247	6.82118	7.96391	7.57655	9.62348	8.11203	6.57874	4.91843	5.68993	8.20998	7.63214	8.56767	6.48101	6.09377	7.75925	8.55724	6.42476	7.11864	6.49327	7.60033	8.0275	7.48937
gene-ARFRP1	16.5873	22.061	19.2687	16.296	19.3792	20.063	20.0706	17.9958	15.1769	26.4188	17.8951	21.3544	17.8823	16.2708	16.4547	16.2149	21.6153	18.2345	20.096	20.231	16.4021	22.1539	24.7658	14.2317	16.0539	15.6416	15.1865	26.6998	17.6957	19.7321	19.9167	24.9251	17.6986	16.7588	13.868	15.9295	18.0259	20.6692	18.798	15.8343	17.6121	18.0773	22.8733	20.2882	16.2507	19.3507	20.1738	18.9463	17.3344
gene-ARG1	0.560562	0.587614	10.3662	1.09926	0.750416	0.519709	16.4733	1.01495	0.630862	0	1.27018	11.3048	3.61192	1.5582	1.58375	2.99998	1.52554	1.502	21.5919	0.53132	4.21188	4.11569	0.15305	1.43553	7.25813	33.1293	0.649952	0.540332	3.45055	2.91439	0.937135	1.8888	3.18733	11.2623	0.0116219	0.0737898	3.94858	0.383096	2.3498	2.16524	0.265365	1.61662	6.7281	0.314584	1.26525	0.391891	0.883127	10.3821	7.05596
gene-ARG2	18.0111	21.4862	18.3663	47.5372	13.6645	26.1015	19.991	22.7684	29.4988	15.5895	31.3454	15.3114	22.4379	14.9068	33.0479	26.4721	32.284	21.0767	18.4623	15.872	26.3491	19.5102	26.9279	57.4847	20.0123	32.989	30.6116	33.5265	19.516	24.9875	17.9542	37.6621	24.5209	23.0114	35.105	36.829	28.7522	38.837	23.3437	24.969	29.6977	25.3625	23.7109	27.9238	31.6339	24.5356	21.0439	28.8426	30.1429
gene-ARGFX	0.162893	0	0	0	0	0.227626	0	0	0	0	0	0	0	0	0.0791247	0	0	0	0	0	0	0	0	0	0	0	0	0	0	0	0	0	0	0	0	0	0	0	0.22053	0	0	0	0	0	0	0	0	0	0
gene-ARGLU1	32.7213	28.023	30.2578	12.4919	38.3221	32.7493	23.75	40.4457	28.2915	37.4056	18.8764	29.147	20.4861	49.46	22.6807	39.7962	27.5892	35.8743	21.8712	38.8862	37.4254	31.6543	10.5213	33.0597	37.4555	35.2874	42.0218	28.5064	30.8465	22.5219	19.3828	14.5265	23.5861	27.8377	35.6223	31.932	22.0975	27.6632	36.9183	36.2429	27.6431	40.0132	24.8947	30.6645	30.2795	29.0509	36.5827	35.655	28.5667
gene-ARHGAP1	37.4299	51.7626	38.8141	32.9416	35.7212	33.9487	39.3566	30.8858	31.0648	37.7549	37.416	32.3183	32.4	31.0784	29.1736	32.7131	32.1139	36.6575	34.4847	32.2869	31.1859	33.9419	31.1945	24.8014	31.0342	30.4752	29.1891	25.1225	36.9521	35.8569	45.3438	44.0215	46.5591	34.1528	26.9444	35.7786	36.4969	33.6249	35.5639	38.5278	29.3877	32.4806	32.9291	36.3764	29.1853	34.9599	30.6486	40.5253	31.5777
gene-ARHGAP10	2.21927	1.52648	1.41973	1.46224	1.20142	1.66093	0.932435	1.68391	3.27213	1.43185	1.38134	1.48686	1.14342	0.914864	2.21766	1.46308	1.10143	1.91926	1.48604	1.64689	1.94945	1.16143	2.41757	1.50398	0.846308	2.19591	2.67799	0.869321	1.76246	2.41291	3.18062	1.06273	1.01863	2.67432	2.36898	1.63343	1.97728	2.56869	2.72742	2.70434	2.52615	2.10903	2.8099	1.58504	3.6549	1.97176	2.32938	1.07051	1.61664
gene-ARHGAP11A	1.64943	0.563144	0.917967	0.402612	1.0583	0.710097	0.303561	1.238	1.39488	1.58225	0.587899	0.68809	0.662919	1.15733	0.844745	1.02741	0.623791	0.964808	0.631894	0.666588	0.68826	0.648238	0.319738	0.893829	1.11156	1.06533	0.793023	0.878711	0.53751	0.521366	0.445781	0.155599	0.542734	0.428707	0.687117	0.742654	0.767497	0.333633	1.00225	0.731185	0.750863	0.697804	0.522949	0.45072	0.669692	0.762402	0.73632	0.673493	0.665934
gene-ARHGAP12	17.4374	15.2768	19.2272	8.70621	20.2641	19.5405	15.243	17.5151	15.6801	14.9615	12.9376	18.5345	13.6634	27.0871	13.4934	21.2237	10.6838	20.0712	13.1159	19.8481	19.4473	17.563	8.12143	18.3534	20.9948	16.8848	17.4857	13.2199	20.805	10.0639	10.1669	5.47229	11.0782	12.1792	17.3569	11.9506	12.9454	12.457	13.8907	14.683	12.4172	17.8603	10.4111	16.799	15.1574	15.7506	15.6803	14.991	15.3111
gene-ARHGAP15	9.4225	5.27193	5.44951	6.93203	6.14753	7.5482	6.66482	7.79235	9.09554	14.5113	5.48716	6.84135	8.36428	10.9434	7.82246	8.01966	5.38868	7.93371	6.49251	7.02231	8.91403	6.62937	3.92066	11.5494	7.49437	10.2877	9.75092	18.1417	10.6645	6.67778	5.6709	4.67154	4.02696	6.08191	8.70679	6.42397	6.82502	7.04996	7.20911	7.80121	8.51355	7.84574	6.18061	6.69589	8.07036	5.39771	6.52596	7.21016	7.24167
gene-ARHGAP17	35.9932	30.8904	34.6865	22.0412	34.2667	32.7136	26.2271	35.6556	26.4099	28.6106	28.7339	30.0598	23.0288	37.2407	34.5355	33.3614	30.505	39.3287	30.8556	32.0264	34.8372	32.1592	17.643	26.0746	39.0519	29.7435	39.3436	21.7394	32.4665	28.7515	36.2893	24.2801	31.9802	28.528	33.597	31.6348	28.7479	25.6403	31.4516	36.4982	24.8164	37.3041	28.6549	33.7815	29.1806	28.2171	34.6686	28.971	31.2734
gene-ARHGAP18	2.72027	2.77578	2.98981	3.4567	2.63034	2.35361	1.84009	3.54563	3.29364	3.54482	3.86999	2.64245	1.84667	2.86853	3.24566	2.4467	2.44997	3.44955	2.50695	2.1178	2.99629	1.8991	2.16345	1.45823	3.71242	3.68159	3.7576	3.00356	2.85875	2.21785	2.06607	1.60323	2.54774	2.74116	2.80256	2.30028	3.01432	2.77385	2.52726	3.32345	2.3021	3.76472	2.34082	3.06926	3.54585	2.01443	2.38344	2.01329	2.19326
gene-ARHGAP19	2.12742	1.84304	2.68857	1.59905	1.95631	1.7408	1.46415	1.79193	1.84265	2.35073	1.36104	1.96911	1.91279	2.33742	1.74197	1.58939	1.69931	1.75559	2.14123	1.70234	1.76895	2.22719	1.08881	1.53335	1.72797	2.03846	2.02502	1.71465	2.19975	1.25846	1.14668	1.46113	1.82068	1.55351	1.80564	1.51378	1.66883	1.08236	1.5182	1.6562	1.55795	1.57985	1.13308	1.6729	1.27219	2.24524	2.13034	1.7425	1.89616
gene-ARHGAP20	0.0135586	0.006403	0.00247252	0	0	0.0123246	0	0.00834973	0.0104668	0	0	0	0.00746292	0.00641874	0	0.0228534	0.00398325	0	0	0.0218528	0	0	0	0	0	0.0180352	0.0491967	0	0.011797	0.00990304	0	0	0	0	0.0233968	0	0.0046192	0	0.0100345	0.0281873	0.0285501	0.00579482	0	0.0131328	0	0.0108695	0.0031455	0	0.0117924
gene-ARHGAP21	2.15983	1.36243	2.47862	1.82258	2.04912	2.26761	1.77539	2.76508	2.39252	2.31633	2.45223	1.61701	1.48885	2.89466	3.01475	2.7346	1.22237	3.50471	2.23801	1.88828	2.37725	1.68783	1.11364	2.02901	3.53885	2.45252	3.61663	1.31352	2.00401	2.05375	2.32567	1.69022	1.86406	2.61957	2.47298	2.80291	2.94162	2.30233	2.64417	3.25395	1.84677	3.82007	3.07617	3.07194	2.72019	1.43137	2.33359	1.82189	1.48533
gene-ARHGAP22	0.464334	0.610838	0.929494	0.770832	0.674492	0.646764	0.40837	1.27119	0.672103	0.500191	0.682084	0.597616	0.493285	0.506138	1.09155	0.777896	0.972427	1.10968	0.653207	0.51336	0.567072	0.478742	0.896167	0.381769	0.59316	0.921938	0.772702	0.576405	0.786147	0.738247	0.575312	0.991888	0.929035	0.940418	0.67264	1.17482	0.952741	0.763851	1.15814	1.09955	0.926483	0.642377	1.01361	0.603904	1.12146	0.744168	0.465208	1.08885	0.630041
gene-ARHGAP23	1.21004	0.695898	0.82593	0.647243	0.60538	0.480075	1.07098	0.746011	0.717661	0.754367	1.08547	0.938901	1.10311	0.920387	0.494495	0.844539	0.606056	1.08251	0.711074	0.513976	0.964574	1.109	0.377731	0.251041	0.920205	0.698742	1.48597	0.281368	0.708516	1.06542	0.91898	1.50562	0.767749	0.561821	0.498524	0.921295	0.650661	0.593521	1.036	0.488895	0.544969	0.624587	0.967902	1.03477	0.75912	1.39726	0.512086	0.369321	0.568384
gene-ARHGAP24	2.3665	2.82635	3.25495	2.01646	2.50294	2.35365	1.67045	1.93533	1.49133	1.5828	1.21659	1.83325	2.17632	3.00279	1.65161	2.39816	1.211	1.61543	1.74069	3.82876	2.882	1.18652	1.5807	0.925576	2.03042	2.6898	2.14129	2.11008	3.70171	1.35227	2.28377	1.53272	1.32449	1.36389	1.95632	1.39755	1.19914	2.10604	1.31119	1.88571	1.49868	2.96419	1.72561	1.65939	1.54593	1.48291	1.74046	1.61651	2.13425
gene-ARHGAP25	18.891	17.0188	15.6125	17.7856	13.3943	17.5024	12.9027	20.0507	20.3754	13.2634	15.8011	15.3563	15.1389	16.9616	18.7512	18.7245	15.6795	17.2117	15.7436	18.3313	19.0954	15.667	17.4276	23.5505	15.9795	22.533	19.8288	20.4813	19.3374	17.5676	20.0684	14.1601	14.0311	19.5791	24.137	21.4836	17.081	21.4928	17.9727	21.4854	17.6787	18.2273	20.5169	15.5548	21.4391	17.1881	16.6686	18.8859	17.0374
gene-ARHGAP26	17.5532	10.7176	11.2585	15.4292	12.5321	12.8144	10.1519	19.0366	14.1427	12.0466	15.8608	11.362	11.4736	14.3967	18.1354	15.9097	12.4119	15.7205	11.5014	10.6117	17.903	12.6589	6.14252	23.4833	15.9057	18.0571	18.8975	13.443	12.678	10.6206	9.82706	7.50714	13.2152	11.8504	19.4499	21.5298	14.9565	16.3098	14.9253	17.2044	11.9096	18.3815	10.868	12.0519	16.4406	13.6694	12.7883	16.4665	26.0606
gene-ARHGAP27	23.7912	31.4605	30.5379	16.3591	28.6311	29.5549	22.4782	29.0104	18.1155	22.0155	21.7133	24.2177	19.4926	30.6946	21.5276	26.7799	27.5801	24.7708	23.7862	34.5269	24.8546	24.5213	17.1574	21.9455	28.364	21.0335	24.9558	23.2691	29.47	24.2175	21.3585	25.8558	22.1317	22.6621	25.639	26.5034	21.1056	21.9782	20.425	25.3273	16.3705	28.7797	22.3059	27.7813	18.5119	24.6866	26.5278	23.5736	26.0724
gene-ARHGAP28	0.255466	0.149045	0.226741	0.226519	0.0542823	0.159287	0.322738	0.13601	0.105036	0.185538	0.0948244	0.138826	0.0921681	0.23445	0.216152	0.311478	0.0347314	0.0288317	0.0659419	0.135145	0.261501	0.0227782	0.252985	0.0785347	0.317608	0.164599	0.310895	0	0.006962	0.130039	0.0887004	0.0618165	0.233534	0.112237	0.143105	0.121149	0.236499	0.0776373	0.100581	0.0938997	0.102793	0.198035	0.222934	0.188068	0.329899	0.222511	0.0406103	0.107046	0.0810541
gene-ARHGAP29	0.238887	0.104831	0.24776	0.650868	0.159516	0.105318	0.246359	0.395636	0.157546	0.243607	0.165016	0.202665	0.338801	0.289483	0.323531	0.552225	0	0.275336	0.0788287	0.232021	0.346139	0.250031	0.391747	0.243796	0.314028	0.253733	0.169527	0	0.281676	0.230204	0.265538	0.260679	0.0763575	0.209255	0.197393	0.0984555	0.695858	0.290723	0.638565	0.405943	0.189092	0.647138	0.282403	0.342109	0.335905	0.316692	0.406356	0.213862	0.106907
gene-ARHGAP30	88.7346	101.863	95.4709	82.2325	77.0517	93.2428	74.3201	93.5546	89.6424	69.9257	86.624	81.5454	71.7245	74.1002	94.4464	87.287	92.5603	90.9378	88.1851	85.6611	94.6399	85.166	86.8292	98.9927	87.2056	94.7053	93.9107	81.656	87.6335	99.3242	100.39	92.3956	90.4254	96.5484	100.047	106.598	95.5835	99.076	96.8225	98.2397	82.2164	90.9108	101.868	88.237	95.1499	90.4493	85.9106	81.627	80.3158
gene-ARHGAP31	3.85085	2.4039	2.77368	2.38769	3.37813	2.8515	1.87212	2.71674	2.42583	2.67127	2.67695	2.75728	1.80674	3.46623	4.71897	3.45512	2.75543	3.89464	4.71986	2.61912	3.29355	2.89283	1.24118	3.12565	3.91269	3.1119	4.47143	2.37486	2.80638	3.70827	2.97598	1.48152	3.04368	2.59332	3.15394	3.35626	2.86286	3.54577	3.34447	4.22263	2.42401	3.87736	2.33785	2.37977	3.02088	3.10604	2.98011	3.24615	3.05212
gene-ARHGAP32	0.280465	0.409299	0.0412873	1.09167	0.392864	0.207527	0.0691289	0.715679	0.69728	0	0.644963	0.088628	0.12138	0.497744	1.10089	0.251067	0.627311	0.768445	0.199356	0.285772	0.351961	0.220595	0.112313	0.379949	0.96589	0.2963	0.442929	0.599786	0.460986	0.470434	0.696709	0.0165922	0.546162	0.143607	0.216083	0.343271	0.41146	0.302401	0.318681	0.136655	0.372028	0.990612	0.435851	0.468418	0.377226	0.401334	0.471469	0.0904709	0.457106
gene-ARHGAP33	0.488555	0.32073	0.387526	0.215822	0.455261	0.316822	0.264851	0.417699	0.268466	0.57965	0.185506	0.255627	0.0676913	0.185019	0.252693	0.360995	0.299567	0.445417	0.376507	0.394923	0.437603	0.260926	0.20728	0.102493	0.386759	0.411257	0.362526	0.189829	0.338389	0.297846	0.194067	0.456703	0.393113	0.273261	0.322642	0.494016	0.269386	0.342188	0.557124	0.365085	0.215123	0.513905	0.237326	0.271586	0.147633	0.341936	0.528225	0.394211	0.424024
gene-ARHGAP35	17.4947	17.3119	16.453	9.01965	17.4246	17.1801	12.2238	19.415	12.4892	13.56	14.3156	15.6603	8.33119	20.2355	12.5038	19.1956	14.394	17.6904	16.3648	17.1215	16.5678	13.1008	7.1077	14.2361	19.006	15.7901	19.0921	9.78947	20.5998	13.5902	13.9968	8.18304	13.6031	14.4669	17.9017	20.6238	14.0811	13.5759	17.6571	19.0284	11.261	19.5437	14.9833	19.2721	15.0005	13.1658	18.2262	16.8981	14.3714
gene-ARHGAP39	11.1233	10.1588	10.2537	5.83314	12.0982	8.39304	10.1377	9.32838	7.63564	11.3885	8.91867	11.3489	7.42035	9.58742	6.67887	10.4694	10.0607	9.23036	8.17751	8.09317	8.4384	11.7148	5.47422	7.05182	8.04374	8.33203	9.34785	5.59365	7.32701	10.1586	6.83386	9.68456	10.0176	7.41931	6.62377	9.64828	8.56376	6.57346	11.8627	8.30469	6.19738	9.82071	7.85241	10.184	6.63446	9.6825	9.08428	8.26709	9.57456
gene-ARHGAP4	117.507	163.398	130.042	89.0921	125.053	116.61	116.672	118.999	117.692	137.04	106.655	123.935	94.4156	102.756	99.5094	111.044	128.221	123.093	110.866	123.571	121.167	139.085	119.127	94.5023	103.978	102.052	111.317	125.575	105.038	137.497	146.845	142.165	137.248	129.145	117.663	118.986	111.713	109.862	127.462	116.608	104.331	125.3	148.736	138.884	121.13	123.709	127.251	112.837	107.196
gene-ARHGAP40	0.0121793	0.00872193	0	0.00757411	0	0	0	0.0371608	0.0190448	0.0218411	0.00583812	0.0200425	0	0	0	0.0315868	0.0124949	0.0190341	0	0	0.0514483	0.0126363	0.0276578	0.00609676	0.018739	0	0.0364942	0	0	0	0	0.00908909	0.0248588	0.026525	0.0211951	0.0263828	0.0506174	0.0350549	0.00774284	0.0158477	0.0650087	0.0104449	0.0214367	0.00562503	0.0130494	0.0918185	0	0	0.0179239
gene-ARHGAP42	0	0.174099	0	0	0	0	0.0140561	0.0287335	0	0	0.0145174	0	0	0	0	0	0	0	0	0	0	0	0	0	0	0.0502947	0	0	0	0	0	0	0	0	0.0409865	0.0688143	0	0	0.0568457	0	0	0.0967748	0	0.0366747	0	0	0	0	0
gene-ARHGAP44	0.0142874	0	0.0329854	0	0.00887149	0.0189698	0	0	0	0	0.0198761	0	0.018313	0.0110673	0	0	0	0.00907099	0	0	0.0589938	0	0	0.00856494	0	0	0	0	0	0.0561715	0.0133392	0	0.00742932	0	0.0212809	0	0	0	0	0.0335783	0	0	0.0183516	0.0380397	0.059109	0.0379547	0.0123809	0	0.0478814
gene-ARHGAP45	111.172	152.76	119.43	80.686	125.657	116.261	111.455	125.962	98.0594	121.117	111.779	107.952	100.993	104.959	100.522	123.3	132.274	116.718	107.253	114.394	120.064	126.311	96.7686	120.537	111.533	119.082	121.757	112.078	99.6359	116.027	99.1592	124.738	133.852	115.181	130.764	138.737	113.103	127.852	136.774	114.337	98.0831	126.872	118.094	133.1	106.22	124.838	119.185	128.823	112.536
gene-ARHGAP5	7.48505	0.441391	3.08807	3.26715	4.12165	0.805678	2.4166	5.22806	3.3498	2.62174	3.24315	1.5635	1.9434	5.99496	2.8508	2.91491	3.17157	3.78055	1.37035	2.72355	4.20936	2.3191	0.677078	2.66232	4.74019	6.60245	6.07043	1.90974	5.35262	2.22516	2.85159	1.72057	1.90847	2.03261	3.80149	2.94399	1.70363	2.65259	3.25548	5.5448	3.75838	6.78162	3.54209	2.32623	1.925	3.49408	4.58686	2.50766	2.85593
gene-ARHGAP6	0.0644246	0	0	0	0.0282112	0	0	0	0.01756	0	0	0	0	0	0.00182582	0	0	0	0	0.0476804	0.0304854	0	0	0	0.00630623	0	0	0	0.0652462	0	0	0	0	0	0.0411364	0.0130758	0.00389023	0	0	0	0	0.0233686	0	0	0.0849577	0	0.103958	0	0
gene-ARHGAP6-2	1.33595	1.61889	2.05724	1.20463	1.05268	2.17033	1.24747	1.34321	0.86855	1.11668	1.73036	1.6894	0.997683	1.32663	2.43883	1.59197	1.27813	1.78525	1.99179	1.5747	1.95255	1.14891	0.95157	0.647962	2.34189	1.70751	1.80042	1.66619	1.91562	1.61664	1.85965	1.53766	1.46754	1.86597	1.43559	2.51672	2.07766	2.0714	1.39217	2.2797	1.41192	2.26975	2.23456	1.88371	1.60019	1.57836	2.30096	1.77913	1.90725
gene-ARHGAP8	0.017017	0	0	0	0	0	0	0	0	0	0	0	0	0	0	0	0	0	0	0	0	0	0	0	0	0	0	0	0	0	0	0	0	0.0249137	0	0	0	0	0	0	0	0	0	0	0	0	0	0.0205334	0
gene-ARHGAP9	35.1881	50.2758	36.4431	37.9278	39.1174	46.1366	36.7255	42.3625	42.8147	36.2673	38.3759	36.8221	37.8191	33.0699	45.2465	41.4695	56.4756	42.5473	42.0094	42.4986	45.9495	44.6594	53.6392	45.0256	41.0361	40.9737	44.8841	50.0811	33.5133	47.6176	44.416	56.7396	43.0967	46.8815	49.0198	56.7799	45.6569	54.2033	45.8321	47.8479	40.7262	42.3369	51.6288	45.6873	46.8681	51.3939	44.1207	44.7981	44.3226
gene-ARHGDIA	273.606	373.466	359.466	372.167	310.654	294.57	336.637	294.079	283.913	304.063	340.984	311.682	303.06	280.84	377.061	311.811	335.154	332.884	370.259	296.275	287.325	340.732	368.936	254.249	327.288	284.321	266.439	331.008	314.411	350.783	352.768	386.489	354.006	308.768	220.548	314.576	408.634	330.022	316.929	288.019	266.221	289.342	380.529	313.987	280.874	312.692	313.449	280.725	272.623
gene-ARHGDIB	450.895	454.926	479.003	537.273	425.803	474.188	470.703	402.87	500.141	518.347	464.449	507.328	488.298	420.66	462.776	419.59	492.893	414.734	506.158	475.476	396.983	476.721	536.462	388.963	354.705	434.482	411.492	481.1	496.023	562.634	560.584	465.529	402.71	441.325	402.898	422.064	492.197	487.436	404.337	474.017	511.869	402.575	519.196	412.549	477.857	482.19	415.07	406.638	366.074
gene-ARHGEF1	134.021	179.438	145.359	98.3617	144.638	133.961	135.018	142.638	110.893	164.756	121.613	134.782	119.359	126.24	110.169	139.615	152.622	137.288	125.265	134.786	141.056	156.966	127.997	129.826	124.744	127.664	132.731	138.513	117.551	134.053	116.834	146.243	157.289	123.764	129.158	153.876	130.229	141.859	145.393	140.518	110.953	140.697	143.857	145.837	121.435	151.845	148.449	143.857	126.908
gene-ARHGEF10	0.0168963	0.085891	0.035395	0	0.0889294	0.108313	0.195144	0.0470245	0.128652	0.0274978	0.0231845	0.0285724	0.0561419	0.0293581	0.0186383	0.0200426	0.0326633	0.0116835	0.0357497	0.0783346	0.0510644	0.0538389	0	0.114441	0.0472817	0.04323	0.0584642	0	0	0	0	0	0.00500733	0.0286153	0.00429041	0	0.0321496	0	0.0400032	0.0418428	0.00761557	0.0442093	0	0.0620229	0.0265695	0.00691935	0.0172607	0.0710612	0.00891193
gene-ARHGEF10L	14.0668	21.8298	21.6989	9.58374	20.1532	22.5724	10.189	24.2157	10.7675	10.6576	13.8275	19.893	10.3529	21.9556	16.0382	19.8913	18.3633	19.4582	14.1488	29.468	20.6724	12.0199	10.9418	7.42585	27.3955	13.9116	16.5332	18.9574	23.7912	14.8457	21.6755	20.2015	15.3151	12.9084	17.9107	19.2436	17.6857	12.4085	11.0402	21.2216	10.5645	22.1411	16.2993	19.7321	10.3713	12.1593	22.0327	10.9841	19.4946
gene-ARHGEF11	62.5224	72.7243	74.338	53.9331	68.1296	80.4943	54.198	87.9965	57.0198	44.9426	70.3154	53.1928	40.7535	59.8092	74.0468	82.9243	75.7237	74.0299	56.4597	73.0554	91.5727	60.2418	53.0851	79.619	78.4627	95.3061	100.356	57.704	53.5678	76.5664	57.6045	66.7161	82.4741	97.5046	94.9727	104.641	71.0092	94.0836	77.3588	87.7507	81.9689	84.5666	76.169	81.9556	70.1454	77.0713	87.3662	81.978	58.7355
gene-ARHGEF12	1.25133	0.693681	1.3837	0.572508	0.883157	0.839457	0.756757	0.698891	0.789571	0.762463	0.381721	0.974297	0.83775	1.1351	0.967205	0.843457	0.657298	0.957101	0.822581	1.27119	0.807213	0.784745	0.197198	0.586911	0.868356	0.863443	1.2534	0.542665	0.605923	0.558314	0.538468	0.275395	0.411468	0.448923	0.768448	0.360353	0.758388	0.604001	0.923023	0.941956	0.864753	0.821146	0.562427	0.860049	1.14085	0.909316	1.09945	1.03584	0.79581
gene-ARHGEF12-2	2.84032	2.571	2.53248	1.33351	2.3175	2.68298	1.73577	2.9164	1.87106	2.70356	1.28246	2.04356	1.68987	4.21545	3.25737	2.84738	1.89089	3.38368	2.64901	3.14021	3.27436	2.23083	1.13439	2.15894	4.01717	2.74071	2.58117	2.00603	3.16521	2.28503	2.45636	1.07267	2.59002	2.43588	3.20462	3.19673	2.40067	2.91915	3.26798	3.31512	2.69357	4.3219	2.99306	3.23763	2.78793	3.37217	3.0195	3.54456	2.89416
gene-ARHGEF15	0.0428047	0.0172092	0	0	0	0.0286648	0	0	0.050861	0	0.0175735	0	0	0	0	0.0712615	0.0454443	0.107677	0	0.0694021	0.0347878	0.062107	0.0603043	0	0	0.112819	0.043248	0	0.0436244	0.0268414	0.0383314	0	0.0886563	0.0740764	0.0363379	0.0308645	0	0	0.0226104	0.0150542	0.0198488	0	0	0	0.0820898	0	0	0.0610604	0
gene-ARHGEF16	0	0	0.0148748	0	0	0	0	0	0.0188717	0	0	0.024731	0	0	0	0	0	0.0226472	0	0	0.00379603	0	0.0133215	0	0	0	0	0	0	0	0	0	0	0	0	0	0.00535719	0	0.00876855	0	0	0	0	0	0	0	0	0	0
gene-ARHGEF17	0.107955	0.0535902	0.240431	0	0.0280583	0	0.167524	0.113142	0.0342746	0	0.0955282	0.0219212	0.320467	0.0119113	0.117048	0.00917356	0.0310125	0.0530729	0	0.0274435	0.0227901	0.00835956	0	0	0.0804432	0.0942742	0.0545475	0	0.0705674	0.0558462	0.0371383	0.0544357	0.252451	0.0546085	0.152096	0.0128218	0.183621	0.0867591	0.227229	0.102344	0.0320135	0.0240116	0.164509	0.104868	0.0931777	0	0.0411515	0.031045	0.0331811
gene-ARHGEF18	41.4062	41.5715	47.1573	28.0481	46.0259	45.0819	38.6427	43.6759	32.409	33.0069	35.9578	40.2219	32.2978	48.5795	28.5327	47.1729	40.393	33.0797	41.3964	35.8424	36.824	44.4254	24.8761	35.4902	37.0135	32.6427	36.806	21.8726	43.3516	42.4698	36.1612	33.2218	37.8733	19.3918	38.6929	39.0843	29.9722	37.8893	39.7781	37.4552	24.2679	36.7181	35.195	41.9809	36.4931	41.228	41.2607	40.6498	37.9218
gene-ARHGEF19	0.0534523	0.0430024	0.0808067	0	0.189216	0.0898066	0.0668776	0.155968	0.1537	0.0229269	0	0.171882	0.0509845	0.176676	0.0142921	0.132784	0.135613	0.119812	0.0449268	0.0933796	0.115846	0.0441648	0	0.0728011	0.185338	0.0835403	0.0694838	0	0.0364115	0.0517516	0.063914	0.0791783	0.101527	0.0615706	0.0921794	0.150297	0.0556207	0.113575	0.150026	0.0977293	0.0212766	0.0988602	0.180266	0.213007	0.105497	0.117558	0.0573685	0.133379	0.142021
gene-ARHGEF2	88.7431	100.305	95.9541	77.0929	81.0106	88.9189	76.3802	94.0143	75.5926	71.5861	82.5358	71.4148	65.6816	87.2851	92.6499	90.5162	101.493	86.5163	88.7034	89.9544	83.6139	87.0575	65.0357	90.7501	95.4691	85.5102	83.9647	82.1134	85.9709	85.6616	93.211	92.3103	81.7282	79.312	91.308	92.5217	79.8089	87.4371	85.3987	85.9488	72.0745	90.5567	91.1489	86.3535	90.1305	79.943	87.606	83.2081	91.2856
gene-ARHGEF25	0.0884051	0.102792	0.0383897	0	0.104002	0.0538017	0.0439804	0.0614381	0.0122729	0	0	0.153636	0.0253934	0.130504	0	0.0263016	0.0654117	0.045035	0.0178631	0.240041	0.0350708	0.148378	0	0.065547	0.0942134	0.0844683	0.120844	0.134536	0.127431	0.0393015	0	0	0.110875	0.0623847	0.0142236	0.163952	0.0945945	0.0827614	0.0127737	0.134642	0.0415273	0.0715042	0.0674331	0.182255	0.0451037	0.0432393	0.119576	0.0865846	0.135894
gene-ARHGEF26	0.0107508	0.0270545	0.07676	0.00448018	0.0323653	0.0388095	0	0.0377634	0.0115276	0.0246795	0.0312473	0	0	0.0629855	0.0674073	0.0550174	0.0405404	0.0151216	0.0208604	0.0257369	0.0278046	0.00783209	0	0.00508173	0.0452888	0.0513956	0.0243569	0	0.0212998	0.0549153	0.0690294	0.0156148	0.00976091	0.0381268	0.0664123	0.0299291	0	0	0.0149912	0.0326346	0.0135171	0.0517233	0	0.0198637	0.0247572	0.0286715	0.00730594	0	0
gene-ARHGEF28	0.092772	0.0242338	0.0884402	0.0989226	0.125274	0.159289	0	0.131567	0.0478835	0.0996883	0.0361078	0.0877425	0	0.036675	0.0244021	0	0.133705	0	0	0.0634463	0.0303599	0.152819	0	0.0330202	0.103931	0.0479818	0.170229	0	0.183479	0.058795	0.0476868	0.073282	0.0327044	0.0126586	0.0444687	0.0568154	0.0244362	0.0653144	0.118299	0.194118	0.0965743	0	0.0826774	0.0391066	0.13407	0	0.1401	0.116856	0.110398
gene-ARHGEF3	10.8521	7.59897	9.2159	6.41783	9.4788	8.55212	6.86687	7.46984	7.05198	9.92962	8.00075	9.1517	7.64249	10.7367	8.83028	8.03409	6.1004	7.33968	9.48769	9.9866	9.40697	7.65438	5.15693	8.40487	8.79962	7.08077	8.20984	9.01694	11.9195	7.5458	7.46193	4.78322	5.61976	6.24527	8.10809	7.0417	7.30651	8.57056	6.86778	10.6737	7.56797	8.43656	7.52626	6.59579	7.18692	9.69276	9.16791	9.11866	7.71842
gene-ARHGEF33	0.0242605	0.0838668	0	0.0766648	0.119998	0.153612	0.195607	0.0863553	0.081755	0	0.127292	0.0597818	0.0616393	0.142766	0.038062	0	0.564781	0.0656697	0.11732	0.0840222	0	0.120076	0	0.0493631	0.0860801	0.0602871	0.151622	0	0.0585388	0.0805528	0.110986	0	0	0	0.0456079	0.0422561	0	0.343803	0.04362	0.110822	0	0.0421635	0.0306773	0	0.0354217	0.0753245	0.118055	0.0256981	0.0929523
gene-ARHGEF37	0.13518	0.0973528	0.0296133	0.167999	0.0562723	0	0	0.0809528	0	0.0230008	0.0581031	0.0414553	0	0.076469	0.0175865	0	0	0.270666	0.0495107	0.06543	0	0.0683183	0	0	0.00750689	0.0795955	0	0	0.163651	0.132615	0	0.12577	0.120549	0.0458727	0.228154	0.291537	0.223114	0.219189	0.150118	0.200127	0.0674335	0.10004	0.0798885	0.0305751	0.0660055	0.102785	0.0829308	0.101865	0.131824
gene-ARHGEF38	0.929414	0.49752	0.65386	0.390358	0.77602	1.1871	0.686503	1.48764	1.03585	1.03252	0.472532	0.614533	0.766942	1.99079	0.435421	1.25231	0.424874	0.454076	0.293831	1.28804	0.883619	0.541299	0.0227138	0.601741	0.704242	0.472686	1.44513	0.214035	1.36534	0.619928	0.050195	0.13018	0.387853	0.789815	0.820531	0.605832	0.772667	0.592415	0.749659	0.517467	0.999985	1.04942	0.499489	0.415075	0.831652	0.742456	1.13386	0.543127	0.556603
gene-ARHGEF39	1.81205	2.60323	3.14401	1.04536	3.86245	3.12547	4.29035	1.89355	2.1184	3.24855	1.65628	1.53003	1.70657	3.57787	1.11213	2.46826	3.64043	3.42015	1.56327	3.59506	1.88424	3.08419	1.49365	2.74178	3.01284	2.22439	2.92427	2.17529	1.92178	2.1997	1.64402	2.23689	1.52855	2.8338	2.52793	2.32583	1.88054	2.60821	2.27849	2.93915	1.92937	3.07002	2.1107	2.96893	1.03968	2.87294	2.3147	3.11723	2.02412
gene-ARHGEF4	0.144319	0.140998	0.143359	0.141362	0.260695	0.24491	0.0918589	0.1513	0.090629	0.0743614	0.113884	0.182213	0.0857874	0.111675	0.345525	0.503507	0.0766982	0.0588247	0.168087	0.234213	0.209409	0.0650252	0.0758883	0.0727811	0.185361	0.230381	0.224449	0.0349674	0.229503	0.118682	0.0990707	0.0513153	0.0806306	0.138358	0.0895221	0.0947318	0.0417466	0.217949	0.296228	0.213425	0.043131	0.282072	0.0868749	0.12147	0.344124	0.118091	0.33986	0.578639	0.135741
gene-ARHGEF40	3.11606	2.8781	3.60326	2.7738	3.25973	2.74356	2.60961	3.32619	2.2271	2.44082	3.30211	3.62263	1.95731	1.61474	4.52468	3.72403	3.43388	3.65259	2.21254	2.16987	3.57766	3.00527	1.58485	3.20054	3.35618	4.66567	6.26311	3.65192	2.82733	5.57775	1.37421	4.94988	4.06592	4.79791	3.20639	4.60918	3.46251	4.21358	3.22766	4.26369	1.83575	4.38853	3.52646	5.49837	3.88232	3.21718	3.50593	4.40405	2.02741
gene-ARHGEF5	0.00858567	0	0	0	0	0	0	0	0	0	0	0	0	0	0	0.0122746	0	0	0.00905918	0.0341539	0	0	0.0423673	0	0.0102617	0	0	0	0	0	0	0	0	0	0	0	0	0	0	0	0	0	0	0	0	0	0	0	0.0231048
gene-ARHGEF6	23.8428	17.1206	20.1793	12.9418	21.0864	22.2984	15.9461	21.6252	19.1227	16.1008	15.0669	19.9448	14.6275	23.6461	19.8902	23.4917	15.6111	21.9961	16.936	22.8472	22.1049	17.4726	9.39384	21.4825	21.7898	21.831	23.9987	15.0183	22.0639	15.7772	20.8217	10.6421	14.1596	19.0374	25.3709	20.4197	17.6159	17.4062	20.9853	26.22	17.6556	24.5515	19.491	20.2485	21.5038	18.5367	21.5456	17.8261	18.6992
gene-ARHGEF7	10.9468	12.684	12.523	5.9286	10.8019	9.46014	9.34097	10.5011	7.9518	9.61739	8.97205	9.53667	8.06501	9.80573	7.11773	9.57463	9.02249	11.4801	9.7831	9.29554	9.55724	10.1837	7.27958	8.25832	9.51411	9.4706	10.2793	7.18918	8.82589	8.71384	9.84053	8.56049	11.4621	9.70687	7.97849	8.51785	8.32485	7.85689	10.4374	8.57629	8.11079	9.80504	10.1983	9.96562	8.86388	10.593	8.55607	8.82424	8.14548
gene-ARHGEF9	0.0449854	0.0621316	0.163738	0.0467552	0.112559	0.112501	0.0752945	0.0898046	0.0616269	0.0654615	0.0579718	0.0443661	0.117102	0.117862	0.00711824	0.0442233	0.117789	0.164828	0.0777866	0.0944579	0.0518831	0.0588652	0.0291663	0.125711	0.0762234	0.0824978	0.176867	0.053164	0.117166	0.0665146	0.0825659	0	0.0317282	0.0639249	0.0769388	0.172872	0.136558	0.0477636	0.04365	0.095148	0.0787192	0.100733	0.0262664	0.107563	0.0297588	0.0929463	0.091495	0.121542	0.0586785
gene-ARID1A	46.8321	50.7022	52.8945	29.15	49.6583	44.6693	36.125	48.0153	36.4472	31.7635	39.2617	37.0028	30.1009	49.5225	36.2818	48.3345	39.5256	47.068	42.1186	42.3426	44.8292	39.3205	16.3199	40.9859	45.8947	42.4567	47.4554	22.5229	48.508	36.8035	41.421	28.5582	43.546	34.9777	45.9865	44.9603	34.5716	35.5	42.7276	41.8598	31.5859	46.9391	32.3986	48.3103	41.9591	38.8655	44.9753	42.4927	41.9357
gene-ARID1B	11.1087	9.2396	12.0452	6.34012	10.8673	9.88348	7.9244	11.0109	8.17442	9.98428	7.65082	8.76442	7.05783	12.9364	7.97576	10.6218	8.01654	10.3052	9.27123	9.71476	10.7417	8.66878	3.06544	9.87602	11.2869	9.83797	10.6675	7.77074	10.667	8.1211	7.83817	4.47801	7.61131	8.07715	11.0758	10.0307	8.22298	8.80474	9.46904	10.7406	7.47695	10.5091	6.61296	8.67934	9.41909	9.25186	10.3312	9.77911	9.1518
gene-ARID2	13.8435	5.20966	10.0131	6.27406	9.95068	11.4894	6.33593	10.6706	8.65925	13.7781	8.02088	8.79361	6.85455	14.9109	7.42939	9.74327	7.09689	9.59286	7.30556	9.00585	11.2445	9.47301	2.11211	10.8841	10.3733	11.8639	11.467	8.96664	11.538	7.73237	8.35833	4.13595	5.40995	7.09248	11.8767	7.98479	8.18012	6.53719	8.02156	10.9132	6.86588	11.4286	5.79111	8.42733	9.46809	8.12981	9.70246	8.25056	7.53684
gene-ARID3A	17.524	16.2397	15.2374	15.3121	12.9616	16.4971	9.86052	17.4958	14.6176	9.68136	14.744	11.6062	12.9588	14.0896	17.39	17.1354	13.938	16.8442	14.3141	13.8999	18.1129	13.5051	7.08681	23.262	18.0979	19.6045	18.8937	16.9452	15.1457	11.2775	12.6638	11.8459	14.2367	14.5709	21.4262	18.4483	14.0089	15.8097	12.8772	16.5409	12.1933	15.9139	12.6675	16.6068	16.4487	14.7462	15.4651	13.2098	15.0358
gene-ARID3B	24.1603	27.5409	27.2759	19.4162	23.9409	29.6199	18.6288	24.7061	18.8216	24.4161	22.2082	24.033	21.1422	27.0667	19.0725	29.8774	26.3795	24.7008	24.7161	27.4134	21.985	24.7274	17.6983	21.0635	25.7417	21.5519	20.5774	17.4037	27.2767	22.4385	24.1408	24.6363	23.4625	21.0363	21.7109	22.7464	22.8556	19.9108	21.9597	21.4896	17.6938	27.2593	18.5824	24.6331	20.7836	23.6834	22.4913	22.976	20.672
gene-ARID3C	0.0191605	0.0395274	0.0123392	0	0.0588183	0	0	0.0110482	0	0	0.00756422	0	0	0.0234789	0.012611	0.014053	0.0405128	0	0	0	0	0	0.0431461	0.00654917	0.00648731	0.0127757	0.00962424	0	0.0789682	0.0920988	0	0	0.0165701	0.0163244	0.0154537	0	0	0	0.00387636	0.0188814	0.00805418	0.0648958	0.0357335	0.0246234	0	0.0203126	0.0620592	0.0213259	0
gene-ARID4A	8.79324	3.73945	5.20336	4.9323	6.43134	6.4628	3.54259	7.12285	7.75911	16.5111	6.30791	7.0528	7.14875	11.9652	6.6558	7.2849	5.50608	7.74128	5.35251	5.51088	9.13673	5.599	2.18315	9.48182	8.43792	10.9261	8.83742	16.8658	8.72151	6.79374	5.68301	3.02483	5.07827	5.16697	10.8192	7.05669	5.28813	6.17945	5.673	9.57831	5.84247	8.59612	4.53432	5.94521	8.46552	6.30589	7.78119	6.07089	5.67381
gene-ARID4B	23.3733	11.1135	15.9188	8.83759	17.3698	19.2021	12.0278	20.9636	19.7837	30.4071	12.6683	17.1098	12.3775	33.4792	14.0872	21.4778	12.807	18.9997	12.4982	17.6843	24.5403	13.3791	4.62583	21.9434	22.8074	25.1596	25.0842	24.0645	21.2694	12.8729	10.9578	7.42444	12.2821	12.0913	27.6623	18.69	11.7399	15.6311	15.0941	23.2662	14.7911	24.5517	9.50635	15.0116	15.9616	13.5861	19.2608	16.6921	15.7433
gene-ARID5A	11.3988	16.4178	13.712	11.7942	11.534	13.5463	10.7596	14.1116	12.6616	14.6216	15.5303	11.3038	12.9216	10.4538	15.3255	13.4017	18.4735	13.9887	12.8311	12.9937	14.9929	12.8237	17.6634	21.9279	13.3781	13.4885	14.0173	20.2565	14.3692	15.5899	14.4441	19.6515	16.1124	14.8886	17.8174	20.0718	16.5503	16.7641	16.3567	14.6925	12.6192	14.9785	14.7276	14.7388	14.0295	14.3393	15.4484	15.2662	18.168
gene-ARID5B	25.4769	11.0119	18.4111	13.9023	18.6313	20.6111	16.2522	25.5667	18.271	18.3568	16.5183	17.3226	16.023	29.2486	18.4652	23.1551	14.1358	18.559	15.8098	19.1879	20.0732	17.1176	6.65114	36.5019	25.8728	24.3547	24.9669	20.1283	21.4367	8.34519	10.9	6.63595	12.5588	13.5671	21.8349	15.6285	14.2315	15.4179	18.0782	18.4045	12.9718	21.8099	11.3853	18.0983	15.8646	15.9043	16.132	18.6306	18.8612
gene-ARIH1	10.0864	6.007	8.35054	6.99661	7.5703	8.32242	6.77152	9.74802	8.94754	8.98051	7.68144	9.05209	7.60192	11.8142	7.62041	10.3833	5.0847	8.48593	7.9331	7.60322	8.34522	8.31011	2.50973	8.99841	8.75231	9.00344	10.5998	7.00559	10.0175	6.34415	7.27795	2.9769	5.63134	6.44521	9.88627	8.49044	7.1882	7.1244	7.65401	9.70812	8.57742	9.9191	5.20729	7.98457	9.11787	8.2473	9.93366	9.01332	7.29738
gene-ARIH2	24.7655	30.8081	28.9474	20.0132	27.5503	25.403	24.373	26.7256	21.9039	22.4873	19.0429	18.7922	21.2143	26.6748	23.0107	27.0368	24.8089	26.3	21.9466	27.8994	24.9926	28.5904	18.1416	28.8328	25.2815	26.4261	26.6338	23.1281	27.1977	22.6845	20.4735	21.0917	24.6208	23.5463	24.634	27.1158	23.2722	23.3987	22.8079	25.1726	22.0492	25.6259	25.9099	25.937	21.0272	23.5001	22.999	25.8059	21.9073
gene-ARIH2OS	0.321063	0.371088	0.485696	0.13542	0.33338	0.231035	0.398946	0.321049	0.222493	0.382808	0.245286	0.345205	0.558325	0.348755	0.291554	0.524617	0.156216	0.306524	0.193583	0.420606	0.326784	0.342112	0.286651	0.319025	0.466379	0.529091	0.207802	0.295952	0.35483	0.460314	0.196361	0.151287	0.491361	0.318354	0.279838	0.228534	0.330005	0.304064	0.454828	0.438515	0.34229	0.447546	0.22581	0.233696	0.318699	0.300787	0.402333	0.548276	0.148073
gene-ARL1	6.47641	5.09548	5.49704	4.90533	5.95368	6.44968	6.07198	6.31019	5.836	6.32276	6.57413	6.73028	5.95779	6.52952	5.09202	5.86806	5.28381	6.21323	6.33199	6.83251	5.7327	5.58824	4.98537	6.19896	6.43195	5.86816	5.7411	7.1854	7.57696	4.15835	5.04902	4.77117	4.45449	6.22669	6.37931	6.59363	6.33863	5.74462	4.66896	6.31409	6.65174	7.15165	5.40278	5.58107	6.05373	6.47452	6.29597	6.47673	5.7313
gene-ARL10	1.90646	2.94117	2.20453	1.51311	2.21988	1.79082	2.74071	2.38014	1.84411	2.54675	2.20887	2.71142	2.35758	2.28956	1.46629	2.15207	2.37689	1.82136	2.16269	2.44611	1.81999	2.80186	1.36503	2.24433	1.99419	1.53582	1.60117	1.28685	2.38184	1.93705	1.77747	2.21591	2.34395	1.55118	1.23615	1.91835	2.03819	1.65267	2.06986	1.5308	1.91539	2.16573	1.96746	2.35232	1.60413	1.96349	1.44954	2.39707	2.32538
gene-ARL11	2.57403	2.40117	2.2191	1.88447	2.02673	3.16071	2.37876	3.50302	2.48631	1.30064	2.33093	2.05526	1.53829	3.60308	3.1615	3.38105	2.15236	2.85241	2.31704	3.22219	2.20205	1.87329	0.96275	2.92123	3.51615	3.54701	3.39623	3.42295	2.92178	2.78611	2.92349	2.67873	1.8606	2.80663	2.51163	3.52316	2.44578	2.80641	2.30388	2.95627	1.5705	1.89904	2.32761	2.40189	2.93912	2.19794	3.01254	2.05455	2.17406
gene-ARL13A	0.129849	0.291498	0.209974	0.165431	0.0469595	0.167243	0.132513	0.236728	0.27933	0	0.0371167	0.0498581	0.109613	0.280803	0.338886	0.205324	0.2285	0.321076	0.220527	0.332677	0.277739	0.462887	0.240198	0.207093	0.243377	0.28529	0.441662	0.0825565	0.266067	0.114306	0.0574243	0	0.145753	0.0468217	0.0265549	0.42954	0.280487	0.265183	0.15756	0.184154	0.135641	0.326321	0.220368	0.113301	0.228204	0.125267	0.200681	0.525582	0.0847004
gene-ARL13B	1.76796	1.12998	1.84258	0.891544	1.56653	1.59792	1.4998	1.73294	1.32795	1.94435	1.21113	2.09012	0.938693	2.44183	1.46454	1.47492	0.979773	1.50788	1.16216	1.67818	1.39745	1.30032	0.563821	1.71909	1.7079	1.40622	1.8539	1.47143	1.61186	0.94151	1.06055	0.308971	1.14645	1.11783	1.52216	1.57162	0.513895	1.42734	1.83025	1.86626	1.17378	1.80742	0.889226	0.987847	2.49609	1.24321	2.11675	1.40306	1.48218
gene-ARL14	0	0	0	0.0288089	0	0	0	0	0	0	0	0	0	0	0.0602048	0	0.0605372	0	0	0	0.184628	0	0	0.0329148	0.021497	0	0	0	0	0	0	0	0.0260026	0	0	0	0	0	0	0	0	0	0	0	0.0746411	0.037164	0	0	0.167333
gene-ARL14EP	6.04066	4.99043	5.88781	10.2399	5.27731	5.31268	6.89686	6.98468	7.10148	9.38501	6.17406	6.15637	9.6715	5.63236	7.10941	5.84146	7.54343	4.78099	5.78228	6.7253	5.43167	5.67516	6.37806	8.18807	5.80887	7.62768	6.09761	10.2084	9.73496	7.54279	4.65649	5.24528	5.03532	5.84066	6.62716	6.86506	6.43551	6.99237	7.04476	6.48076	8.59624	6.11077	6.03637	5.34952	6.15025	6.21527	5.43367	7.49739	5.56582
gene-ARL14EPL	0.0357745	0	0	0	0	0	0.0508686	0	0	0	0	0	0	0	0	0	0	0	0	0	0	0	0	0	0	0	0	0	0	0	0	0	0	0	0	0	0	0	0	0	0	0	0	0	0	0	0	0	0
gene-ARL15	0.810463	0.435403	0.760824	0.519209	0.558108	0.576799	0.581477	0.72957	0.624143	0.847782	0.681698	0.893817	0.677569	1.02181	0.835861	0.800415	0.48054	0.616426	0.775958	0.731898	0.726003	0.701144	0.248964	0.764057	0.52009	0.815897	0.854081	0.710401	0.689091	0.586277	0.642676	0.381845	0.483579	0.60379	0.88462	0.813492	0.6079	0.93154	0.510012	0.678484	0.538217	0.705317	0.669704	0.825109	0.986239	0.548049	0.814411	0.758861	0.516997
gene-ARL16	18.0646	19.8972	14.5756	7.43583	22.3165	19.7904	16.8549	20.4111	11.1146	18.5507	11.7938	13.7214	14.5151	19.9994	15.0845	16.2969	15.6647	15.4039	11.103	18.4284	11.9224	21.9419	11.7704	10.5569	15.8827	14.8011	14.8004	20.6528	15.1783	12.1618	12.6719	14.4131	17.1151	14.0826	18.0841	15.2108	13.0101	15.4469	20.7311	18.1769	16.0111	17.0282	11.8717	14.8922	16.3257	13.5162	19.1229	16.3975	15.8911
gene-ARL2	9.06864	11.1871	12.2708	15.7979	9.48629	10.503	14.7043	10.5418	11.1511	14.9623	11.4292	12.1325	10.8687	9.51149	13.1518	9.61601	12.8964	11.7241	11.218	10.5676	8.84585	11.5768	17.1644	7.60493	12.9557	10.4993	8.5828	13.4871	12.081	11.9302	14.813	19.3752	14.0079	10.3389	6.65309	11.2898	15.4072	12.1659	11.7727	10.7469	11.373	10.1397	15.7615	11.6994	9.74502	9.74578	8.90006	10.6344	8.14865
gene-ARL2BP	22.3535	25.8216	15.9946	30.3107	17.874	20.4199	26.3506	21.0348	21.4448	20.8309	21.2258	28.1643	27.0288	25.1183	20.9831	16.9133	19.8679	20.0704	27.1559	22.9851	21.5409	28.9721	16.4563	19.5619	19.7067	21.0426	19.1003	21.1913	29.7677	25.7956	27.4975	23.3084	20.0971	19.5398	20.5181	20.4141	20.9159	25.0526	19.11	22.7514	29.7264	21.454	25.0219	19.636	22.8056	23.5194	25.147	21.9545	18.367
gene-ARL3	0.675473	0.722866	0.636858	0.592572	0.89692	0.50022	1.401	0.738545	0.497571	0.833393	0.843737	0.803131	0.764978	0.653123	0.688315	0.904009	1.21082	0.628852	0.612114	0.61444	0.456231	0.741668	1.20432	0.870729	0.923974	1.02212	0.564781	1.09084	1.06088	1.07166	0.54626	0.265342	0.379055	0.753057	0.665845	0.817985	0.96206	1.01737	0.92846	0.408637	0.867426	0.708662	0.520577	0.463596	0.496597	1.2819	0.895918	0.657939	0.783747
gene-ARL4A	22.8514	16.8334	22.8919	22.5083	18.0005	18.563	23.0695	22.6823	21.6207	21.7598	27.9491	24.0319	23.7698	23.4793	24.6846	24.1576	20.6826	20.3135	24.7137	22.7845	18.5542	21.4543	27.9738	23.3082	18.8079	23.9705	25.6506	24.6961	21.5432	23.8928	26.6618	21.9458	25.8711	24.8152	28.2459	27.8246	28.2179	28.1169	29.7001	21.9943	29.9876	30.9653	24.079	21.5082	29.4441	29.1476	26.2182	30.0613	19.3748
gene-ARL4C	24.3588	22.2212	20.2856	17.4259	18.9912	17.7509	18.9726	17.5588	21.3566	22.7113	20.3955	17.979	15.1128	16.9216	19.8676	16.0279	16.5267	16.0609	20.6283	15.956	15.7846	18.4213	19.9826	16.9382	14.1458	16.4485	19.1765	16.3032	20.8331	22.5192	33.6356	19.3308	19.6361	22.383	19.6524	20.0572	18.6778	21.1487	17.8521	22.7951	23.9687	20.6994	24.9092	15.4149	23.1813	25.2641	20.4998	19.9029	19.9362
gene-ARL4D	0.182502	0.890946	0.619243	0.773978	0.208232	0.225575	0.213353	0.570607	0.16037	0	0.43477	0.167058	0.278819	0.179461	0.291148	0.196653	0.18797	0.25313	0.0433498	0.261074	0.358374	0.351133	0.385164	0.195033	0.526015	0.186976	0.516255	0	0.158596	0.307243	0.320607	0.403081	0.348658	0.590155	0.350145	0.0268175	0.631272	0.812907	0.19624	0.349009	0.182386	0.267383	0.238255	0.0896902	0.342693	0.275218	0.89926	0.214935	0.106317
gene-ARL5A	4.78638	2.51191	3.78528	3.14179	3.85142	3.61176	3.70326	4.35946	4.55199	3.92999	3.37432	4.63909	3.5184	5.47489	3.46725	4.11763	2.29968	3.74698	3.92693	3.17868	4.72931	3.44003	1.05769	3.75597	3.61744	4.23946	5.19215	3.76433	4.1301	2.30094	3.2634	1.3366	2.5771	2.1752	3.97982	3.2777	2.6229	2.67914	2.89129	4.14607	3.63799	3.99467	2.35298	3.20234	3.57688	4.39615	4.73157	3.31141	3.74593
gene-ARL5B	8.5717	2.64496	6.00395	4.45952	6.46735	7.28268	4.24755	7.74402	6.30118	7.362	4.74771	6.37826	5.34709	8.30423	5.384	5.52721	3.104	7.71088	6.21358	5.92592	6.23347	5.07219	1.90559	6.30188	7.03554	7.00647	7.14333	4.93794	7.09914	2.89794	2.96946	1.99044	3.19367	4.80437	7.24771	5.2152	4.21441	6.04541	7.08067	6.53372	5.38703	7.21683	3.695	6.98169	4.81766	6.0151	7.51205	6.44561	5.50825
gene-ARL5C	4.07462	5.07686	6.69411	2.54476	4.4189	5.97305	4.09331	5.19664	2.67444	5.22813	2.91395	4.65376	4.06653	6.88676	4.07501	6.07781	4.11534	4.60521	4.17033	5.80635	5.08593	3.5601	2.49292	1.98685	5.48768	3.77206	3.85399	3.04477	6.18819	4.77523	3.16936	4.02295	3.86583	4.51707	3.54644	4.0472	3.11451	3.99597	2.68483	5.64183	4.16722	4.82752	4.88733	4.27701	3.65401	2.78877	4.48066	5.095	3.51351
gene-ARL6	0.613114	0.705794	1.13909	0.380426	0.688859	0.40674	0.539563	0.667051	0.38706	0.290855	0.61474	0.643591	0.788337	1.14637	0.465656	0.796777	0.363253	0.456909	0.479668	0.887016	0.92064	0.82439	0.490473	0.77152	0.474553	0.676809	0.709711	0.1731	0.623429	0.28863	0.598058	0.0308043	0.348967	0.215817	0.599104	0.558015	0.706757	0.62361	0.720721	0.767678	0.638293	0.496258	0.404756	0.565546	0.932402	0.726115	0.872955	1.01491	0.28002
gene-ARL6IP1	227.545	171.07	181.416	206.569	159.903	213.404	196.204	187.232	253.229	214.89	184.793	197.169	193.941	186.541	229.468	197.383	213.479	200.225	209.256	217.283	212.93	206.12	219.264	237.789	171.427	213.874	226.071	222.475	231.016	233.897	319.209	197.379	179.165	218.999	242.741	215.392	217.839	272.207	213.505	215.348	300.205	213.955	221.595	210.718	286.17	250.18	212.496	199.624	193.018
gene-ARL6IP4	20.2889	29.7693	27.1041	23.5844	23.9002	28.8331	25.8969	21.6486	23.2535	35.5657	21.6407	26.601	26.5084	22.5093	22.0148	22.412	30.7524	22.7321	24.0326	33.3225	22.2327	30.0479	42.2765	16.8671	19.5082	18.0788	18.1533	42.9668	24.2301	29.5856	24.1967	28.3243	23.3906	22.1933	19.886	17.4416	27.5412	22.3673	23.8772	23.7775	22.5913	21.7676	27.2872	21.7062	18.9692	21.8783	27.5463	19.0884	23.3663
gene-ARL6IP5	28.1624	28.9625	26.8405	38.9698	24.6446	32.5935	28.0114	25.5566	30.03	36.7344	30.349	26.4703	37.2554	23.8781	33.1864	22.3072	31.3035	26.8501	28.7456	28.301	25.8198	28.9894	42.7314	30.5091	22.814	26.9745	23.1603	43.1291	29.5811	30.9432	39.0878	45.3166	28.2315	27.3651	25.3041	27.72	39.6194	35.5252	30.6669	29.2087	35.9485	26.6583	29.6401	29.1986	30.5106	29.6035	26.3021	26.9073	28.4107
gene-ARL6IP6	13.9028	10.517	15.5545	10.715	14.286	14.3443	10.4681	11.9529	13.0481	13.5154	14.4189	14.3643	11.4211	14.1707	11.2457	14.5864	11.6792	12.5671	10.4299	15.3419	13.1831	12.2744	7.8228	11.3893	11.1345	11.6858	12.9161	11.9926	14.3748	8.57856	13.4098	12.6032	10.5039	10.1449	13.7259	13.1455	11.7315	12.4457	11.2262	13.1985	11.3174	13.7313	8.89095	11.0672	12.2874	14.8884	12.5437	11.8203	8.88605
gene-ARL8A	36.8881	38.4262	34.7921	35.1495	37.0671	34.4508	38.6566	45.043	37.8992	40.3803	35.0967	40.0438	32.5896	31.8431	39.7719	34.0704	36.7181	39.5418	36.4445	38.8829	38.5976	39.4558	44.6112	32.8554	35.2242	31.989	38.0987	41.3134	35.5221	41.2575	39.1286	46.2596	34.5104	37.8076	38.3353	43.8858	36.0668	40.3692	37.8162	37.6705	34.5848	39.2617	40.217	43.0748	44.8093	39.5648	45.8172	36.8338	34.5125
gene-ARL8B	19.5906	16.5316	21.0383	21.7024	19.562	20.4705	16.6859	22.8172	21.882	23.9983	22.0933	17.1278	23.5556	20.2047	25.8919	23.3774	15.4355	22.653	17.7942	18.9777	19.5479	20.0673	13.9876	30.1862	21.09	20.465	25.4634	21.2301	21.1087	14.6533	17.887	18.2616	18.1011	18.1049	22.6112	23.7891	21.0591	24.1193	21.2596	23.3173	22.1325	22.9241	19.5417	16.0588	18.9351	18.164	23.6538	21.5684	16.3804
gene-ARL9	0.0395347	0	0	0	0.107601	0.0127129	0.0558291	0	0	0.0560839	0	0	0	0.047148	0.00770527	0.0128986	0.0193992	0	0.0281567	0.0540316	0.0392521	0	0	0	0.016029	0.00496082	0	0	0	0	0.0597264	0	0.0824736	0	0.014647	0.0552303	0	0.0359908	0.0382115	0.0282626	0	0.0984308	0.0431404	0	0	0.0196327	0	0	0.0169669
gene-ARMC1	4.75541	3.2855	4.35117	3.14716	3.40749	4.29834	3.66809	3.98944	3.70328	5.2256	3.11149	4.94276	3.87438	5.44587	3.30357	4.47252	2.05342	3.55083	3.17003	3.88125	4.15633	3.74683	2.2897	3.9959	3.69298	3.47341	3.389	4.06363	5.08066	2.69408	3.32314	2.37813	2.89103	2.96737	3.64131	2.75215	3.05864	3.41709	3.20468	4.13739	3.95709	4.04821	3.19075	3.00551	3.42304	3.42524	3.41225	3.81928	3.59306
gene-ARMC10	9.2903	5.75511	8.26315	6.62293	8.73442	8.85893	6.65907	7.68459	8.26866	9.4768	7.49416	9.46872	9.31303	10.6272	8.38179	7.93057	5.73043	8.57666	8.76454	9.18009	8.48975	8.04283	4.94295	7.27322	7.16826	8.3722	9.19314	9.27724	9.9441	7.22654	7.52496	3.66301	4.8379	6.03984	7.81163	8.3805	7.55495	8.43861	5.97592	9.63396	9.29115	10.4583	6.09709	7.10966	7.08723	7.91123	7.76873	9.4075	7.27087
gene-ARMC12	2.97474	3.32523	3.21276	1.5504	3.61795	3.16718	2.60145	4.40617	2.20117	3.80695	1.96219	3.20913	1.64273	5.75839	1.49843	3.90387	3.06529	3.5994	2.27573	3.35178	3.25764	3.7351	1.74487	2.04752	3.20017	3.05473	3.81046	2.53088	2.10278	2.06156	1.95538	1.15966	2.77735	2.71409	4.19952	3.43324	1.98519	2.97636	2.86298	3.14175	2.25622	4.22273	2.46625	3.38407	2.92002	2.68912	3.51053	2.5865	2.61136
gene-ARMC2	1.09234	0.918596	1.50283	0.647729	1.26209	1.41413	0.563732	1.42658	0.947058	0.68222	0.631903	0.977882	0.893357	2.23339	0.74729	1.57482	0.965574	1.29182	0.993322	1.55241	1.02307	0.785817	0.239491	0.901584	1.09798	1.46163	1.60982	0	1.4456	1.0186	0.528201	0.399607	1.31234	0.452896	1.54839	0.854235	0.576143	0.740604	1.12645	1.02147	0.818237	1.38594	0.755653	1.19697	1.09476	0.906207	1.56899	1.68812	1.01997
gene-ARMC4	0.0163612	0	0	0	0.0822396	0	0	0	0	0	0	0	0	0.00898932	0	0	0	0	0	0.0216463	0	0	0	0	0	0	0.0136673	0	0	0.0336572	0	0	0	0.0603363	0	0	0.0234441	0	0	0.0214789	0	0	0	0	0.0704456	0.0135706	0	0	0
gene-ARMC5	3.70858	4.2453	4.16565	4.55449	4.30057	4.36502	3.95905	4.54337	3.88335	4.45761	5.03349	4.50287	3.64616	4.05172	2.31537	4.64691	3.585	3.6035	3.78241	3.05236	3.05174	4.12348	4.33092	3.18573	3.69071	2.93465	3.81702	2.39194	4.10374	4.24119	4.82291	5.42922	5.13285	4.7811	3.04647	4.93517	3.28055	3.00973	4.1436	3.62479	3.24634	3.19847	4.22511	3.70092	4.13839	3.62016	3.74887	4.10329	3.0722
gene-ARMC6	3.19666	4.21733	3.2705	2.75002	4.01616	3.70154	2.0398	2.83011	2.27798	2.91006	2.52145	2.90686	3.05977	3.15179	2.59617	3.96681	3.32084	4.52736	3.12485	3.55092	3.57872	3.00006	3.47922	2.68532	3.05139	2.64423	1.90323	3.67643	3.5717	2.7244	3.14434	2.66026	3.13736	3.18229	2.54044	2.79977	2.37644	3.25812	2.95264	2.45185	2.33665	2.89391	2.90463	3.83362	3.03775	2.41092	2.55825	2.66584	2.81599
gene-ARMC7	6.95756	7.67125	6.50932	6.48419	6.94861	6.23033	5.6722	6.99362	5.21775	8.08506	6.23935	6.33106	6.11486	5.63468	6.25629	6.96375	6.75832	7.12951	6.11246	6.92062	6.66802	6.56864	8.02668	6.83979	6.66457	5.92419	6.80456	8.33662	5.81102	6.76409	6.75779	8.04361	6.83625	8.1224	7.37529	8.08617	8.98239	8.37979	7.39811	7.48969	6.2776	7.47938	8.51998	7.11975	6.89605	6.5269	7.14226	7.01468	7.27519
gene-ARMC8	6.48399	3.86274	5.71999	1.9459	6.95833	5.7816	4.76522	6.69501	4.50178	5.83145	3.88347	5.35873	3.6749	7.64888	3.81497	6.47799	4.26277	6.01539	3.54475	6.17754	6.52875	4.8583	1.93155	5.53491	6.14108	5.82259	6.06148	3.28613	5.26409	3.52925	4.11385	1.96892	4.57698	4.59923	5.99547	4.97656	3.13468	4.9118	5.78037	6.11387	4.89612	7.67325	3.8026	5.64673	5.6283	5.22239	6.07984	6.16599	4.022
gene-ARMC9	0.208835	0.253738	0.349545	0.418767	0.306431	0.489812	0.672829	0.672132	0.732147	0.64	0.342245	0.263329	0.392692	0.584305	0.0939616	0.310023	0.515226	0.265429	0.507432	0.334691	0.319268	0.493928	0.352002	0.304122	0.428866	0.193721	0.316523	0.165242	0.57431	0.287838	0.563228	0.426818	0.440155	0.30703	0.235654	0.218452	0.419378	0.303425	0.499767	0.449016	0.379017	0.586043	0.46751	0.287386	0.287578	0.41545	0.310674	0.553835	0.576238
gene-ARMCX1	0	0.0671603	0	0.098736	0	0	0	0	0	0	0	0	0	0	0	0	0	0	0.0236762	0	0	0	0	0	0	0	0	0	0	0	0	0	0	0	0	0	0	0	0	0.128067	0	0	0	0	0	0	0	0	0
gene-ARMCX2	2.55564	2.32953	2.99362	1.93838	2.24795	2.3316	3.20319	1.96736	1.9584	2.80087	2.02776	2.45364	2.52133	2.75248	1.65902	2.68656	2.2648	2.44239	1.80815	2.53147	2.67345	2.28271	2.09725	2.24764	1.81222	1.79347	1.81453	1.70629	3.40234	2.34922	2.26036	2.50935	2.39833	1.94624	1.71369	2.25462	2.38059	1.99035	3.0193	1.81757	2.40609	2.2659	1.73166	2.30223	2.85127	2.31114	2.63167	2.23105	1.84933
gene-ARMCX3	6.49712	4.00109	5.37105	4.18824	5.21655	6.14569	5.31008	6.56689	4.68852	4.47068	4.55771	4.90723	5.24935	7.10138	6.53822	6.56526	4.05189	6.73621	4.96754	5.38268	6.74163	5.82174	3.19674	5.93283	6.25842	6.37515	6.44905	5.75719	6.2502	4.19737	3.88044	3.13881	4.84041	5.50343	6.95481	6.47874	4.82901	5.98277	5.72336	5.62925	4.88305	7.08545	4.55503	5.79475	5.47594	4.72999	6.40011	5.72504	4.97004
gene-ARMCX4	2.55174	1.43804	1.42821	0.804708	1.93192	1.6838	1.79986	2.41964	1.63026	1.853	1.97986	1.73758	1.36174	1.8531	1.08227	1.23248	0.839313	1.81475	0.723826	1.62702	1.05569	1.51888	0.471911	2.20708	1.79233	1.96455	1.43545	0.374095	1.48499	1.70001	0.787891	0.231282	0.973615	0.860809	0.750756	1.04131	0.708035	0.798577	2.03788	1.08329	1.02829	1.15907	1.11034	1.38316	0.908127	0.863188	1.05515	1.20433	0.529852
gene-ARMCX5	7.83087	8.29983	8.51101	5.30609	7.74208	8.11431	7.15489	8.28756	7.95538	9.34499	6.08656	6.85118	6.94734	10.2735	7.61922	9.35205	7.62087	8.15631	7.89039	9.76064	9.93931	6.89513	6.44165	8.0902	9.27138	8.4079	9.35956	6.81961	8.0524	7.71529	6.9887	3.79168	7.13079	7.60232	8.38938	8.3211	7.44278	9.57643	8.96594	9.78254	8.80418	10.1043	7.13985	9.81322	8.95815	8.47581	8.56731	8.90083	7.15072
gene-ARMCX6	1.32513	1.64154	2.11512	0.629714	1.70803	1.70184	2.58672	2.18832	1.09575	2.54831	2.21359	2.00051	1.87353	2.32843	2.09032	1.99925	2.44328	2.11103	2.54231	1.30738	1.57039	2.66657	1.41679	1.31224	1.96512	2.15481	1.68301	1.7182	1.11657	1.3325	0.980518	2.59725	1.60209	1.61487	1.65899	2.16345	2.61769	1.69871	1.41861	1.61255	1.68606	2.44623	1.74989	1.55763	1.13863	1.88977	1.96797	1.62673	1.1477
gene-ARMH1	0.176031	0.285391	0.208628	0.272058	0.188459	0.248464	0.293865	0.149449	0.143403	0.244261	0.117383	0.403331	0.274828	0.0805703	0.139819	0.157252	0.262175	0.120119	0.248485	0.140153	0.0549056	0.380877	0.342879	0.311743	0.250073	0.135636	0.0567695	0	0.154049	0.231919	0.391251	0.374122	0.298643	0.325684	0.0568581	0.156171	0.587354	0.32055	0.5711	0.0847357	0.317049	0.098625	0.0831296	0.0592031	0.0479811	0.435479	0.452902	0.228382	0.161839
gene-ARMH2	0.895609	0.636607	0.575418	0.390871	1.49715	1.51254	0.664708	1.34794	1.02909	0.783003	1.01051	0.519236	0.468818	1.32043	1.40523	1.16938	0.960027	1.0195	0.729585	1.32987	1.34834	1.08451	0.231095	2.88958	1.4196	1.91952	2.01696	1.18303	1.40279	0.640554	0.370863	0.391402	0.627949	1.21414	1.8041	1.31792	0.680766	1.2328	1.44729	1.65808	0.706658	1.60407	0.535458	0.975844	1.3331	1.18324	1.03876	1.78312	1.21674
gene-ARMH3	9.51549	8.6241	10.1228	6.50993	8.97022	8.16626	7.49621	9.81377	7.89027	7.03877	6.4273	8.57593	6.39774	9.30308	9.11613	8.29509	8.8029	8.54151	8.45948	9.1565	9.15849	7.50588	4.14396	6.42857	9.9155	6.95351	8.8904	6.3066	10.0306	7.31965	8.30435	6.72136	5.85527	7.64784	8.726	9.15455	7.1742	7.51966	7.08924	7.83576	7.33377	10.074	7.89485	8.68455	7.33244	7.49959	8.66602	6.75489	8.7816
gene-ARMH4	0.608484	0.659588	0.389233	0.256975	0.633256	0.388774	0.300994	0.510705	0.831202	0.391821	0.342373	0.924103	0.373846	0.215815	0.276948	0.163132	0.56773	0.361907	0.0695856	0.866838	0.368062	0.378429	0.322038	0.27485	0.407099	0.18641	0.10142	0.173561	0.838907	1.09673	0.563036	0.455383	1.05948	0.730174	0.440725	0.913945	0.518133	1.10192	0.774427	0.251648	0.943583	0.546206	0.628909	0.0762183	0.546599	0.405368	1.07794	1.2276	0.609233
gene-ARMT1	3.1415	2.88189	3.40119	3.26615	3.14981	3.87463	3.74469	3.82493	3.66539	3.30041	3.49705	3.0922	3.5089	3.83783	3.55011	4.44626	3.98078	3.66891	3.12808	3.78365	4.89187	2.63375	2.49552	4.74442	3.98001	3.60654	3.27585	3.25836	4.0265	3.00715	3.43435	2.37836	2.53993	3.26211	4.31387	5.01549	3.00929	2.90138	3.95773	4.23694	3.68756	4.61996	3.07458	3.82855	5.41494	4.2826	3.33218	3.77136	3.19355
gene-ARNT	5.99698	5.03757	5.689	4.23476	5.77545	5.84081	4.56291	7.04834	5.90762	4.25258	4.37456	5.2072	4.369	6.82763	5.73645	5.73777	5.01777	6.09671	5.48959	5.188	6.49909	5.06856	1.41128	7.00433	6.73675	6.81514	7.89516	4.91063	5.89081	4.57954	5.20497	3.74054	4.65133	4.55507	7.23619	5.78805	4.79043	4.41168	5.08765	6.17987	5.54471	6.56226	3.68944	5.35075	5.4994	5.46604	6.39706	5.75144	6.17266
gene-ARNT2	0.101435	0	0.0353048	0.0257968	0.0841671	0.0876428	0	0.0128954	0.0315319	0	0.0359912	0	0.252114	0.0999472	0.131887	0	0.10535	0.0474068	0	0.0800026	0.015879	0	0.030353	0.0347577	0.0271985	0	0.0131739	0	0.0439993	0	0.0410157	0	0.067089	0.0128853	0.0273794	0.0390676	0	0.0492203	0.0831662	0.0421138	0	0	0	0.012859	0	0.160691	0.024842	0	0
gene-ARNTL	5.37501	4.91966	4.22899	4.44375	5.13	4.85739	4.27328	5.48145	5.20132	5.97702	3.44151	5.49174	3.93705	6.26415	4.19208	5.52838	4.23601	5.43263	5.33074	6.02149	5.53569	5.34442	2.95029	5.59308	4.16804	4.86863	6.10391	3.39173	4.12446	4.76085	4.6467	4.05035	4.87091	4.89929	5.83509	5.37983	5.06669	5.14433	5.19325	5.66251	4.82769	5.51454	5.07922	4.14098	5.63666	7.70878	4.93217	5.5963	5.02913
gene-ARPC1A	17.0491	16.6687	19.3057	18.2446	17.5156	18.7431	19.7656	18.0543	19.7047	23.1594	14.8969	20.608	19.4672	19.1343	18.6825	17.9857	19.0858	18.3252	18.3839	18.9244	14.6516	18.3418	20.2581	15.5098	15.3288	16.5016	16.241	24.1499	18.9175	17.345	17.8911	17.4814	19.518	19.3044	14.8714	14.898	23.0879	17.3987	18.085	20.5888	17.2537	18.3744	18.9499	18.6458	16.5304	19.5094	17.0145	18.4127	16.4777
gene-ARPC1B	735.579	804.689	798.415	965.149	613.693	831.556	721.164	774.115	921.142	876.791	841.314	800.128	812.593	637.345	920.724	743.722	946.184	760.16	777.131	792.158	788.591	739.92	1245.74	661.516	712.137	719.55	710.746	1351.95	749.991	1039.49	1287.47	1210.49	805.053	870.998	721.036	794.987	900.413	895.695	637.361	766.111	955.254	685.965	1093.43	837.94	826.891	822.292	796.377	645.185	661.978
gene-ARPC2	621.448	586.766	618.298	675.559	558.425	612.535	628.236	582.459	674.78	632.464	560.311	632.549	615.293	588.42	634.113	597.104	658.622	567.348	596.921	645.333	579.572	606.651	704.244	582.534	550.221	596.97	597.079	671.528	691.554	694.678	708.36	622.735	501.781	589.608	572.761	550.539	667.704	692.156	540.464	583.788	758.044	543.828	671.681	572.638	608.34	625.269	620.311	568.886	517.385
gene-ARPC3	249.833	229.617	245.105	374.461	226.36	268.622	302.621	228.577	285.248	303.677	258.438	288.292	297.936	246.273	287.252	247.891	339.437	234.367	297.907	274.649	246.11	250.716	353.393	231.526	211.627	243.162	214.622	315.309	343.173	352.104	334.402	286.556	228.111	241.02	220.428	212.366	279.772	299.877	221.19	236.203	446.633	220.006	293.375	224.765	281.15	282.372	245.367	233.755	208.848
gene-ARPC4	89.1141	99.6282	101.859	132.523	77.571	92.4171	97.8923	93.7579	110.123	89.0085	93.2563	87.0943	86.9887	75.9673	105.547	76.2624	100.081	79.7363	110.341	86.2063	87.0677	103.931	113.671	81.6305	74.2483	79.6158	73.2565	110.055	96.6398	118.317	128.271	117.491	87.5678	93.8426	89.7	92.8735	101.197	90.5741	83.6137	90.7852	105.551	77.3405	107.847	82.8409	105.68	85.594	83.7716	87.8786	76.7669
gene-ARPC5	292.201	272.821	306.02	309.902	254.695	300.427	307.391	288.054	347.711	286.07	274.848	313.863	276.184	279.612	298.395	264.849	253.731	276.019	296.452	284.085	284.683	280.433	266.879	276.138	273.535	304.899	284.626	302.294	326.191	276.729	317.948	266.59	239.365	295.624	275.034	286.452	303.196	309.512	274.319	282.321	337.088	274.233	312.833	282.489	337.005	277.893	270.337	262.462	245.681
gene-ARPC5L	31.2006	38.6687	39.7862	29.1751	30.8984	36.642	29.2204	33.9606	23.0206	34.2221	26.8754	38.5588	34.5509	39.9208	28.1052	35.184	40.5988	26.8522	36.5964	46.9396	30.6846	35.4039	39.8961	24.8478	30.6522	27.9645	23.8684	46.2882	46.6366	27.3044	30.3628	34.4984	24.1583	22.5363	23.5376	26.9911	29.4478	29.5958	22.5836	30.6417	26.0032	25.1851	33.418	27.6402	25.9079	32.6391	34.3943	26.0094	31.2761
gene-ARPIN	0.228511	0.246091	0.374959	0.372682	0.183578	0.180597	0.0560607	0.591988	0.367964	0.48536	0.216943	0.261332	0.524514	0.729099	0.386609	0.463386	0.442993	0.482683	0.164354	0.522188	0.498674	0.320825	0.230146	0.262369	0.345095	0.333962	0.386103	0.233384	0.328935	0.261209	0.300074	0.393637	0.373485	0.346751	0.323348	0.349649	0.168605	0.176927	0.381808	0.29042	0.314606	0.215995	0.327632	0.347508	0.447159	0.334566	0.182873	0.240188	0.389771
gene-ARPP19	37.9394	29.8516	38.4009	41.2333	38.9596	36.275	32.5217	37.434	32.3758	39.4432	28.421	33.8251	38.9012	44.5218	35.4856	37.4588	29.2025	36.3737	31.1216	38.2878	38.4966	34.7441	33.3612	32.2221	38.0872	39.5268	38.2728	27.5059	43.1148	27.7358	30.505	25.9702	28.5327	30.3493	32.8004	33.9865	35.4849	36.6062	36.2308	34.6924	39.8657	42.0094	29.5689	34.6482	35.1347	34.6601	35.4583	34.6343	32.5805
gene-ARPP21	0.257523	0.442769	0.545141	0.131055	0.322612	0.360418	0.554097	0.20995	1.132	0.517817	0.14293	0.445346	0.775947	0.823835	0.176088	0.30661	0.383883	0.121543	0.0567717	0.305752	0.229591	1.11887	0	0.225077	0.274073	0.267017	0.493642	0	0.412775	0.344929	0.145669	0	0.138265	0.150104	0	0.225113	0.213521	0	0.256587	0.047374	0.0880737	0	0	0	0.0373897	0.488412	0.225064	0.221008	0.203888
gene-ARR3	0.00422448	0	0.00344397	0	0.0111026	0	0.0048914	0.0249887	0	0	0	0	0	0.00337068	0.0118569	0.0389294	0.0166291	0.00653637	0	0.00509507	0.0109286	0	0	0.00483373	0.0045759	0.0044953	0	0	0	0	0	0	0	0.00359697	0.00562942	0	0.00371377	0	0.0083669	0	0	0.0150258	0.00559249	0	0.007037	0.00274624	0.00859729	0.0201275	0
gene-ARRB1	192.026	293.314	209.744	141.138	193.7	302.039	141.275	259.104	273.436	139.135	175.122	223.199	129.635	212.56	225.111	258.885	205	234.361	215.864	261.532	242.717	181.877	134.256	172.47	240.009	254.339	314.589	171.639	219.63	245.265	234.941	193.159	225.238	197.374	329.448	246.708	211.701	212.422	187.479	289.39	168.496	289.383	229.08	249.228	274.763	215.528	298.281	226.493	221.096
gene-ARRB2	44.8669	58.6488	50.8148	52.2003	49.4798	52.9676	50.3344	56.7699	55.5942	43.3015	51.7998	45.1736	43.6672	39.9589	58.4156	48.3726	61.9047	59.5949	50.4428	46.6672	52.3959	54.9629	66.2625	58.9744	50.8409	53.6823	60.1218	57.8763	40.3239	62.2036	52.4116	70.8073	64.4249	65.5375	61.6824	69.7659	63.7496	72.2368	70.962	62.4194	57.2798	58.9919	70.8493	59.4276	62.3678	61.7096	54.8231	55.7165	48.2936
gene-ARRDC1	23.4285	31.5242	24.2523	19.3939	26.5071	25.7739	23.8748	25.9001	21.2863	27.7859	21.9075	24.1755	18.4345	21.6066	23.3363	25.3991	27.7882	28.2435	22.9619	26.11	25.0916	23.4522	31.1828	21.42	26.8457	19.3294	24.0183	28.4269	23.6165	28.8824	29.9175	30.3571	26.5275	27.6821	27.543	28.8075	23.9574	26.5473	27.329	28.5854	21.9318	29.4615	31.328	27.2625	24.3048	26.8156	27.4858	27.0687	24.1532
gene-ARRDC2	11.9114	17.088	13.8495	8.41909	16.6266	14.4642	12.8362	12.4741	10.8027	15.1985	11.1399	12.8758	9.00118	14.8107	13.2741	14.4758	13.8159	16.0675	14.8109	17.1848	14.3671	11.2831	14.4497	12.17	15.3175	11.0811	13.3631	14.4894	17.7365	18.8162	17.8391	19.9556	14.6739	16.5369	14.213	15.2561	16.4793	13.4433	14.6468	16.7748	13.8656	19.1261	16.3187	14.7379	13.5929	16.1661	18.3766	12.1341	11.6187
gene-ARRDC3	22.0799	15.1466	16.5207	20.2786	17.7938	22.1892	19.6759	21.7016	27.9601	24.0777	17.8585	18.5605	23.1779	23.5775	25.4307	24.0112	13.6939	20.5813	17.3596	21.2379	21.5875	17.2693	8.81598	27.2236	21.9169	37.226	22.5487	21.925	33.848	18.072	11.7568	12.5674	18.5444	21.206	40.6801	32.1141	22.1416	23.8248	25.0486	32.0376	32.5881	28.2846	16.6444	17.0232	29.3194	26.3879	27.7381	20.9304	19.203
gene-ARRDC4	35.4944	18.936	23.4153	28.7787	20.5695	22.632	16.6178	38.2036	40.458	17.8766	26.9009	21.0277	21.9211	22.3099	31.9551	28.2063	21.775	20.6655	18.3609	28.6682	27.7844	22.5653	11.2908	46.1781	21.8031	30.5541	40.4845	25.7663	22.5849	21.5536	44.1017	18.1088	24.7639	28.1296	49.4506	34.0516	25.4971	28.7002	26.5982	32.9222	29.7538	35.9716	18.4056	32.9535	44.4512	33.0103	26.676	23.9951	34.3389
gene-ARRDC5	6.70667	5.90454	5.44682	3.1304	3.73517	7.94228	4.6187	8.63659	6.53911	3.99361	4.40879	4.88151	3.77545	4.41144	7.49783	5.54969	6.49626	6.73432	4.3469	6.85327	5.90676	5.46439	4.02522	9.32893	6.24566	7.23195	7.39113	7.59248	4.97941	5.10001	6.07375	3.99567	6.47358	8.92313	11.8415	8.17059	3.86873	7.14697	7.63665	9.41709	5.96176	6.49865	6.27912	6.3696	8.71714	8.15743	7.54966	7.02461	5.9752
gene-ARSA	7.91482	11.5278	13.8593	8.33714	8.1765	9.78843	8.55064	9.79776	7.20558	9.581	9.12301	9.48672	7.46961	9.79058	9.23341	9.11191	10.611	15.1836	8.1456	11.3754	8.40823	11.0141	11.0212	4.44902	11.8907	6.19299	9.95965	11.5018	9.94996	11.4789	12.1121	16.5436	10.8183	10.7871	9.18959	7.70819	14.0619	8.11644	9.3913	9.75471	7.22826	11.1543	13.9048	10.9383	6.51791	9.054	10.1345	7.85199	11.9952
gene-ARSB	8.04336	6.7035	9.56036	7.06595	8.44272	7.70454	12.6206	4.98002	7.54324	6.00436	7.55193	8.14389	5.09554	5.71501	6.25382	8.04941	12.5781	6.55989	7.23744	11.3476	7.28845	7.13955	6.9333	6.61985	8.721	7.08196	7.90141	8.00477	17.3783	8.64544	7.81962	14.1663	6.55707	9.95913	9.55008	8.81433	7.87635	6.6488	5.86181	15.323	5.8596	7.62518	7.33411	14.5682	16.8735	11.7679	11.5335	12.9415	10.5145
gene-ARSE	0.0304524	0	0	0	0	0	0	0.0127898	0	0.0440255	0	0.0429319	0	0.0163425	0.00701667	0	0	0.0234464	0	0	0	0	0	0	0.0176433	0	0.0477035	0	0	0	0	0	0.0361412	0.00625084	0	0	0	0	0.00882875	0.0247921	0	0.00963957	0.00284161	0	0	0	0	0	0
gene-ARSG	15.5393	38.1828	18.4295	22.3731	6.03312	20.7213	21.4659	39.3526	33.2051	8.38919	28.7686	7.83858	23.1109	19.1347	21.4103	28.6696	23.0309	16.8644	15.2472	23.6193	20.8715	20.5888	25.435	41.2415	21.3051	43.5461	45.7075	28.3305	8.43586	25.1968	18.0486	6.93523	34.9256	51.1078	17.4353	17.0194	14.8004	51.5791	38.9411	29.6392	24.7612	25.0748	35.5774	28.6091	26.7617	12.5138	22.0458	45.982	30.6617
gene-ARSH	0.223133	0.118217	0.190967	0.108259	0.157953	0.0597466	0.112065	0.155209	0.0954831	0.0937406	0.234992	0.144981	0.167339	0.186294	0.0432592	0.0638061	0.147958	0.290384	0.0447715	0.110425	0.0928681	0	0.0942689	0.0616443	0.226675	0.105782	0.147902	0.0919726	0.00875993	0.123782	0.0577738	0	0.085652	0.0830818	0.0553067	0.252717	0.187757	0	0.158658	0.153542	0.156987	0.154229	0.0304943	0	0.0611692	0.0548983	0.0384593	0	0.268683
gene-ARSI	0	0	0	0	0	0	0	0	0	0.0679836	0	0	0	0	0	0	0	0	0	0	0	0	0	0	0	0.0319413	0	0	0	0	0	0	0	0	0	0	0	0	0	0	0	0	0	0	0	0	0	0	0
gene-ARSJ	0.177131	0.154835	0.618723	0.38197	0.289518	0.283539	0.236308	0.384508	0.488665	0.35006	0.250141	0.265738	0.319077	1.03092	0.165438	0.77078	0.245581	0.0704276	0.191841	0.533246	0.477434	0.249801	0	0.0880939	0.276878	0.234972	0.308573	0	0.42634	0.146391	0.127872	0	0.0466186	0.127676	0.406945	0.0828274	0.326644	0	0.137807	0.615417	0.163011	0.0746156	0.30287	0.25755	0.602651	0.0694576	0.0906026	0.110247	0.33531
gene-ARSK	0.0836175	0.0444985	0.136359	0	0.0504532	0.0841408	0.0206315	0.0712719	0.173674	0.159755	0.0240706	0.0444557	0.123281	0.104112	0.116836	0.1076	0.0567335	0.148942	0.0816259	0.103195	0.117268	0.0536649	0	0.0833275	0.118197	0.159332	0.109846	0.348457	0.117647	0	0.095643	0.121656	0.0601411	0.138784	0.0968241	0.0598617	0.173354	0.117373	0.0772171	0.0216778	0.0795074	0.242882	0.0467591	0.0848595	0.0091817	0.0758398	0.11245	0.125725	0.0159287
gene-ART1	0.443335	0.420999	0.359223	0.3791	0.631238	0.69976	0.177591	0.654356	0.416223	0.110495	0.214148	0.361591	0.316433	0.502927	0.338673	0.465834	0.549128	0.641616	0.21363	0.483376	0.688485	0.231968	0.12827	1.08171	0.571608	0.793379	0.504204	0.120714	0.286695	0.512299	0.560565	0.573835	0.488784	0.534178	1.00801	1.14536	0.49133	0.576741	0.35733	0.637891	0.360814	0.597394	0.775672	0.778341	0.41653	0.161148	0.749979	0.651043	0.690075
gene-ART3	0.133287	0	0.188481	0.0750013	0.0597145	0.205055	0.348791	0	0	0	0.318437	0	0.150141	0	0.191691	0.0801794	0.42882	0.203545	0.0945733	0.381528	0.0467107	0	0	0	0.240324	0	0.0451988	0.42654	0	0.120157	0.0453611	0	0.162079	0.224371	0.329519	0.257164	0.045426	0.103014	0.0698191	0	0.322373	0.350297	0	0.109352	0	0.181006	0.285635	0.0836855	0.34972
gene-ART4	0	0	0	0	0.0433016	0	0.213584	0.282644	0	0	0.193405	0.283062	0	0	0	0	0	0	0	0	0	0	0	0	0.0326975	0.155456	0	0	0	0.11904	0	0	0	0.11796	0	0	0	0	0	0	0	0	0	0	0	0	0	0	0.0405481
gene-ARTN	0	0	0	0.0221978	0	0	0	0.0823371	0	0	0	0	0	0	0	0	0.0884013	0	0	0.126955	0	0	0	0.0446691	0	0.0888341	0.122113	0	0	0	0	0	0	0	0	0	0	0	0.118531	0.0527992	0	0	0	0	0	0	0	0	0
gene-ARV1	0.718603	1.07246	1.09824	0.347953	0.980859	1.16627	1.16893	0.87204	1.37285	1.89134	1.09995	0.987538	0.882237	1.40104	0.901386	1.13665	1.07133	1.08774	1.09357	1.38596	1.10377	0.968724	0.725556	0.775386	1.18008	1.38907	1.47511	1.26751	1.01731	0.923187	0.505037	0.782655	1.10251	0.779931	1.28888	0.892451	0.963712	1.24277	0.851476	1.17968	0.91945	1.29551	0.966834	0.836732	1.50422	0.992278	1.36399	1.15038	0.949763
gene-ARVCF	0.438576	0.524532	0.494339	0.325427	0.396281	0.376502	0.136362	0.906271	0.504674	0.299157	0.925698	0.645954	0.236449	0.436827	0.53866	0.608905	0.935649	0.963399	0.323951	0.525191	0.784675	0.225594	0.837858	0.302223	0.993991	0.678663	0.534827	0.602587	0.377734	0.798148	0.465299	0.536301	0.733871	0.738521	0.637962	0.89456	1.07205	0.702995	0.894832	0.888884	0.482738	1.49301	0.754165	0.979342	0.411937	0.645895	0.451661	0.488991	0.374006
gene-ARX	0	0	0	0	0.041361	0	0	0	0	0	0	0	0	0	0	0	0	0	0	0	0	0	0	0	0	0	0	0	0	0	0	0	0	0	0	0	0	0	0	0	0	0.119263	0	0	0	0	0	0	0.0855752
gene-AS3MT	0.879429	0.734973	1.16949	0.393203	0.522134	0.863414	0.704478	0.555088	0.709928	0.343299	0.57984	0.394165	0.337938	0.715135	1.24966	0.882412	0.428918	0.589991	0.423635	0.95982	0.899925	0.231684	0.732353	0.971428	1.05235	0.999726	0.84648	0.334585	0.59032	0.445549	0.370688	0.424043	0.656915	0.949446	0.844823	0.916166	0.501658	0.898227	1.014	0.675409	0.109276	1.02801	0.622875	0.294572	1.23483	0.858788	0.572406	0.486391	0.724678
gene-ASAH1	5.64316	4.57113	5.13675	4.45318	5.90401	4.61116	4.48446	6.36987	5.4541	6.87125	4.47457	5.45565	5.29975	6.50615	6.01216	5.45487	4.88134	7.02255	5.22235	4.96763	5.59888	5.16562	5.67615	5.05865	6.47786	5.11841	6.65186	6.56489	6.43558	4.89954	6.27383	4.56772	6.24179	5.28322	6.19801	4.88023	5.27565	5.9142	5.21344	6.39026	6.2048	5.93798	6.339	5.67462	5.88089	5.11021	6.41925	5.15391	4.8876
gene-ASAH2	0	0	0	0	0	0	0	0	0	0	0	0.0191002	0	0	0	0	0	0	0	0	0	0	0	0	0	0	0	0	0	0	0	0	0	0	0	0	0	0	0	0	0	0	0	0	0	0	0	0	0
gene-ASAP1	11.5822	11.1342	12.3604	7.7467	10.5515	12.1688	8.38574	13.1646	10.3261	7.89107	9.50552	8.99583	5.69733	10.4403	10.1692	11.6134	9.46205	13.4494	10.2302	10.3658	12.2238	8.65077	4.29935	11.3232	12.8078	12.3723	14.9907	7.5443	11.6439	8.88154	10.2178	7.05553	10.8043	10.4426	16.9744	11.4837	8.33403	10.1199	13.2388	12.9919	9.52219	14.7664	9.57283	12.6403	13.7809	11.9099	12.2982	11.0168	9.83124
gene-ASAP2	0.687576	0.955322	0.499732	0.77147	1.02372	0.874007	0.229108	0.786755	0.398774	0.957448	0.416617	0.372643	0.290285	1.26074	1.02131	0.784172	0.698506	1.37665	1.20813	0.807046	0.998361	0.780417	0.315994	0.405242	1.21194	0.832077	0.682967	0.832695	0.328841	0.351403	0.139642	0.0930183	0.458275	0.50983	0.464476	0.828197	0.562177	0.388096	0.437389	0.588179	0.299021	0.587363	0.134857	0.756884	1.13752	0.412058	0.49977	0.638604	0.548705
gene-ASAP3	1.45904	1.46509	1.57497	1.63307	1.01266	1.2355	0.928131	1.68029	0.69949	1.07836	0.388685	0.292486	0.86323	0.803999	0.539713	0.442612	1.01472	3.19138	1.04013	1.93678	1.41647	1.00793	0.316934	0.44002	2.18992	0.869767	1.2151	1.47451	1.38163	0.971065	1.01613	0.688967	1.00401	1.52847	0.822629	1.24719	1.54244	1.41185	1.21754	1.14695	0.547203	1.19283	1.39057	1.13261	0.303636	0.531896	2.25043	1.55381	0.268228
gene-ASB1	1.14456	1.12475	1.21224	1.29307	1.34366	1.36909	1.24173	1.41	1.00323	1.99796	1.30766	1.32578	0.851735	1.44702	1.31128	1.38529	1.54065	1.55478	1.19773	1.17005	1.33289	1.24819	0.321957	1.14589	1.54376	1.09935	1.05689	1.09497	1.51036	1.01783	1.73358	1.0202	1.3361	0.810065	1.363	1.07046	1.18801	0.840916	1.19022	1.53158	1.71275	1.20343	1.08479	1.89474	1.20102	1.71597	1.45054	1.51703	1.22839
gene-ASB10	0	0	0	0	0	0	0	0	0	0	0	0	0	0.0822799	0	0	0	0	0	0	0	0	0	0	0.0267569	0	0	0	0	0	0.0221842	0	0	0	0.0432787	0.106594	0	0	0	0	0.0527747	0	0	0	0	0	0	0	0
gene-ASB11	0.553212	0.505548	0.591762	0.179428	0.702072	0.676581	0.536918	0.752984	0.488348	0.221809	0.218068	0.651265	0.366536	0.768946	0.289265	0.762062	0.388676	0.52084	0.327166	0.668404	0.529345	0.830106	0.483928	0.497373	0.521179	0.632499	0.602047	0.242	0.397236	0.283084	0.228511	0.322029	0.391943	0.447498	0.641493	0.648003	0.388878	0.562408	0.669415	0.719686	0.422027	0.905504	0.49159	0.522986	0.462234	0.401201	0.601884	0.647329	0.527149
gene-ASB12	5.07438	2.75988	4.53255	2.17478	4.64706	4.47615	3.50534	4.68148	5.10053	5.86719	2.56046	4.71438	3.10997	7.30104	2.87455	5.88156	4.00114	4.17106	4.53237	4.27285	4.60144	2.48349	1.12051	4.98874	5.48495	5.40259	6.18329	7.08884	7.68266	4.46905	3.94141	2.00625	3.58374	2.86395	4.86361	3.75384	3.73052	3.26566	3.49031	6.19577	3.2705	6.44992	3.01367	3.82161	4.69775	1.90718	5.18561	5.00426	3.07092
gene-ASB13	2.26409	2.32237	1.95922	2.12756	2.54206	1.94111	2.36177	1.52831	1.75066	2.84259	1.92811	2.62093	1.74285	2.37872	2.01231	1.94301	2.10257	1.8213	1.94596	2.19847	2.12701	2.23446	1.22502	2.08606	1.75644	1.4701	1.92153	3.36263	3.01669	2.68817	2.75578	1.77459	2.76503	1.54307	1.3714	2.02837	2.14579	1.7111	1.80122	1.52909	1.58746	1.6765	2.07328	1.65827	1.50627	2.04504	1.79201	1.45795	1.49133
gene-ASB14	0.306774	0.0800813	0.0967405	0.057504	0.234461	0.254427	0.152733	0.290102	0.161456	0.201821	0.118376	0.134046	0.0711527	0.161639	0.204824	0.32649	0.302298	0.194008	0.0500365	0.213025	0.293795	0.136689	0.0520801	0.191711	0.205788	0.412041	0.37866	0.257179	0.162895	0.175963	0.165001	0.0162578	0.207831	0.149866	0.384073	0.159603	0.0826432	0.113542	0.204357	0.16432	0.118753	0.348628	0.137123	0.224383	0.13961	0.0639229	0.314477	0.265289	0.211551
gene-ASB15	0	0	0	0	0	0	0	0	0	0	0	0	0	0	0	0	0	0	0	0	0	0	0	0	0	0	0	0	0	0	0	0	0	0	0.00990126	0	0	0	0	0	0	0	0	0	0	0	0	0	0
gene-ASB16	0.267993	0.142151	0	0.0551559	0.113007	0.243424	0.36799	0.412971	0.269672	0.101076	0.171452	0.18439	0.112428	0.142446	0.0628009	0.317563	0.129811	0.341884	0.0437845	0.301213	0.169132	0	0	0	0.357914	0.0912281	0.127423	0	0.197198	0	0	0.288294	0.123057	0	0.333888	0.611815	0	0.190969	0.0542789	0.126693	0.0553841	0.180424	0.181358	0.423932	0	0	0.279941	0.359682	0.354728
gene-ASB18	0	0	0	0	0	0	0.0927564	0	0	0	0	0	0	0	0	0	0	0	0	0	0	0	0	0	0	0	0	0	0	0	0	0	0	0	0	0	0	0	0	0	0	0	0	0	0	0	0	0	0
gene-ASB2	3.03692	2.21025	0.749268	0.818187	0.704885	5.36299	0.968388	2.47733	11.353	2.8387	2.23374	3.4992	0.218778	0.744384	2.56744	1.48937	1.71999	3.01681	1.61176	3.68167	2.42627	1.80438	5.05062	2.75524	1.06833	1.64907	6.14718	1.27935	1.14086	6.47525	15.9124	2.11596	1.76441	7.85081	9.2411	3.11103	1.21261	3.48403	3.12453	4.11357	7.38613	1.76564	8.33711	4.79021	10.5996	5.69963	5.89035	1.80755	1.45543
gene-ASB3	30.8554	24.1528	27.0527	16.227	31.3055	29.7012	23.0473	30.4816	31.0689	16.5904	19.4665	25.8007	20.2981	35.8819	25.404	33.1241	20.3449	31.8	20.8715	32.6002	30.6406	20.3159	15.2514	25.0457	29.3558	29.1111	32.0606	14.7617	25.5773	14.1913	18.9815	12.9062	22.0984	27.9065	29.0949	29.8194	21.5764	26.7935	27.6968	28.5835	25.4818	35.3991	24.293	32.6079	28.8832	24.8387	34.1593	29.2737	25.4264
gene-ASB4	0	0	0	0	0	0.070511	0.0515802	0	0	0	0	0	0	0	0	0	0	0.0569637	0	0	0.0137296	0	0	0	0.0119644	0.0122616	0	0	0	0	0	0	0.0650285	0.0521704	0	0.0131119	0	0	0	0	0	0	0	0.0150898	0	0	0	0	0
gene-ASB5	0	0.260166	0	0.129279	0.148418	0	0.361221	0	0.0545383	0	0	0	0	0.149805	0.216541	0.0821425	0.0808535	0.0960091	0.0571284	0.19386	0.117194	0.177911	0.105077	0.0619749	0	0.0228519	0.0297166	0	0.119212	0	0	0	0.0682799	0.217074	0.0484997	0	0	0.0284761	0.067147	0.437534	0.0224375	0.0538925	0.117688	0.0442009	0.0257084	0	0	0	0.049447
gene-ASB6	4.35672	5.74155	4.45899	3.96631	4.34781	4.65255	4.54728	3.83922	3.63444	5.32533	4.25991	3.93853	3.55806	4.14621	3.85839	4.35868	4.42022	4.44794	5.18909	3.62571	3.44319	5.12942	4.49259	3.46905	3.79366	3.44773	3.56166	5.78595	4.57991	4.95521	5.21342	5.11213	4.34084	4.13799	2.96043	4.66153	4.49	3.63381	3.75644	3.48514	3.67183	3.78593	4.41938	4.09108	3.89727	4.20359	4.15746	4.21187	3.2983
gene-ASB7	2.48181	1.89102	2.00639	1.48129	2.20729	1.98887	1.99808	2.25411	2.13498	1.58033	1.83405	2.21332	1.71932	2.3791	1.83325	2.16815	1.59915	2.22902	2.25157	2.05849	2.10398	2.37085	0.982611	2.02527	2.33882	2.28652	2.22389	1.23781	2.2919	1.51597	1.93864	1.45432	1.40662	2.14274	2.50337	2.26274	2.10281	2.24793	2.12845	2.18391	2.06922	2.57122	1.87726	2.10636	2.37681	1.96359	1.95913	2.05131	1.92897
gene-ASB8	19.7289	23.0352	20.7295	18.603	22.3817	20.6483	15.6498	22.5881	20.234	24.1628	13.1557	20.8768	15.5875	20.2461	18.9076	21.8886	18.0811	21.6114	19.5503	19.045	22.5092	21.8092	15.772	21.5854	18.7179	21.4327	18.1489	19.4843	18.5807	17.978	21.2378	18.7546	19.3637	21.4556	20.15	23.7127	19.2609	21.2598	23.9212	25.8443	22.9321	27.8907	19.9712	18.2071	23.4177	22.0182	20.4964	24.9951	16.5348
gene-ASB9	0.0498465	0	0.0853864	0	0.0585599	0	0.0549981	0	0	0	0.0221352	0	0	0.0477551	0.0865192	0	0	0	0	0.104035	0	0.159837	0	0.0643939	0.015266	0.0506694	0.178084	0	0	0.159764	0	0	0.19048	0	0.0633877	0	0	0.392317	0.131395	0.043586	0.119135	0.0371408	0.112665	0.0171188	0.0557075	0.185726	0.0785726	0.0249625	0.0681528
gene-ASCC1	3.1394	3.44641	3.83324	3.60211	3.32284	3.04448	3.58116	3.56087	2.749	2.8314	3.00052	3.87276	3.28237	3.17182	2.79356	2.87018	3.19462	2.62038	3.18992	3.55472	2.47467	3.24966	3.67216	2.53664	3.44206	2.92653	2.77059	2.6365	4.07082	2.70535	3.77038	3.86229	2.78909	3.30806	2.84404	4.05257	3.09376	3.28523	2.9374	3.06543	2.68467	3.19021	2.60003	2.95406	2.79027	3.66687	3.43025	2.98314	3.32522
gene-ASCC2	6.01491	5.894	5.80878	3.76827	6.75824	6.13215	4.85489	5.97085	6.44262	7.21737	6.42941	6.39384	5.32838	5.00212	4.5116	5.46692	6.05385	5.62614	5.30403	5.67978	6.12362	6.69348	6.25787	5.35399	4.99926	5.82894	4.5388	6.03251	4.8975	5.78902	4.74905	4.87659	7.32962	5.27642	5.10778	5.58604	6.15494	5.02296	5.44072	5.7162	4.72113	5.62056	6.40362	6.41013	4.89071	6.03972	6.7544	6.53493	5.45421
gene-ASCC3	7.77951	3.38729	5.68125	3.33191	6.44637	6.84174	3.92297	6.33925	6.55502	9.74598	4.64335	6.46348	6.1781	9.90789	5.92767	6.7115	3.69601	6.19539	5.02759	6.66679	7.5176	4.59793	1.72838	7.29295	6.9559	6.55166	7.65383	7.27475	7.81567	3.92821	6.21039	1.29921	3.74786	4.83275	7.27169	6.40803	5.70596	4.0507	5.62089	6.87612	5.37987	7.63298	3.47215	4.74612	7.00613	6.08544	5.23545	5.36221	4.77319
gene-ASCL2	0.847037	1.71161	0.857631	1.76346	1.54188	1.07603	0.848153	1.32446	1.49887	2.1419	1.46925	1.10078	1.22279	1.50347	2.28598	1.44241	1.83409	1.08588	1.89845	1.76939	0.849204	2.35212	2.06782	0.651926	1.931	0.899205	1.9509	5.8397	1.50094	1.9976	2.30496	4.68165	3.04303	2.55075	1.443	0.492481	0.933792	2.34324	1.52849	1.83969	1.44047	2.52275	2.64644	2.09613	1.92476	0.490509	3.19623	1.04352	1.71963
gene-ASCL4	2.99118	2.17592	2.85768	1.79294	2.82124	2.01915	2.34223	3.26081	2.74831	2.26091	3.04213	1.96237	2.07856	3.11077	3.03038	2.71772	2.01667	3.489	3.14382	2.05795	2.69759	1.16425	1.73798	1.65106	3.9887	2.16514	4.15248	3.71017	3.12055	1.84215	2.06482	2.7192	2.36248	3.39125	3.0371	2.03054	3.0698	1.89591	2.56054	2.81937	3.02926	3.50523	2.76985	2.41144	1.99844	2.06262	1.71484	2.40223	2.74311
gene-ASCL5	0	0	0	0	0	0	0	0	0	0	0	0	0	0	0	0	0	0	0	0	0	0	0	0	0.00322092	0	0	0	0	0	0	0	0	0	0	0	0	0	0	0	0	0.0609773	0	0	0.264083	0	0	0	0
gene-ASF1A	3.84851	3.988	3.58829	5.55204	4.08157	5.02999	5.01397	4.751	3.86721	6.74196	3.47288	5.2921	5.56559	5.4746	5.02995	4.16219	3.81396	4.32528	4.42357	3.97121	4.18669	3.13828	2.75004	3.99146	4.1859	3.68542	3.94971	4.10993	5.06637	4.63708	3.8509	2.26244	3.53614	3.05177	3.14621	3.45142	4.32161	3.61557	4.08254	3.97003	4.42942	3.52249	2.91652	3.81168	4.1595	4.13073	4.03187	3.82794	2.92532
gene-ASF1B	11.7416	13.8703	11.0978	17.18	11.6727	10.5423	12.41	9.19225	13.8876	13.4984	13.8967	9.1809	12.3829	8.59928	10.7423	10.3766	12.61	10.9672	18.0194	11.05	9.97463	12.6471	14.2749	10.846	9.66318	12.368	10.0572	13.7022	8.94258	15.669	14.5138	14.753	12.3701	9.40035	7.51779	12.046	11.18	12.362	8.14633	13.2899	9.34155	9.94992	13.4402	7.59917	8.7563	13.1945	12.6866	12.7595	11.2587
gene-ASGR1	0	0	0	0	0	0	0	0	0	0	0	0	0	0	0	0	0	0.0340498	0	0	0	0	0	0	0.0220482	0	0	0	0.0639693	0	0	0	0	0.0178936	0	0	0	0	0	0	0	0	0	0	0	0	0	0	0
gene-ASGR2	0	0.0068571	0.0117402	0.0513508	0.0268452	0.0082311	0	0.0344919	0.0287276	0.0571377	0.0129572	0.0356292	0.00463072	0	0.0230212	0.0199647	0.0242294	0.0309194	0	0.0123694	0.0139995	0	0	0.00641121	0.0355641	0.0044642	0.0124843	0.0335438	0.0182705	0.103479	0.0408	0.0286605	0.0247081	0.0398917	0	0	0.00350314	0.0266382	0.00607251	0.0250428	0.0227825	0.020721	0	0	0	0.00374996	0	0.0220458	0.0112409
gene-ASH1L	43.0738	24.1641	31.8002	17.6591	36.048	39.1298	21.0661	38.3668	31.5299	40.1575	21.8723	28.1019	20.3805	59.874	28.4856	40.0056	28.4983	33.4866	28.9338	31.5454	44.0111	25.5052	5.91498	39.5582	44.7385	40.4478	47.4611	29.9265	43.7575	25.3458	26.6083	9.86128	22.235	21.978	44.4734	28.8425	20.1938	25.7969	29.7194	45.4074	24.6081	44.4514	18.5484	29.7999	32.8008	28.4836	32.8717	30.3711	26.9724
gene-ASH2L	9.15638	11.2863	10.0408	5.21161	9.08796	10.1103	9.05963	11.0263	9.08566	11.2719	6.91492	9.82263	6.92491	13.2711	7.92632	10.7974	8.43521	10.3918	8.64769	10.7805	10.4859	9.68955	4.96424	9.20958	9.656	9.40701	10.2858	8.04401	11.0159	8.90133	8.54499	7.38719	8.82434	8.27594	9.81629	10.6686	8.83248	9.71119	8.34774	10.9719	8.69767	11.2575	7.79652	9.28569	8.69548	10.4938	11.735	9.18845	8.15444
gene-ASIC1	0.362011	0.715292	0.459508	0.327349	0.899888	0.429204	0.632146	0.611067	0.504066	0.232049	0.469161	0.245727	0.539997	0.54615	0.257889	0.420455	0.502117	0.356657	0.325854	0.346897	0.339356	0.364884	0.381386	0.359479	0.441681	0.344441	0.474889	0.184593	0.404801	0.457816	0.353646	0.151644	0.602721	0.312985	0.41317	0.493225	0.355301	0.552487	0.551677	0.34934	0.768259	0.906363	0.583646	0.576992	0.351075	0.51188	0.438002	0.555617	0.359252
gene-ASIC2	0	0	0	0	0	0	0	0.0488617	0	0	0	0	0	0	0	0	0	0	0.0826572	0	0	0	0	0	0	0	0	0	0	0	0	0	0	0	0	0	0	0	0	0	0	0	0	0	0	0	0	0	0
gene-ASIC3	0	0	0	0	0	0	0	0	0	0	0	0	0.0242871	0	0.0199112	0	0.0373537	0.0616419	0	0	0	0.0382881	0	0.0135082	0	0.0145417	0.0100459	0	0.0351077	0.028784	0	0	0	0	0.00510686	0	0	0	0	0.0100006	0	0.0669352	0	0	0.0507239	0	0	0	0
gene-ASIC4	0	0.105381	0.150123	0	0	0.257036	0	0.136147	0.0953866	0	0.024265	0.158259	0.120979	0.132728	0.0694431	0.0329085	0.0286829	0.170552	0	0.344978	0.129533	0	0	0	0	0	0.0668959	0	0.289817	0.0979107	0.12042	0	0.104591	0.109473	0	0.102208	0	0.061371	0	0	0.216168	0.163712	0.110398	0.163761	0	0.0776075	0	0	0
gene-ASIP	0.75604	0.42501	6.17257	1.00825	7.49428	11.9666	13.8078	0.695861	0.737572	22.1341	1.35229	0.498892	0.588617	5.36902	6.9797	0.887152	0.817776	15.1108	0.7882	1.06905	0.940722	0.532872	1.45992	6.72036	15.0718	8.27002	4.92683	1.7652	8.08761	16.6402	28.9905	11.5762	8.43628	0.876384	8.6339	0.785285	11.6641	0.977292	0.403023	1.27653	24.2366	4.89715	9.52156	17.6568	0.542591	9.71921	0.826871	0.519394	0.700458
gene-ASL	5.29273	7.69108	7.64026	5.51879	5.64771	7.04838	5.75107	6.53984	5.20285	9.5239	4.97189	7.85222	5.97194	7.28804	5.62519	7.70604	6.63826	7.93405	7.03728	7.92992	6.49509	5.70195	6.46281	4.14009	6.90446	5.40292	5.55395	6.89356	7.18243	6.88861	7.97854	6.91184	5.28122	6.03933	4.80368	5.44927	6.60815	6.33391	4.07136	6.99634	5.4594	6.8003	8.79932	6.95201	5.07543	6.15522	6.40594	6.29176	6.96507
gene-ASMT	1.87478	2.25588	1.99245	1.51286	1.61177	1.45626	1.66474	1.826	1.25276	2.20492	1.09152	1.25322	2.06902	1.79443	1.21296	1.85181	2.18962	1.36493	1.29653	1.48904	1.20805	1.95746	2.2028	1.41031	1.56965	1.19214	0.985096	1.84663	0.564906	2.00641	2.22338	1.35331	1.5369	2.0359	1.22773	1.89691	1.96118	1.61737	1.4494	0.970081	1.44956	2.14747	0.988565	0.55071	1.76509	1.45931	2.46004	1.8669	1.31519
gene-ASMTL	28.9876	39.3563	33.9021	26.6293	34.9245	27.8149	25.1372	34.1564	28.7098	52.4283	23.9815	27.8661	30.242	28.0796	33.8916	35.0642	33.3059	38.2413	32.45	29.3107	27.8922	33.5739	42.6563	25.037	31.1029	27.9501	25.954	44.7827	25.91	37.5194	34.5119	45.3456	36.5351	33.9079	28.9408	35.788	33.0296	34.5458	29.4687	29.6954	31.6349	33.558	36.0936	28.3678	30.4346	37.975	37.1246	29.8103	29.0458
gene-ASNA1	14.3122	18.6507	18.8086	20.8765	15.5696	15.9425	19.2762	13.6977	15.6172	22.2933	17.4281	16.0791	18.2484	12.9618	15.4198	14.6363	20.9063	14.6846	19.787	17.3393	15.2207	18.5994	22.4959	13.3545	14.1954	12.7808	12.1346	27.2421	16.1439	22.4726	20.8658	23.5296	16.0881	15.6579	11.6369	14.6555	20.7333	17.6777	14.438	15.0328	17.019	12.6398	17.6569	17.4447	15.1474	17.0474	15.8867	13.5153	14.9235
gene-ASNS	3.83811	5.21512	3.91308	4.15988	8.69352	3.60085	5.42354	3.0219	4.78957	3.06254	4.72278	4.92325	5.34966	8.62978	3.91111	2.4949	2.89658	3.52385	4.7409	4.57696	3.67366	4.15832	5.67269	4.92573	3.74385	3.72021	3.30805	2.85704	4.11006	4.21242	4.17209	2.87085	4.89728	4.21558	2.65684	3.50847	4.17559	4.45826	7.69409	3.08683	4.07271	4.08641	3.5596	3.28713	3.81287	3.62971	3.9063	4.29102	2.20121
gene-ASNSD1	24.9275	21.5495	24.0889	21.344	22.7974	25.2284	25.8389	23.3054	24.1602	29.141	21.5841	28.0639	19.8428	25.6921	20.9247	21.5251	21.233	22.7467	24.1515	24.1489	21.7806	18.6913	20.0506	20.1198	21.4347	22.855	24.1803	19.668	28.9956	20.1455	23.3146	17.7673	17.281	20.8248	23.1692	19.5346	22.2244	25.093	23.1593	24.9984	25.5399	22.5461	21.2785	21.2154	27.1841	24.4167	23.0538	21.5266	22.224
gene-ASPA	0	0	0	0	0	0	0	0	0	0	0	0	0	0	0	0	0.0887278	0	0	0	0	0	0	0	0	0	0.0829835	0	0	0	0	0.238157	0	0	0	0	0	0	0	0	0	0	0	0	0	0	0	0	0
gene-ASPDH	0	0.0320515	0	0	0	0	0	0	0	0	0	0.120481	0	0	0	0	0	0	0	0	0	0	0	0	0	0	0	0	0	0	0	0	0	0	0	0	0	0	0	0	0	0.0351125	0	0	0	0	0	0	0
gene-ASPG	0	0	0	0	0	0	0	0	0	0	0	0	0	0	0	0	0	0	0.012187	0	0	0	0	0	0	0	0	0	0	0	0	0	0	0	0	0	0	0	0	0	0	0	0	0	0	0	0	0	0
gene-ASPH	3.87683	1.46755	4.69423	2.83451	4.45174	3.03976	3.75306	3.55827	2.56891	3.44424	2.74875	1.97096	3.43647	4.39876	4.81329	3.69429	2.32913	3.76275	2.44594	2.69628	4.09359	3.17605	2.36538	2.91929	4.12499	3.18422	5.04311	2.79771	3.65482	3.23685	2.6527	2.28072	3.12042	3.91651	4.77974	3.50625	3.3788	3.81294	3.43219	4.32076	3.13675	5.73424	3.25704	4.04317	3.88864	4.37008	2.49355	3.75259	3.19099
gene-ASPHD1	0.0134407	0	0	0	0.0050186	0	0	0	0	0	0	0	0	0	0	0	0	0	0.0781674	0	0	0	0	0	0.00583573	0	0	0	0	0	0	0	0.0246045	0	0	0	0	0	0	0	0	0.0366404	0	0	0	0	0.0537366	0	0
gene-ASPHD2	0.79352	0.759529	0.810141	0.704614	1.0664	0.608145	0.536655	1.21616	0.273016	0.39292	0.487185	0.617934	0.764299	0.531435	0.984382	0.95511	0.729999	0.852274	0.844054	0.570518	0.85476	0.747805	0.633596	0.734469	1.30047	0.721072	0.682653	0.640431	0.806848	0.711322	0.62629	0.735777	0.904255	0.318289	0.45515	0.462391	0.784379	0.466104	0.897472	1.19121	0.744236	0.793218	0.889947	1.25913	0.417432	0.715237	0.639136	0.384914	0.517355
gene-ASPM	4.74287	1.05234	1.99679	2.98551	2.50017	2.34803	0.627733	3.18046	3.3121	2.9762	2.05531	2.03585	1.44367	3.58289	1.38705	3.20961	1.24467	3.59004	2.89223	1.6122	2.20254	1.73076	0.809356	2.75679	2.18243	2.88295	3.05383	3.03127	3.48468	1.19249	1.18563	0.101371	1.80722	0.679977	1.30878	2.23538	1.58067	0.739224	1.3671	1.99954	0.837476	1.46779	0.693052	1.54569	0.960713	1.34056	1.66774	0.94142	1.01537
gene-ASPN	0	0	0	0	0	0.0185444	0.812419	0.0608141	0	0	0	0	0	0	0.0036482	0	0	0	0	0	0	0	0	0	0.100109	0	0	0	0.0611762	0.0270007	0	0	0.0290747	0.0236839	0.0216714	0.0201814	0	0.0104475	0	0	0.0105237	0	0	0.0397494	0	0.0630858	0	0.0494338	0
gene-ASPRV1	0.298359	0.208856	0.0278176	0.311355	0.203477	0.36728	0.207894	0.488326	0.282553	0.318539	0.326075	0.451337	0.323603	0.0871611	0.396743	0.486017	0.341086	0.494784	0.904601	0.246928	0.212817	0.140232	0.203671	0.318938	0.746694	0.258675	0.257832	0.917334	0.312221	0.685081	0.65572	0.520818	0.602077	0.252836	0.321425	0.165886	0.298839	1.25961	0.186178	0.310365	0.352355	0.672579	0.616582	0.450575	0.748938	0.481288	0.65999	0.569998	0.280202
gene-ASPSCR1	55.3378	83.1734	64.3751	50.3839	62.2953	68.7218	69.2396	64.1089	49.6363	88.9424	59.4695	71.0487	59.6804	54.2257	48.2473	59.3919	83.6678	66.2515	61.471	62.6112	54.1428	71.061	85.8874	47.0838	59.3079	55.6644	55.1172	94.2273	53.5587	77.9457	62.9012	99.9318	65.9577	63.0135	58.6015	63.71	63.2108	60.3884	64.318	62.7437	61.8587	57.3225	71.8643	67.9028	54.447	72.0237	79.0955	66.8456	65.8299
gene-ASRGL1	137.531	89.8697	155.66	198.449	106.705	98.383	91.3949	176.786	155.563	105.389	130.353	107.473	100.18	118.369	211.322	107.967	135.883	155.689	153.638	87.4585	133.777	111.417	142.935	103.94	143.486	149.669	158.633	149.387	130.61	141.069	225.724	157.765	113.848	207.621	155.073	90.3757	166.323	127.508	142.76	148.55	155.412	133.679	201.992	165.908	151.238	106.697	126.942	109.827	114.608
gene-ASS1	4.50537	2.38028	7.36757	10.2823	4.86967	6.29494	6.61903	3.78574	4.21401	6.67498	4.2768	3.11014	5.69995	4.66507	13.1859	6.14259	11.0828	7.30143	9.41761	5.19126	7.05055	5.46983	10.5868	6.39595	6.44318	3.81974	7.89955	9.94301	4.05139	9.55252	9.08785	7.34141	4.18706	8.40682	2.93178	11.2942	11.4278	8.94416	7.14153	6.063	7.88252	7.38518	5.67589	9.11049	8.04246	5.97754	7.2119	7.31289	3.5102
gene-ASTE1	3.93979	2.93487	2.9373	1.75569	2.75507	3.72071	2.11881	5.12419	3.70526	3.05585	2.5398	3.22783	2.32517	5.06541	3.08185	4.25558	2.1343	2.71881	3.05095	4.28103	2.89113	2.7035	2.18961	2.45475	3.62795	2.97698	2.6637	2.11218	3.86117	2.70034	3.85439	2.1345	2.41305	3.56706	3.68241	1.74994	3.61559	2.06257	3.39009	4.63645	2.47324	3.83389	2.27013	2.90602	3.30728	2.36447	3.32273	2.81887	2.09162
gene-ASTL	0	0	0	0	0	0.00995506	0	0	0	0	0	0	0	0	0	0	0	0	0	0	0	0.0229369	0.0584265	0.00999577	0.00731789	0	0.0265487	0	0	0	0	0	0	0	0	0.00873569	0	0	0	0	0	0.022516	0	0.0526195	0.0200327	0	0	0	0
gene-ASTN1	0	0	0	0	0	0	0	0	0	0	0	0	0	0	0	0	0	0	0	0	0	0	0	0	0	0	0	0	0	0	0	0	0	0	0	0	0	0	0	0	0	0.0157595	0	0	0	0	0	0	0
gene-ASTN2	0	0.00852207	0.0243557	0	0	0.0496297	0.0500122	0	0	0	0	0	0	0.0140912	0.00663093	0.0357391	0.0184585	0.00786071	0.00674714	0	0.0292662	0	0.00858847	0.0073255	0.057347	0	0.0631898	0	0	0	0.00791582	0.0832917	0	0	0.0102897	0	0	0.00704927	0	0	0.069077	0	0	0	0	0	0	0	0
gene-ASXL1	13.0642	13.3216	13.3198	7.85774	13.7156	11.7962	10.2844	13.0794	9.78252	9.18853	10.286	10.7829	7.98413	11.93	9.53979	13.3932	11.2112	12.5374	10.4207	11.5753	11.3331	11.6545	6.6696	14.0324	13.132	12.5632	11.6501	6.88548	11.49	9.73497	9.75165	8.83327	13.9025	10.8334	11.6856	12.6221	10.2504	9.58833	13.2808	12.2724	8.2699	13.1798	9.951	12.8015	10.3307	11.3149	11.9553	13.4759	11.3194
gene-ASXL2	17.4008	10.1566	13.5327	8.57807	13.9754	14.7903	9.54393	15.4527	13.5743	12.2752	10.7139	11.7873	9.39029	20.6137	13.7722	15.4833	9.79726	15.8716	11.6932	12.4275	16.4421	10.5546	4.29637	18.9164	15.5593	17.8667	17.0888	9.42471	16.2275	9.62052	10.8081	5.54927	9.92639	10.6434	19.1496	15.0089	10.9065	11.053	12.4586	17.832	10.0844	18.6998	8.06257	11.0187	13.2358	12.5961	14.5526	14.4995	10.5328
gene-ASXL3	0	0	0	0	0.179394	0	0	0	0	0.149537	0	0	0	0	0	0	0	0	0	0	0	0	0	0	0.0829466	0	0	0	0.0449402	0	0	0	0	0	0	0	0	0	0	0	0	0	0	0	0	0.0676452	0	0	0
gene-ASZ1	0.168096	0.0954319	0	0.0251869	0	0.137524	0	0	0.064763	0	0.140531	0.0654453	0	0.0535675	0	0.120961	0.0200353	0.177288	0	0.110839	0.032339	0.0466583	0.13957	0.0930031	0.126583	0.0812274	0.0659156	0.119683	0.144646	0.0591807	0	0.272881	0.0418596	0.127875	0.136823	0.0295592	0	0	0	0.18352	0.0818606	0.0447437	0	0.050824	0	0.110451	0.085899	0	0
gene-ATAD1	50.6032	28.6034	37.2899	36.0555	36.8129	38.9202	35.4963	37.8141	40.5607	40.5221	32.289	31.6708	40.8576	40.6427	41.5981	37.9153	33.9432	34.5647	30.7416	41.2262	42.8981	34.101	22.2177	54.3757	36.6988	41.1687	46.622	39.061	46.6339	32.6287	28.8717	21.2405	32.1218	29.8385	45.5714	34.1326	31.7527	34.7305	32.5976	42.3521	42.7651	41.8579	33.1161	36.6447	42.7749	35.5099	41.3204	36.0178	57.6622
gene-ATAD2	0.993546	0.244575	0.573177	0.361522	0.742324	0.68192	0.425084	0.850372	0.616139	0.607709	0.424291	0.723147	0.488205	1.42917	0.377984	0.965196	0.311499	0.721914	0.460428	0.684904	0.770056	0.388162	0.0253177	0.611051	0.874297	0.821615	0.888917	0.445143	0.840228	0.345167	0.679848	0.256952	0.374597	0.251297	0.78659	0.497127	0.536522	0.304177	0.446472	0.757927	0.463734	0.716166	0.32027	0.635838	0.63428	0.432464	0.881904	0.672165	0.549408
gene-ATAD2B	20.9738	9.32925	18.6566	9.78907	19.1253	17.9049	11.547	18.6763	20.4652	19.8014	12.0331	16.8725	12.4777	26.718	16.4921	20.9717	12.008	20.0676	13.6814	16.8478	19.1276	13.0328	4.64488	21.347	20.1681	21.1755	25.6054	14.2967	16.5214	10.3904	12.7384	6.66652	11.2597	12.6895	23.2518	16.7364	12.4868	13.1001	16.3083	22.7096	15.5545	23.2595	9.76368	16.2664	19.0982	16.5326	19.4051	19.2865	15.6602
gene-ATAD3A	3.02195	3.04394	2.85029	2.45471	3.32411	2.61287	2.99974	2.58508	2.63992	3.70519	2.70306	3.06908	2.70767	2.65688	2.32116	3.41213	2.53873	2.67134	3.06002	2.74612	2.64283	3.25433	3.42338	2.69068	2.34967	2.36244	2.35276	3.72134	2.42011	2.50954	2.42648	3.02493	3.36388	1.9393	1.92896	2.57901	2.72303	1.9486	2.46805	2.72713	2.36007	2.43104	2.5921	2.20137	2.45972	2.78433	2.98984	2.3994	2.42437
gene-ATAD5	1.20493	0.516004	0.626832	0.292472	0.958104	0.6119	0.390422	0.605356	0.922279	1.02458	0.609915	0.682382	0.631363	1.34909	0.630159	0.291457	0.421649	0.585577	0.630723	0.32476	0.711345	0.713084	0.292818	0.790582	0.853042	0.895465	0.670959	0.450556	0.911395	0.302364	0.474483	0.228072	0.455322	0.306871	0.517374	0.47795	0.357579	0.386546	0.488486	0.684798	0.288789	0.856812	0.391223	0.205629	0.365557	0.65418	0.808631	0.54822	0.259473
gene-ATAT1	4.05283	4.08449	3.69057	1.10404	3.64502	4.02406	3.03773	5.59201	2.81377	2.10238	2.41773	3.30959	2.19064	6.55986	2.0441	5.77572	3.38622	3.73421	2.97648	5.905	4.79355	3.47323	1.89248	2.90159	5.59438	3.03511	4.41842	1.34618	3.92045	2.31676	2.22336	2.09384	2.75382	3.27879	4.80332	3.59965	2.98258	2.97117	3.82577	3.89502	2.32873	4.83821	2.45381	3.90226	3.11174	3.52394	5.37076	4.02337	3.95006
gene-ATCAY	0.0133152	0.00653829	0	0.0197884	0.0584576	0.00896437	0.00390734	0.0168403	0.030587	0.0138919	0	0.0440127	0.00304482	0.0675363	0.0138892	0.00459598	0.00891548	0.0220399	0.0178936	0.014522	0	0.0191284	0.00876673	0.0242491	0.00276868	0.0093204	0.00799063	0	0.0078047	0.00506805	0.0160732	0.00325589	0.0453084	0.0296887	0	0.0181408	0.0327779	0.0120209	0.0115495	0	0.0144291	0.0285551	0.0109604	0.00792452	0.00333887	0.0687555	0	0	0.0200022
gene-ATE1	10.0794	8.17254	11.1714	8.51558	10.4679	9.46811	9.99589	9.52829	8.80033	9.76613	8.77812	10.9716	9.46626	11.4158	8.38271	10.0893	6.873	9.15707	7.87425	9.96746	9.50801	9.50587	4.60451	9.39582	8.64079	8.88974	8.66718	6.50199	12.8678	6.38528	8.99566	5.18787	6.9007	7.82016	8.81266	8.58377	7.26202	7.81296	8.97446	10.2371	9.37666	9.80443	6.88422	7.72432	9.80406	10.2873	10.7622	7.47459	8.37406
gene-ATF1	6.44982	4.49426	5.7815	5.36852	5.3183	5.50783	6.13011	4.63853	6.53145	8.60784	4.52779	5.56266	5.29412	6.98839	5.27372	6.14688	3.44178	5.52372	5.1774	6.54499	5.88783	5.19679	3.45902	6.41663	4.84795	5.3368	5.28459	7.51543	7.90043	4.18744	4.74212	2.66606	4.10538	4.74486	5.37808	4.28834	5.0837	4.82228	5.60586	5.8027	5.79728	5.41523	5.57866	4.9152	5.72253	5.2355	5.729	6.11483	4.31868
gene-ATF2	18.3842	10.8635	14.9712	7.83239	13.6113	13.1045	10.7137	12.9736	13.1174	17.041	10.1157	13.5011	11.7173	20.4962	9.98064	14.8257	7.94862	14.5354	11.8258	14.5702	13.6349	12.0644	6.87112	13.2078	14.6996	14.5772	15.3785	9.17933	15.31	8.91711	11.1002	5.47412	8.36239	11.901	13.8963	10.0374	12.147	12.2185	12.2736	13.588	13.4171	15.6351	9.56664	11.4039	13.1024	13.0946	13.7103	12.3121	11.6048
gene-ATF3	4.2078	3.56076	3.58223	8.65525	2.40338	3.3728	4.71985	5.98472	5.48666	4.33876	8.51432	6.17915	5.67516	2.60614	4.8278	4.08267	5.11669	3.24431	2.92781	2.59914	3.95304	3.64653	4.61653	8.4227	3.41153	5.95328	3.16222	6.18263	3.42248	4.47295	4.44562	3.51921	3.98224	3.08663	4.33187	7.44204	4.31206	5.6468	3.99119	3.34883	4.82283	5.69795	3.12859	3.18265	4.76021	6.21783	3.25458	3.39277	3.60865
gene-ATF4	93.125	105.859	90.7883	127.753	81.4185	102.049	99.3179	92.7776	98.4192	116.832	96.9218	101.165	133.481	89.6133	120.753	105.312	100.433	99.77	86.8726	98.4165	99.3635	117.784	146.952	139.336	91.1791	111.784	95.2538	124.815	101.215	89.6269	69.1487	125.683	113.944	98.2448	101.527	126.359	128.959	135.573	129.476	102.489	94.9596	90.5797	100.842	90.6141	111.004	115.522	119.542	110.701	106.31
gene-ATF5	0.883178	1.02692	0.998253	0.999517	0.839747	0.662076	0.866117	0.576526	0.944382	0.678967	0.972828	0.717034	0.729036	0.797676	0.8082	0.704518	0.572017	0.678018	0.767721	1.02067	0.873479	0.915949	1.22474	0.764696	0.7697	0.731406	0.953878	0.540854	0.649673	0.791467	1.03172	0.721212	1.02159	0.723067	0.869227	0.783988	0.951621	1.16073	1.13497	0.975651	0.690904	0.703774	1.06533	0.946906	0.753265	1.15987	0.650838	0.820233	1.01559
gene-ATF6	9.69463	5.08973	8.06681	7.73722	7.61138	7.57087	5.07318	8.16169	7.31628	11.1477	6.43139	6.60494	6.51728	10.4324	10.7079	7.66324	5.52127	9.64959	8.27531	8.6598	9.61387	5.78841	4.57005	8.3446	11.157	9.42595	9.32268	7.99737	11.1236	6.00355	8.04383	4.24661	5.29608	7.12602	10.963	5.85112	7.80653	6.35419	7.81894	8.76631	7.13454	11.7897	7.17174	7.29516	7.47377	6.69728	8.12668	7.63877	7.35203
gene-ATF6B	15.3918	21.5574	19.6822	11.5374	18.3342	17.3367	14.7157	18.2588	14.1495	17.0407	14.9981	14.9316	12.5043	16.9715	15.4706	18.3927	16.1519	17.3525	14.8965	19.6086	16.071	16.4415	12.5384	12.1534	15.5778	16.0983	16.8423	13.3111	13.79	16.4722	14.9007	18.5839	15.3455	17.8991	19.0432	18.7569	16.3822	15.1738	16.715	19.3568	13.1717	18.4351	17.9593	15.3499	14.4283	15.9282	16.6753	17.0823	17.0626
gene-ATF7	8.12582	8.69835	9.98899	6.06192	8.41051	7.68001	7.57363	8.7123	6.84205	5.92208	7.33913	7.2762	5.73908	9.29665	7.6459	8.27472	7.78562	8.91978	8.43842	8.00207	8.62007	7.04023	3.6486	7.45715	9.44111	7.60725	9.13951	5.33123	8.77863	7.80873	7.7536	5.43021	8.50069	7.11105	8.32007	8.50917	7.53141	7.42319	8.27172	8.18079	5.40582	8.41167	7.1586	8.69151	7.55946	7.56126	7.91868	7.41267	7.32746
gene-ATF7IP	49.7082	31.9013	40.7947	31.0196	41.9006	48.6014	32.0349	51.4193	45.9017	42.6879	35.4626	39.8274	30.6329	59.0915	45.8061	52.7529	32.3839	47.6881	37.2781	43.8419	56.2596	33.313	14.4278	59.8344	52.6968	61.7915	59.7432	34.7466	42.7074	26.2493	31.7025	17.5006	32.1037	35.2451	70.2731	51.2421	34.6471	43.4018	46.5882	55.832	36.5146	57.6742	32.0154	39.593	45.1435	40.0077	45.9296	53.5213	44.8624
gene-ATF7IP2	0	0	0.295245	0	0.184163	0	0.135512	0	0	0	0	0.147715	0.245451	0.129851	0.137408	0.0397736	0	0	0	0.236047	0.16777	0	0	0.174578	0	0	0	0	0	0	0	0	0.259792	0.153429	0	0	0	0.0335142	0	0.127724	0	0	0.205752	0.143541	0	0	0	0.046238	0
gene-ATG10	0.82868	0.901455	1.01463	0.526343	1.279	0.922286	0.962816	1.36921	1.22392	1.77623	0.860357	1.92571	1.37749	1.09142	0.249098	0.603889	1.10984	0.995988	0.758157	0.950751	0.642461	1.01702	1.23519	0.874816	0.826701	1.0764	0.808139	0	1.73972	1.33416	0.953946	0.99193	0.613457	0.718874	1.19197	0.715646	0.815893	0.604424	0.692098	1.63294	1.74403	0.806946	0.848957	1.11429	0.508996	0.91417	1.03482	0.549529	1.44254
gene-ATG101	45.2332	50.0547	50.2901	50.0395	44.3012	51.6234	48.9736	40.5752	42.8748	63.3356	41.5942	50.9848	51.5559	37.0225	47.9812	43.1723	57.734	43.0073	54.3157	38.1697	38.6532	49.6458	77.256	39.3987	39.3841	31.0158	36.1472	65.9051	48.9542	56.0347	58.5859	73.8283	59.4259	50.8631	37.3222	50.2154	52.6388	50.991	51.7182	41.5887	52.4545	41.4847	62.0686	50.7683	47.9446	52.0357	47.5965	47.8381	44.4268
gene-ATG12	6.28542	4.46251	6.07661	6.64689	5.47013	6.07615	6.93962	4.88801	7.21341	5.86014	5.51304	6.07269	6.74932	5.78015	6.57832	5.58533	5.23772	6.85676	7.29435	6.41091	5.62283	6.78621	5.47874	5.73741	5.04562	6.5604	6.66658	8.24848	8.09958	6.47898	6.77052	5.6511	4.9734	5.60872	6.51485	5.56472	6.38666	6.64066	5.84812	6.02192	8.34216	6.95807	5.88722	6.26289	6.026	6.96599	6.06218	5.52384	5.63504
gene-ATG13	19.5575	17.8804	20.4453	15.042	15.4923	18.9392	16.8424	17.8203	14.7057	14.4289	14.6126	12.7088	10.7315	15.3059	12.671	18.8537	14.7867	17.984	15.6504	17.9606	14.3406	17.5561	13.4218	13.8072	16.0697	16.2665	13.1104	11.2515	16.3417	15.2826	15.4516	16.0645	17.0502	14.8413	15.6689	18.3983	17.252	15.3743	18.2912	14.6223	14.318	18.834	15.9449	18.385	14.9611	19.0615	17.0327	16.691	17.0602
gene-ATG14	3.81153	3.84205	3.45672	1.88822	3.23688	3.26566	2.06341	3.84795	3.16491	3.09456	2.06599	2.90555	2.07111	4.64701	2.23263	4.03335	2.04322	3.58605	2.46883	3.81679	2.85685	3.022	1.12156	2.43506	3.95659	3.1411	3.22535	3.49684	3.61074	1.99888	2.35358	1.55819	2.56664	2.60656	3.67992	2.71408	2.65779	3.4514	3.6841	3.39505	2.51145	4.13748	3.4972	2.94919	3.47586	2.88286	4.86473	3.3775	2.62122
gene-ATG16L1	6.84163	8.73657	6.98324	5.09901	7.92183	7.65142	5.73406	8.02789	7.37524	6.5027	5.95183	7.3933	5.04156	9.74405	6.33093	9.17139	7.29739	8.56182	6.46551	9.24966	8.62869	7.83482	5.07608	14.1393	7.6638	7.69107	9.21252	6.57928	6.79816	8.45383	5.75337	5.83853	7.76581	9.97642	10.3905	11.5733	7.32878	9.70157	9.03241	9.11848	7.71022	10.5572	7.87673	7.20055	9.64557	9.32837	8.3892	10.8327	8.31424
gene-ATG16L2	27.5218	29.8522	26.8739	23.0943	32.0522	31.1828	20.6789	39.7884	32.9567	20.2979	24.9645	20.8914	19.949	29.4857	32.1301	36.9186	33.6387	36.6141	23.4489	28.7188	39.7932	24.9598	17.8585	57.5824	38.7602	35.7077	44.0758	28.1889	26.1168	24.223	22.0551	26.1815	29.9561	30.988	49.6802	44.9413	29.7963	34.9433	37.3136	39.3044	24.49	45.3012	34.614	33.8326	33.0093	23.7735	32.1449	36.5857	36.3749
gene-ATG2A	19.6884	29.7056	20.1258	15.5551	19.0071	21.248	18.2864	24.967	21.031	20.3589	21.5451	17.5273	15.8588	16.3116	20.2274	21.403	26.4314	21.9437	19.0183	20.8697	22.7964	19.7381	15.4042	25.9707	21.5357	24.4339	23.9422	25.02	18.224	25.1564	19.2396	28.4963	25.3498	22.3456	32.2398	35.3631	20.8796	30.1122	26.0334	24.6983	20.4982	24.7732	21.8744	24.2797	22.3174	23.7054	22.5688	27.0721	20.4451
gene-ATG2B	33.4867	24.4673	31.9175	16.9782	33.271	26.5825	23.4484	31.5381	26.2204	26.9876	21.9086	26.9821	18.3016	40.5234	25.6314	30.804	18.5402	28.617	24.0668	31.8051	32.0413	27.3238	10.3012	29.9297	32.3985	32.8859	31.8441	21.1757	29.3855	18.2691	21.3682	12.1158	22.412	22.0667	33.8448	26.5337	22.8814	22.8637	33.203	30.7935	24.4603	35.2317	21.9613	27.3774	26.6284	27.4956	29.7377	35.4069	26.8433
gene-ATG3	48.6061	42.4931	49.4403	56.9513	46.9943	45.0302	42.6574	53.9475	41.5741	44.7496	45.7367	41.1204	39.0129	49.3023	59.4558	52.1692	50.3026	55.9212	50.7146	49.1738	52.6507	43.4208	47.5401	61.0488	49.5706	54.4143	55.3519	52.3916	46.9534	44.0404	43.1319	45.4923	46.6653	54.9794	47.9287	43.3192	48.5377	45.3281	49.2684	50.8876	52.4613	58.7604	52.8052	51.738	49.646	48.7338	46.936	40.1344	48.3134
gene-ATG4A	2.90524	1.3854	2.07696	0.832026	1.87887	1.83877	2.21102	1.30179	1.92298	4.01631	2.45651	1.64097	1.80931	2.64372	1.43047	2.03604	0.780859	2.44377	4.28719	3.09397	2.3623	2.44378	0.674734	1.88191	1.86719	2.83267	2.59321	2.75806	3.50851	2.01303	1.74052	0.527229	0.799685	1.58411	1.18107	1.14546	1.97689	2.18012	1.78789	3.10509	1.71722	2.53926	1.37872	1.13692	2.13093	1.91013	2.51295	2.02665	1.84352
gene-ATG4B	9.98322	14.4097	11.8769	7.25644	11.4376	9.8039	10.1937	11.4693	7.89384	17.7356	9.45434	11.0873	9.6425	10.7641	8.06166	11.6088	11.5736	10.7259	9.20506	11.1823	10.2223	14.1805	8.73611	7.80518	10.9207	8.90902	8.60736	10.0781	9.61447	10.9073	10.3008	12.5517	12.176	10.2384	9.94756	11.9666	9.45591	10.9958	11.5193	9.66158	9.11637	11.1347	10.0906	11.316	9.63994	12.8764	10.4865	11.2235	9.77177
gene-ATG4C	2.83741	3.2318	3.72614	3.03287	4.20215	2.50621	4.16379	3.22802	3.52628	3.49404	3.0222	4.47846	3.24869	6.12703	3.42303	3.37955	2.62402	4.07609	2.9288	4.10333	4.40049	3.54515	2.25276	2.35731	3.68851	4.72228	3.27448	3.68858	4.31515	3.42649	3.29998	1.16152	2.53689	3.20999	3.98293	2.0377	3.20099	2.09774	2.51377	4.09633	4.78858	5.18583	3.46475	3.61661	3.45644	3.03145	3.37974	3.77666	3.20533
gene-ATG4D	11.5632	14.7059	11.2694	12.7816	11.1224	15.1123	10.9441	12.5196	10.0914	12.6399	10.4117	11.7687	10.756	9.57646	9.5411	11.7333	13.9976	11.2582	10.6861	14.6971	11.2616	11.6141	16.7894	14.5716	11.0056	11.4538	12.182	13.9005	11.0173	12.1893	12.3346	17.1662	13.0717	10.9167	11.8635	13.8804	11.3293	15.2106	9.27521	12.8207	9.17055	11.4122	13.1644	14.8063	10.6533	12.726	12.0555	10.867	10.5356
gene-ATG5	0.929871	0.567691	0.827006	0.730313	0.876311	0.880292	0.634028	0.813867	0.941201	1.00047	0.66372	1.02419	0.716348	0.962552	1.00406	0.704833	0.540565	0.807663	0.80954	0.959997	0.896793	0.740194	0.623949	0.809415	0.779499	0.860198	1.02512	0.919779	1.11243	0.543126	0.7744	0.490288	0.514742	0.739792	0.956845	0.707066	0.732932	0.788955	0.895805	0.938419	0.838554	0.72897	0.694605	0.704242	0.935264	0.795895	0.864433	0.843566	0.730256
[truncated: 23,501 more rows]
[truncated: 1 more columns]
