# Supplementary material for: Blood Transcriptome Analysis of Beef Cow with Different Parity Revealed Candidate Genes and Gene Networks Regulating the Postpartum Diseases
Source: Genes (Basel). 2022 Sep 19;13(9):1671. doi: 10.3390/genes13091671 (PMC9498831; doi:10.3390/genes13091671)
Supplement: Supplementary file 1 [file genes-13-01671-s001.zip › Table S3.xlsx]

## Sheet: Sheet1
Supplementary Table S3.Number of differentially expressed genes bewteen primiparous and nulliparous stages.
Gene_name	baseMean	log2FoldChange	lfcSE	stat	pvalue	condition
FN1	1648.33	1.65099	0.336674	4.90384	9.39826e-07	UP
KLF11	647.337	1.08146	0.243866	4.43465	9.22224e-06	UP
TMEM35B	213.074	0.577243	0.136612	4.22543	2.38484e-05	UP
LOC112445915	572.844	0.411621	0.101076	4.07238	4.65358e-05	UP
AOC3	225.626	1.17846	0.293056	4.02128	5.78834e-05	UP
CD276	300.768	0.698091	0.178048	3.92081	8.82503e-05	UP
TOB1	1585.97	0.393449	0.101619	3.87179	0.000108038	UP
TMEM179	791.048	0.488312	0.128377	3.80372	0.000142538	UP
MEX3B	313.371	0.450152	0.120416	3.73832	0.000185255	UP
PROS1	27.9239	2.5625	0.727468	3.52249	0.000427517	UP
LOC101902106	213.311	0.703748	0.199435	3.52871	0.000417589	UP
TIE1	315.056	0.958171	0.268606	3.5672	0.000360816	UP
WC1	572.918	0.756141	0.225582	3.35196	0.000802427	UP
KLF10	1819.1	0.320846	0.0978748	3.27813	0.00104498	UP
HS3ST2	10.9921	4.75116	1.45357	3.26862	0.00108073	UP
CYGB	147.293	0.717694	0.219038	3.27657	0.00105074	UP
MIOS	1271.76	0.357293	0.109356	3.26726	0.00108593	UP
CBFA2T2	656.909	0.397376	0.120577	3.29561	0.000982074	UP
CREB3L1	1026.84	0.746214	0.229787	3.24742	0.00116456	UP
LOC112446367	11.0894	3.4583	1.0686	3.2363	0.0012109	UP
CENPL	232.706	0.376966	0.118175	3.1899	0.0014232	UP
NCAPD3	1449.07	0.278681	0.0891253	3.12684	0.00176697	UP
BEND6	47.1446	1.39925	0.447435	3.12726	0.00176441	UP
RPL3L	16.6448	1.91059	0.607786	3.14353	0.00166924	UP
HIST1H2AC	21.4809	1.22882	0.392092	3.134	0.00172441	UP
PDE2A	1485.4	0.444807	0.144309	3.08232	0.00205392	UP
DDR1	220.759	0.846958	0.277242	3.05494	0.00225105	UP
PPM1E	192.355	0.521597	0.170814	3.05359	0.00226117	UP
BBS2	544.78	0.370887	0.121887	3.04288	0.00234327	UP
FST	102.633	0.927524	0.304485	3.0462	0.0023175	UP
BTN3A3	1850.29	0.622286	0.205777	3.02409	0.00249385	UP
LY6G6F	1282.82	0.80045	0.263817	3.03411	0.0024125	UP
BRINP1	118.951	0.806077	0.266797	3.02131	0.00251686	UP
MOB3B	313.322	0.558512	0.187215	2.98327	0.0028519	UP
TSNARE1	1037.86	0.267206	0.0895033	2.98544	0.00283175	UP
LOC112444841	183.465	0.763081	0.257815	2.9598	0.00307836	UP
IFITM2	5089.39	0.812463	0.27477	2.95688	0.00310768	UP
LOC101907926	18.6349	1.55918	0.524926	2.97028	0.0029753	UP
LOC616942	2152.61	0.791414	0.267932	2.95378	0.00313904	UP
NOS2	8.24633	4.01712	1.35981	2.95418	0.00313505	UP
PTPDC1	271.564	0.568887	0.19327	2.94349	0.00324536	UP
CD84	5484.42	0.355405	0.121488	2.92544	0.00343967	UP
LOC526163	149.003	0.957957	0.328631	2.915	0.00355694	UP
LOC101904520	932.487	0.349985	0.120811	2.89696	0.00376795	UP
PTPRS	1198.23	0.448589	0.154716	2.89944	0.00373835	UP
LOC514978	75.3809	0.960363	0.332777	2.8859	0.0039029	UP
MPIG6B	12537.2	0.658264	0.233649	2.81732	0.00484263	UP
PDCD11	3768.21	0.232734	0.0814657	2.85684	0.00427886	UP
HABP4	1486.65	0.396798	0.138518	2.8646	0.00417537	UP
ACTA2	982.76	1.03237	0.366473	2.81703	0.00484695	UP
LCLAT1	1196.43	0.30205	0.106609	2.83326	0.00460754	UP
LOC104973224	31.7423	1.30618	0.463027	2.82095	0.00478822	UP
PBX1	231.614	0.699047	0.251907	2.77502	0.00551976	UP
SLC25A23	448.398	0.292128	0.10284	2.84062	0.00450264	UP
LOC104975676	133.445	2.40405	0.857146	2.80471	0.00503615	UP
CD38	1704.55	0.349348	0.1238	2.82187	0.00477447	UP
PUSL1	76.6318	0.668923	0.232834	2.87296	0.0040665	UP
CPT1A	3167.88	0.481247	0.16887	2.8498	0.00437466	UP
CASKIN1	78.2781	0.857073	0.303232	2.82646	0.00470653	UP
MMS22L	206.199	0.511439	0.184177	2.7769	0.00548808	UP
LOC112447049	3.22181	3.96447	1.39	2.85213	0.00434279	UP
BVD1.23	318.59	0.984523	0.356554	2.76122	0.00575862	UP
SMO	90.7026	0.65869	0.238255	2.76465	0.00569847	UP
FBXO32-2	327.147	0.385486	0.139555	2.76226	0.00574024	UP
GCNT4	857.61	0.55495	0.201592	2.75283	0.0059082	UP
PAPOLB	168.224	0.576819	0.211036	2.73328	0.00627078	UP
LOC101906694	214.246	0.626509	0.22895	2.73645	0.00621066	UP
LOC518768	3094.16	0.242658	0.0882031	2.75113	0.00593907	UP
MARS2	360.811	0.289712	0.106352	2.72409	0.00644796	UP
ITGA6	3308.3	0.341478	0.125584	2.71912	0.00654554	UP
SLC6A14	5.10055	3.54666	1.30516	2.71742	0.0065794	UP
LOC112446436	15.6643	1.34362	0.496568	2.70581	0.00681378	UP
NAT9	1924.53	0.243544	0.0901241	2.70232	0.00688572	UP
C1D	928.47	0.26724	0.10442	2.55928	0.0104888	UP
CNNM2	946.032	0.284767	0.109291	2.60559	0.00917169	UP
ZBTB10	1018.56	0.382142	0.147378	2.59293	0.00951608	UP
KLHL11	1477.08	0.208821	0.0819008	2.54968	0.0107822	UP
SELP	861.724	0.799153	0.305944	2.61209	0.00899903	UP
RNF144A	2931.01	0.384399	0.144054	2.66844	0.00762038	UP
LOC107132831	51.9367	0.955736	0.364272	2.62369	0.00869838	UP
EGR1	329.426	0.426974	0.159209	2.68185	0.00732169	UP
TSPAN7	291.876	0.84403	0.32619	2.58754	0.00966629	UP
INTS14	854.33	0.193676	0.0726319	2.66654	0.00766369	UP
LOC100337168	181.576	0.634481	0.244289	2.59725	0.00939726	UP
RMND5A	8092.61	0.172585	0.068301	2.52682	0.01151	UP
LOC404103	47747.4	0.77178	0.294708	2.6188	0.00882409	UP
PANX1	2534.08	0.28376	0.111204	2.55171	0.0107196	UP
SYT7	1423.48	0.41892	0.166306	2.51896	0.0117701	UP
CCDC188	52.4582	1.29403	0.491822	2.63109	0.0085112	UP
RCAN3	6598.77	0.269243	0.103447	2.60271	0.00924908	UP
FFAR1	161.164	0.631245	0.237741	2.65518	0.00792655	UP
SHC3	3.99775	4.27448	1.63463	2.61495	0.00892413	UP
TSC22D1	2148.06	0.158235	0.062117	2.54736	0.0108541	UP
TSPYL5	1517.31	0.290256	0.112205	2.58683	0.00968626	UP
SEC22A	270.126	0.371805	0.138097	2.69235	0.00709501	UP
TREML1	899.448	0.99879	0.392188	2.54671	0.0108742	UP
LOC100296537	70.9975	0.917648	0.359562	2.55213	0.0107068	UP
PI16	388.836	0.456344	0.174507	2.61504	0.00892158	UP
HPDL	45.2484	0.617992	0.233176	2.65032	0.00804149	UP
PRLHR	2.16295	4.41524	1.7384	2.53984	0.0110905	UP
DIS3L	4202.7	0.246425	0.0923354	2.6688	0.00761221	UP
ITGA5	5716.94	0.283147	0.107876	2.62475	0.00867135	UP
LOC782688	406.688	0.232584	0.0872071	2.66703	0.00765243	UP
TUBB4A	64.4946	0.698322	0.269211	2.59396	0.00948784	UP
DSCC1	267.428	0.38282	0.143675	2.66449	0.00771055	UP
AP1AR	1598.75	0.282104	0.106552	2.64756	0.00810748	UP
LOX	9.48997	2.36263	0.929011	2.54317	0.0109853	UP
LOC101910045	28.606	0.702277	0.278988	2.51723	0.011828	UP
FAM117B	1753.34	0.263573	0.101378	2.59989	0.00932537	UP
NAT10	2240.81	0.203509	0.0795946	2.55682	0.0105634	UP
CCDC138	560.741	0.426649	0.168713	2.52884	0.011444	UP
LOC112441491	95.5669	0.485461	0.18988	2.55667	0.0105679	UP
LOC107131749	2913.73	0.405813	0.157532	2.57608	0.00999289	UP
PLAGL1	2542.73	0.302203	0.112925	2.67613	0.00744779	UP
AZIN1	6424.6	0.155917	0.0618249	2.52192	0.0116717	UP
RPTOR	2247.7	0.225609	0.0881435	2.55957	0.0104802	UP
LOC616819	3.71093	4.1705	1.61958	2.57505	0.0100225	UP
SVOP	6.72997	3.48402	1.33884	2.60226	0.00926129	UP
LOC100337129	42.9224	2.8322	1.11463	2.54094	0.0110555	UP
ACOXL	348.322	0.431916	0.165515	2.60953	0.00906655	UP
HBEGF	136.6	0.471659	0.179365	2.6296	0.00854853	UP
MTHFSD	139.98	0.468661	0.17845	2.62628	0.00863227	UP
LOC533597	2656.92	0.35782	0.140401	2.54857	0.0108167	UP
LOC101903713	244.796	0.79199	0.30913	2.562	0.0104072	UP
POLE	1215.17	0.255889	0.097722	2.61854	0.00883069	UP
HIST1H2AM	4.8735	2.91759	1.14277	2.55309	0.0106772	UP
MYEF2	1893.75	0.579129	0.230074	2.51715	0.0118309	UP
PDK4	503.488	0.661081	0.261441	2.52861	0.0114516	UP
RNFT1	1466.43	0.215607	0.0812985	2.65204	0.00800066	UP
CNOT4	1136.78	0.188221	0.0723207	2.60258	0.00925246	UP
DSTN	1222.08	0.917895	0.364426	2.51874	0.0117776	UP
LOC112448531	48.9893	0.776745	0.307588	2.52528	0.0115607	UP
BRSK2	287.888	0.480407	0.188111	2.55384	0.0106541	UP
LOC107131791	5.51884	2.63075	0.995767	2.64194	0.00824331	UP
L1CAM	3114.48	0.398272	0.155201	2.56617	0.0102829	UP
CLTRN	405.266	0.377756	0.146451	2.57939	0.00989738	UP
LOC112443846	8.20317	3.33447	1.31996	2.52618	0.0115309	UP
LOC781001	454.639	0.398549	0.149105	2.67294	0.00751906	UP
PCGF6	311.287	0.284875	0.112614	2.52966	0.0114172	UP
SMAD9	177.37	0.612445	0.240353	2.54811	0.0108308	UP
POC5	774.157	0.225294	0.0869411	2.59134	0.00956016	UP
TAF5	804.886	0.246196	0.0955616	2.57631	0.00998611	UP
KLHL15	811.984	0.239153	0.0926483	2.5813	0.00984284	UP
LOC112448858	122.065	0.525603	0.203955	2.57706	0.00996459	UP
DBN1	948.996	0.378319	0.151334	2.49989	0.0124231	UP
FAM155B	460.325	0.37223	0.148844	2.5008	0.0123912	UP
CCDC173	4.02844	2.94835	1.17488	2.50949	0.0120906	UP
LOC101906001	40.0284	0.785785	0.312816	2.51197	0.0120059	UP
G3BP1	8156.79	0.139917	0.0558881	2.50353	0.0122963	UP
KAT2A	2781.61	0.16825	0.0670353	2.50987	0.0120776	UP
IQCC	280.306	0.291188	0.116111	2.50784	0.0121471	UP
EXOSC2	1167.79	0.185769	0.0740796	2.50769	0.0121524	UP
HACD4	862.478	0.361622	0.144473	2.50304	0.0123132	UP
TRIB3	1743.87	0.353376	0.141302	2.50085	0.0123894	UP
LOC112443513	4.57935	3.52557	1.41413	2.49311	0.0126631	UP
CCDC92B	3.51632	3.85948	1.54984	2.49025	0.0127655	UP
LOC112449404	21.8512	0.67649	0.272148	2.48574	0.0129281	UP
SYCE1L	1845.38	0.662783	0.266756	2.4846	0.0129696	UP
LOC101905669	156.078	0.463058	0.186298	2.48557	0.0129344	UP
CCDC71L	1967.27	0.169317	0.0682888	2.47942	0.0131594	UP
FAM92A	177.977	0.385072	0.155355	2.47865	0.013188	UP
PPBP	2241.64	0.568199	0.229277	2.47822	0.013204	UP
RAD51AP1	422.751	0.335761	0.135726	2.47382	0.0133678	UP
WNT5A	302.389	0.896441	0.361948	2.47671	0.0132598	UP
LOC112442352	111.469	0.490353	0.198174	2.47435	0.0133479	UP
AFAP1	566.929	0.624898	0.253268	2.46734	0.0136121	UP
FAM102A	13638.5	0.187579	0.0759875	2.46855	0.0135661	UP
DNAJA4	745.187	0.246065	0.0995934	2.47069	0.0134852	UP
PLCL1	406.273	0.484937	0.196351	2.46975	0.0135208	UP
FAM69A	457.632	0.288404	0.116811	2.46897	0.0135501	UP
MAL	4.23455	3.8232	1.5539	2.46039	0.0138786	UP
POLA2	582.071	0.198407	0.0807083	2.45832	0.0139589	UP
PAIP1	1850.54	0.141885	0.0578669	2.45192	0.0142097	UP
SCN11A	3.4279	5.08067	2.07453	2.44907	0.0143226	UP
ALDH6A1	1746.97	0.198512	0.0859427	2.30982	0.0208982	UP
DCLK1	13.2265	1.94732	0.954739	2.03963	0.0413867	UP
LOC112441628	3.70802	2.7001	1.33264	2.02612	0.0427523	UP
LY6L	26.6007	0.814424	0.395413	2.05968	0.0394292	UP
C1H3orf33	66.4296	0.493275	0.215324	2.29085	0.021972	UP
LOC101906267	6.67245	2.02215	0.947969	2.13314	0.032913	UP
LOC112448142	2.64321	3.41059	1.55287	2.1963	0.0280702	UP
SLC43A1	56.3891	0.972989	0.471854	2.06206	0.0392024	UP
ATE1	1830.12	0.159764	0.0754298	2.11805	0.0341707	UP
LOC112442656	111.029	0.428179	0.21198	2.0199	0.0433937	UP
AMMECR1L	1526.1	0.172815	0.0755942	2.28609	0.0222488	UP
SPATA13	19816.7	0.232984	0.101002	2.30672	0.0210704	UP
GBP6-2	431.273	0.39765	0.19971	1.99114	0.0464659	UP
GLMN	558.728	0.254894	0.123151	2.06977	0.0384736	UP
LOC101907132	58.0184	0.467036	0.193232	2.41697	0.0156503	UP
LOC101905219	52.3759	1.00893	0.505322	1.99661	0.0458676	UP
ARHGAP1	12743.8	0.183082	0.0822385	2.22624	0.0259984	UP
TBXA2R	7853.32	0.236112	0.118131	1.99873	0.0456371	UP
CD27	7961.91	0.191542	0.0885417	2.16329	0.0305187	UP
ZBTB18	6591.06	0.225132	0.109477	2.05643	0.0397408	UP
DOK7	1069.97	0.482366	0.220049	2.19208	0.0283734	UP
LOC112443021	312.151	0.658398	0.322716	2.04018	0.0413325	UP
LOC104974796	1.38286	3.77078	1.78021	2.11816	0.0341612	UP
CEP68	3641.33	0.296487	0.139414	2.12666	0.0334484	UP
ETS1	71918.9	0.207269	0.0920863	2.25081	0.0243977	UP
FAAP100	444.353	0.282732	0.123075	2.29723	0.0216058	UP
HNRNPR	7402.94	0.122981	0.0542267	2.26791	0.0233345	UP
MIR191	3.26775	2.03484	1.02818	1.97907	0.0478084	UP
PRSS33	197.552	0.32181	0.144989	2.21955	0.0264492	UP
SOX4	1258.59	0.375522	0.176408	2.12872	0.0332775	UP
NANP	589.497	0.237642	0.109858	2.16318	0.0305272	UP
GUF1	1173.13	0.282713	0.1402	2.0165	0.0437482	UP
IFFO2	2272.07	0.201075	0.0933213	2.15465	0.0311891	UP
LOC100336368	404.955	0.45	0.221207	2.03429	0.0419223	UP
DNAH17	2804.92	0.373637	0.176191	2.12063	0.0339527	UP
LOC112443144	79.5293	0.496426	0.228873	2.16901	0.0300822	UP
NEK7	5671.74	0.151849	0.0687695	2.20808	0.0272385	UP
DCHS1	714.016	0.452204	0.215113	2.10216	0.035539	UP
LOC112447460	161.85	0.43278	0.208987	2.07085	0.0383729	UP
GRAP2	5903.15	0.294385	0.133333	2.20789	0.0272518	UP
CDHR3	4.91827	2.92562	1.35681	2.15624	0.0310649	UP
AXIN2	3161.14	0.316136	0.157373	2.00883	0.0445554	UP
HAP1	902.683	0.36278	0.179522	2.02081	0.0432993	UP
GABBR1	1348.11	0.401951	0.185256	2.16971	0.0300289	UP
CAMK4	5448.71	0.253506	0.111099	2.28181	0.0225006	UP
LOC112443788	51.6577	1.05681	0.465922	2.26821	0.0233164	UP
LOC785873	7084.67	0.183505	0.0767118	2.39214	0.0167503	UP
MAPK8IP1	242.555	0.336385	0.155063	2.16935	0.0300562	UP
ESYT2	14820.7	0.176292	0.0802127	2.1978	0.0279633	UP
C11H2orf68	5579.19	0.21539	0.0950344	2.26644	0.0234245	UP
LOC107131296	389.224	0.325013	0.150858	2.15442	0.0312072	UP
IPO5	1555.03	0.264585	0.118255	2.23741	0.0252599	UP
SCRT2	79.7071	0.493738	0.24269	2.03444	0.0419075	UP
TMPRSS2	249.873	1.24479	0.54018	2.3044	0.0212	UP
OGDHL	1.51827	3.90429	1.77292	2.20218	0.0276527	UP
C22H3orf14	57.098	0.586692	0.289238	2.02841	0.0425186	UP
NRBP2	696.898	0.371201	0.164005	2.26335	0.0236141	UP
KIAA1522	147.275	0.614547	0.31	1.98241	0.0474337	UP
PRSS50	160.601	0.556466	0.275048	2.02316	0.0430563	UP
KLHL41	17.3631	1.79274	0.85171	2.10487	0.0353024	UP
CEP55	156.487	0.427854	0.205332	2.08372	0.0371859	UP
SERTAD2	4487.55	0.209677	0.0875018	2.39625	0.0165636	UP
ELP3	634.814	0.264317	0.132417	1.9961	0.0459233	UP
LOC505918	925.933	0.2745	0.128799	2.13122	0.0330709	UP
RASD1	836.063	0.359812	0.177725	2.02454	0.0429143	UP
UTP6	5643.04	0.139104	0.0705726	1.97108	0.0487144	UP
SHPK	662.187	0.261056	0.124392	2.09866	0.0358472	UP
GOLGA7B	218.367	0.470238	0.195863	2.40085	0.0163571	UP
CAD	4518.58	0.186288	0.0934441	1.99358	0.0461983	UP
MMGT1	1634.09	0.183133	0.0799539	2.29049	0.021993	UP
LOC101903030	1.24295	3.61727	1.80925	1.99932	0.0455734	UP
KRBA1	1041.56	0.314672	0.149669	2.10245	0.0355142	UP
LOC112442401	5.29757	2.1933	0.932748	2.35144	0.0187007	UP
LOC112444151	87.662	0.433715	0.185581	2.33706	0.0194358	UP
ARMH4	95.2691	0.698698	0.302713	2.30812	0.0209927	UP
LOC617738	3.84916	3.27488	1.53639	2.13154	0.0330446	UP
MSH5	75.2852	0.473764	0.215248	2.20102	0.0277345	UP
PACSIN1	1563.38	0.356802	0.168194	2.12138	0.03389	UP
LOC112447153	2.97289	3.22547	1.5589	2.06908	0.038539	UP
CHRNA3-2	12.8518	1.64789	0.820051	2.00949	0.0444848	UP
LOC104976293	89.9482	0.688793	0.325955	2.11315	0.0345879	UP
LOC112446042	286.53	0.42123	0.198788	2.11899	0.0340914	UP
LOC100138449	1470.48	0.172447	0.0863718	1.99656	0.0458725	UP
GRSF1	2246.27	0.139102	0.0707273	1.96673	0.0492142	UP
ZNF114	1.68052	4.05806	1.97685	2.05279	0.0400925	UP
ITK	5477.86	0.202259	0.0984073	2.05532	0.0398479	UP
LOC101906131	305.571	0.523504	0.253382	2.06607	0.0388221	UP
SORBS1	404.164	0.361525	0.165779	2.18077	0.0292007	UP
IRAK1BP1	33.4547	0.961895	0.47935	2.00667	0.0447853	UP
TAF4	3281.98	0.176182	0.0847647	2.07848	0.0376647	UP
P2RX3	584.631	0.300387	0.151722	1.97985	0.0477207	UP
SPTAN1	75017.7	0.223544	0.108536	2.05963	0.0394337	UP
SESN3	15006.5	0.292713	0.142009	2.06123	0.039281	UP
LOC508131	71.9599	0.884182	0.423684	2.08689	0.0368982	UP
LOC515828	4438.58	0.344168	0.162125	2.12285	0.0337664	UP
LOC112447217	10.8989	0.953522	0.425918	2.23875	0.0251723	UP
LOC505600	200.051	0.276876	0.114623	2.41552	0.0157126	UP
KIAA0040	21051.4	0.221241	0.112519	1.96625	0.0492699	UP
DNA2	51.2232	0.544384	0.273123	1.99319	0.0462411	UP
ANKRD40	2610.2	0.135851	0.0658132	2.06419	0.0389993	UP
SATB1	9694.75	0.237635	0.100628	2.36153	0.0181995	UP
MAP2	901.331	0.329976	0.168028	1.96382	0.0495513	UP
CRB2	2.52267	4.63659	2.13526	2.17143	0.0298984	UP
PROSER1	2770.92	0.21968	0.108005	2.03398	0.0419539	UP
LOC101909825	2.03195	4.32425	2.19353	1.97136	0.0486823	UP
CPNE7	242.432	0.468891	0.234321	2.00106	0.0453854	UP
SMYD2	291.556	0.332579	0.150266	2.21326	0.0268797	UP
SMYD1	2.6006	4.67965	1.92371	2.43261	0.0149904	UP
LOC112449037	44.9457	0.900593	0.390171	2.3082	0.0209879	UP
FAM122B	2186.96	0.189	0.0872988	2.16498	0.0303895	UP
SDC3	135.244	0.6393	0.295047	2.16677	0.0302522	UP
CLIP3	887.793	0.245539	0.11602	2.11634	0.0343158	UP
INTS7	2295.08	0.166858	0.0748832	2.22824	0.0258644	UP
ZBTB6	1989.84	0.212852	0.103663	2.05331	0.0400423	UP
RCBTB2	1621.99	0.142406	0.0627848	2.26816	0.0233193	UP
TGIF2	1235.96	0.235579	0.119871	1.96527	0.0493829	UP
SLC25A20	1511.08	0.306468	0.155778	1.96734	0.0491445	UP
POGLUT1	567.239	0.241005	0.118497	2.03385	0.0419668	UP
MLH1	1195.46	0.200299	0.100024	2.0025	0.0452308	UP
HIVEP3	2638.32	0.283747	0.138567	2.04772	0.0405871	UP
GFPT2	22.4497	1.71672	0.783021	2.19243	0.0283483	UP
CNTNAP1	1206.78	0.47533	0.210294	2.26031	0.0238018	UP
LOC112441545	1360.23	0.435029	0.180249	2.4135	0.0158003	UP
ZNF420	361.075	0.32971	0.152335	2.16437	0.0304356	UP
SP2	2079.75	0.196882	0.0835976	2.35512	0.0185167	UP
SP6	82.3555	0.52846	0.25808	2.04766	0.0405934	UP
TACO1	213.88	0.546932	0.237391	2.30393	0.0212266	UP
LOC104969670	246.124	0.715591	0.341676	2.09435	0.0362284	UP
C15H11orf49	277.078	0.366442	0.163636	2.23938	0.0251315	UP
URB1	3579.88	0.178037	0.0866577	2.05449	0.0399284	UP
TUBB1	43113	0.517348	0.249107	2.07681	0.0378189	UP
LOC112446431	53.3982	0.792277	0.402095	1.97037	0.0487955	UP
NANOS1	307.872	0.350441	0.173183	2.02353	0.0430183	UP
PARVA	4.04067	3.45009	1.55583	2.21752	0.0265875	UP
PARVB	2147.6	0.634495	0.260597	2.43478	0.0149011	UP
LOC407201	151.591	0.617497	0.256188	2.41033	0.015938	UP
SLC16A10	80.6148	0.457698	0.19886	2.30161	0.021357	UP
PIGW	839.038	0.218929	0.100284	2.18309	0.0290289	UP
HAUS2	838.979	0.202792	0.0984843	2.05913	0.0394818	UP
CCR7	12597.3	0.332482	0.146184	2.27441	0.0229411	UP
DPT	2.11659	4.38574	1.92166	2.28227	0.0224735	UP
FAM117A	4475.01	0.193151	0.0867473	2.22659	0.0259746	UP
PXMP4	393.089	0.243017	0.115033	2.11258	0.0346365	UP
DTX4	941.332	0.361025	0.15475	2.33295	0.0196506	UP
WDR82	8751.15	0.124391	0.0516836	2.40679	0.0160935	UP
CACNA1S	413.356	0.590821	0.244735	2.41412	0.0157731	UP
LOC104970450	93.1814	0.764345	0.328478	2.32693	0.0199691	UP
GPM6B	56.954	0.71619	0.323608	2.21314	0.0268878	UP
ANAPC1	2622.32	0.156576	0.075387	2.07696	0.0378055	UP
PNPT1	986.287	0.454309	0.215952	2.10375	0.0353999	UP
PLIN1	58.0746	0.922681	0.41196	2.23973	0.0251082	UP
LOC112444893	1.73811	4.09844	1.99202	2.05743	0.0396453	UP
LOC101902123	13.1286	1.32967	0.662033	2.00847	0.0445931	UP
CDK5RAP1	781.884	0.198924	0.0904306	2.19974	0.0278251	UP
ATIC	5196.35	0.238231	0.12041	1.9785	0.0478723	UP
PTP4A3	291.254	0.357039	0.165522	2.15705	0.0310014	UP
LOC112442074	147.844	0.474847	0.241514	1.96613	0.0492841	UP
SCRN1	282.222	0.493232	0.223355	2.20828	0.0272244	UP
IFITM10	1012.83	0.303684	0.129139	2.3516	0.0186928	UP
METTL21E	3.12158	4.16855	1.78893	2.33019	0.0197963	UP
NCOA5	3605.14	0.111981	0.0552872	2.02544	0.0428225	UP
KIF1BP	929.932	0.194384	0.0940754	2.06625	0.0388046	UP
SYNPO	289.342	0.411697	0.185316	2.22159	0.0263108	UP
LZTFL1	294.517	0.34484	0.143035	2.41088	0.0159143	UP
SPTBN1	26957.4	0.235294	0.110907	2.12155	0.0338755	UP
LOC112445929	40.4603	0.774505	0.388155	1.99535	0.0460047	UP
NARS2	423.378	0.271992	0.138396	1.96532	0.0493776	UP
TMEM245	5321.71	0.251197	0.124965	2.01013	0.044417	UP
SPART	298.912	0.602342	0.290275	2.07507	0.0379799	UP
LRIG1	2483.26	0.288846	0.119575	2.4156	0.0157095	UP
FZD5	3652.34	0.320051	0.16225	1.97258	0.0485432	UP
LOC104972045	594.368	0.506255	0.224767	2.25235	0.0243002	UP
TLL2	69.407	1.02055	0.436653	2.33721	0.0194281	UP
ASIC1	100.584	0.437232	0.181365	2.41079	0.0159182	UP
IGF2BP3	167.466	0.971126	0.399773	2.42919	0.0151326	UP
AEBP1	804.694	0.436526	0.208211	2.09656	0.0360327	UP
UTP25	1540.97	0.145114	0.0728231	1.99269	0.0462953	UP
LOC104976117	5.48044	1.95814	0.948025	2.06549	0.0388765	UP
ABCB1	902.68	0.311952	0.157108	1.98559	0.0470788	UP
PPAT	1570.28	0.160574	0.0764284	2.10098	0.0356429	UP
CLGN	152.776	0.744536	0.322154	2.31112	0.0208263	UP
CALD1	1065.49	0.476169	0.239457	1.98854	0.0467523	UP
ARMC1	1667.62	0.168018	0.0836529	2.00851	0.0445892	UP
ARMC5	772.366	0.241774	0.104013	2.32445	0.0201014	UP
ARMC9	90.4132	0.504843	0.235344	2.14513	0.0319425	UP
PDCD2	1180.2	0.355858	0.169734	2.09656	0.0360322	UP
PCSK5	2.62018	3.62706	1.82228	1.9904	0.0465467	UP
SLC16A2	52.4504	0.64968	0.269563	2.41012	0.0159473	UP
MORC4	2.10812	4.37775	2.16977	2.01761	0.0436319	UP
LOC100139764	135.079	0.472456	0.217931	2.16791	0.0301653	UP
FLYWCH1	581.259	0.286667	0.137046	2.09176	0.0364597	UP
LOC100850875	7.96151	1.87272	0.92224	2.03062	0.0422935	UP
ECI2	55.958	0.671911	0.330343	2.03398	0.0419536	UP
TMBIM7	33.7928	0.836821	0.423989	1.97368	0.0484177	UP
ARHGEF18	25883.2	0.168827	0.0852733	1.97984	0.047722	UP
TSPYL4	2964.32	0.186122	0.0914711	2.03476	0.0418749	UP
MYOZ3	2.84028	3.76226	1.65004	2.2801	0.0226019	UP
SERPINE2	3417.47	0.270692	0.119935	2.25699	0.0240087	UP
RIN1	124.377	0.440298	0.184766	2.38301	0.0171717	UP
ABLIM1	23692.9	0.231566	0.114077	2.02992	0.0423647	UP
ANKLE1	737.506	0.197647	0.0945881	2.08955	0.036658	UP
IGSF9	28.4391	2.13305	0.980783	2.17485	0.0296417	UP
LOC112441818	4.62616	2.48678	1.1579	2.14767	0.03174	UP
LOC104972584	122.195	0.561534	0.252746	2.22173	0.0263014	UP
RACGAP1	759.572	0.233023	0.108396	2.14975	0.0315753	UP
FBXO31	4849.45	0.178931	0.0858996	2.08302	0.0372494	UP
POLM	685.963	0.280112	0.117845	2.37694	0.0174568	UP
MCM2	3206.13	0.305051	0.15555	1.96111	0.0498656	UP
LTBP1	1325.88	0.456176	0.206026	2.21417	0.0268172	UP
LTBP3	1134.54	0.375058	0.155306	2.41496	0.0157368	UP
CCDC96	14.6609	1.28426	0.608317	2.11117	0.0347578	UP
TSPAN9	147.02	0.383008	0.170474	2.24673	0.0246575	UP
GAREM1	106.112	0.806436	0.365493	2.20643	0.0273538	UP
WDR62	1503.47	0.201926	0.0988483	2.04279	0.0410736	UP
LOC100140207	21.8903	0.884423	0.417394	2.11891	0.0340977	UP
RUSC2	132.717	0.36689	0.176931	2.07364	0.0381132	UP
LEF1	18903.7	0.287262	0.135513	2.11981	0.0340221	UP
LOC112443465	8.48832	2.19487	0.990034	2.21696	0.0266258	UP
LOC100295712	214.601	0.346927	0.173281	2.00211	0.0452731	UP
MTERF1	896.028	0.195557	0.0987612	1.9801	0.047692	UP
CPZ	172.681	0.364318	0.168778	2.15856	0.0308839	UP
NMB	381.759	0.513707	0.211215	2.43215	0.0150095	UP
TTC8	89.1611	0.390071	0.19577	1.99249	0.046317	UP
FAM131B	697.665	0.381244	0.190744	1.99872	0.0456386	UP
NUP205	2411.35	0.145513	0.0737102	1.97413	0.048367	UP
CBARP	43.8825	0.832001	0.392526	2.11961	0.034039	UP
LDLRAD4	7673.54	0.256926	0.113034	2.27299	0.0230265	UP
DZIP1	375.337	0.463205	0.214742	2.15702	0.0310038	UP
SAP130	2523.76	0.135252	0.0639127	2.11619	0.0343284	UP
LOC101905335	43.3443	0.576906	0.247716	2.3289	0.0198643	UP
BCL2	1223.08	0.362034	0.170196	2.12716	0.0334071	UP
ZNF346	273.469	0.256826	0.124579	2.06156	0.0392501	UP
MMD	3621.18	0.276567	0.115935	2.38552	0.0170548	UP
CFAP298	2630.97	0.155685	0.0663488	2.34647	0.0189522	UP
TMEM170A	2621.36	0.181459	0.0813269	2.23123	0.0256657	UP
PWP2	1364.36	0.238129	0.120812	1.97108	0.0487153	UP
ATP6V1C2	20.3911	1.09377	0.501333	2.18173	0.0291295	UP
MFSD9	1322.19	0.211027	0.098465	2.14317	0.0320998	UP
EXOSC10	2667.31	0.127787	0.0596409	2.1426	0.0321449	UP
ZFPM2	2.34032	4.52733	1.92825	2.3479	0.0188797	UP
ZNF614	1303.15	0.27457	0.135099	2.03237	0.0421164	UP
LOC101906717	71.243	0.493061	0.218406	2.25754	0.0239745	UP
CTNNA3	44.6772	2.09738	1.0472	2.00285	0.0451936	UP
MPL	75.5099	0.971985	0.493837	1.96823	0.0490416	UP
NUDT21	1580.95	0.17455	0.0789674	2.21041	0.027077	UP
LOC100848324	21.2888	1.08115	0.527663	2.04895	0.0404673	UP
CDKL5	13.0696	1.6141	0.744278	2.16868	0.0301069	UP
NKRF	844.516	0.166463	0.0800078	2.08059	0.0374717	UP
KIAA0391	547.085	0.249394	0.102139	2.44172	0.0146176	UP
KIF7	544.812	0.425209	0.179954	2.36288	0.0181337	UP
ALDH5A1	3113.19	0.353192	0.163959	2.15414	0.031229	UP
FGF11	125.405	0.418075	0.20757	2.01414	0.0439951	UP
ST3GAL5	5976.21	0.184126	0.083722	2.19926	0.0278593	UP
CCNJ	230.8	0.406634	0.169358	2.40104	0.0163487	UP
MX1	16790.6	0.793997	0.379757	2.0908	0.0365456	UP
MX2	6592.11	1.05525	0.497156	2.12258	0.0337889	UP
SOX13	4263.92	0.43779	0.2023	2.16406	0.0304595	UP
SOX12	517.774	0.382735	0.191669	1.99685	0.0458414	UP
SELENOI	1689.17	0.245165	0.119598	2.04991	0.0403729	UP
ILVBL	601.579	0.303865	0.127346	2.38614	0.0170262	UP
ABCD3	843.341	0.211632	0.099767	2.12126	0.0338998	UP
TAF3	1379.82	0.176107	0.0792206	2.22299	0.0262164	UP
SLC39A14	860.857	0.219737	0.107731	2.03968	0.0413824	UP
BCO2	89.2502	0.515027	0.236924	2.1738	0.0297199	UP
RNF138	812.871	0.208086	0.0879249	2.36663	0.0179508	UP
CERCAM	27.1808	1.21136	0.516647	2.34465	0.0190447	UP
RBM28	714.035	0.199303	0.084664	2.35404	0.0185704	UP
TMEM43	2959.64	0.119369	0.0604653	1.97418	0.0483616	UP
LOC101903015	1888.75	0.283313	0.126307	2.24304	0.0248941	UP
NDC1	558.694	0.178147	0.0892464	1.99613	0.04592	UP
LOC112445030	1503.4	0.625116	0.265719	2.35254	0.0186455	UP
LOC515149	51.4028	1.21645	0.616825	1.97212	0.048596	UP
FAM124A	39.0895	0.807304	0.343595	2.34958	0.0187948	UP
LOC107132697	653.833	0.394275	0.167046	2.36027	0.0182615	UP
TNFRSF21	5368.24	0.215951	0.100482	2.14915	0.0316222	UP
PGRMC1	2913.39	0.309219	0.147249	2.09997	0.0357316	UP
LOC112442593	54.7205	0.733736	0.312513	2.34785	0.018882	UP
ENTPD6	1990.71	0.278774	0.139634	1.99646	0.0458835	UP
CMTR2	997.291	0.207144	0.103398	2.00336	0.0451388	UP
HEXB	2597.09	0.136911	0.0671286	2.03953	0.0413969	UP
HECA	17270.5	0.14494	0.0735428	1.97082	0.0487441	UP
LRRN2	491.535	0.310917	0.145491	2.13702	0.0325966	UP
GRTP1	406.101	0.384469	0.194473	1.97698	0.0480436	UP
HDAC11	1707.57	-0.655484	0.153217	-4.27814	1.88458e-05	DOWN
LOC107132994	77.6971	-0.992693	0.230568	-4.30542	1.66667e-05	DOWN
LOC112441494	2303.95	-0.838982	0.200493	-4.18459	2.85678e-05	DOWN
NRN1	277.012	-0.92316	0.234645	-3.93429	8.34426e-05	DOWN
PLAU	1845.97	-0.379408	0.100132	-3.7891	0.000151193	DOWN
ADAM15	3803.19	-0.434084	0.116048	-3.74056	0.000183613	DOWN
PRSS57	118.284	-0.821728	0.22326	-3.68059	0.000232696	DOWN
UPB1	216.159	-0.792147	0.214767	-3.68839	0.000225674	DOWN
RHOD	92.6046	-1.37081	0.37714	-3.63475	0.000278251	DOWN
AIF1	2031.15	-0.579506	0.164143	-3.53049	0.00041479	DOWN
TP53I11	1776.78	-0.394708	0.110499	-3.57204	0.000354207	DOWN
FUT7	1868.18	-0.376993	0.106101	-3.55316	0.000380639	DOWN
CMBL	428.424	-0.57898	0.166042	-3.48694	0.000488577	DOWN
IDO1	12620.5	-0.759322	0.218957	-3.4679	0.000524538	DOWN
FMOD	91.0064	-1.42967	0.414178	-3.45182	0.000556825	DOWN
LOC112444649	29.609	-1.41409	0.416055	-3.39881	0.000676795	DOWN
EBI3	438.869	-0.587813	0.172602	-3.4056	0.000660188	DOWN
LOC524576	852.34	-0.874948	0.257333	-3.40006	0.00067371	DOWN
LOC101903072	388.335	-0.490574	0.145694	-3.36715	0.000759485	DOWN
CCL3	111.828	-0.711051	0.213252	-3.33433	0.00085505	DOWN
MORN4	322.722	-0.901571	0.273841	-3.29232	0.00099365	DOWN
LOC101907299	17.5489	-3.68453	1.11606	-3.30137	0.000962151	DOWN
ZNF768	1062.66	-0.314017	0.0957321	-3.28017	0.00103746	DOWN
SPIRE2	830.703	-0.429079	0.129417	-3.31548	0.000914874	DOWN
LOC100139209	1332.59	-0.599481	0.184026	-3.25758	0.00112365	DOWN
LOC112441875	242.678	-0.592156	0.183164	-3.23292	0.00122532	DOWN
LAT2	10213.2	-0.318183	0.0994586	-3.19915	0.00137832	DOWN
PAK1	2076.27	-0.243564	0.075912	-3.20851	0.00133424	DOWN
LOC112442275	2.53988	-4.99585	1.56118	-3.20005	0.00137404	DOWN
JSP.1	49210.8	-1.22357	0.38118	-3.20996	0.00132753	DOWN
LOC107131224	2727.74	-1.09847	0.345788	-3.17671	0.00148958	DOWN
RAP1GAP	2169.69	-0.462872	0.145756	-3.17567	0.00149491	DOWN
NUDT22	543.982	-0.550804	0.173752	-3.17007	0.00152404	DOWN
LOC100847724	149.253	-1.23722	0.391688	-3.15869	0.00158479	DOWN
GPR141	176.445	-0.650872	0.208261	-3.12527	0.00177643	DOWN
VNN1	342.263	-0.779899	0.24776	-3.1478	0.00164506	DOWN
FAM167B	302.659	-0.68752	0.219293	-3.13516	0.00171759	DOWN
NHLRC1	454.252	-0.63521	0.205276	-3.09443	0.00197193	DOWN
FHL3	3286.24	-0.415148	0.134106	-3.09567	0.00196369	DOWN
VSTM1	3235.38	-0.407145	0.132241	-3.07881	0.00207832	DOWN
TNFSF12	1088.35	-0.364165	0.118016	-3.08572	0.00203063	DOWN
HDAC1	9668.51	-0.147064	0.0478373	-3.07425	0.0021103	DOWN
SIRPB1	2863.63	-0.596159	0.194509	-3.06495	0.00217704	DOWN
MS4A7	4547.25	-0.464398	0.153769	-3.0201	0.00252691	DOWN
UBXN8	830.233	-0.412996	0.136988	-3.01483	0.0025712	DOWN
CD300LB	1590.22	-0.580511	0.19309	-3.00643	0.00264333	DOWN
NINJ1	996.321	-0.367987	0.123493	-2.97982	0.00288414	DOWN
IDO2	189.532	-0.906841	0.306194	-2.96165	0.00305995	DOWN
G0S2	67.8325	-1.29621	0.43583	-2.97412	0.0029383	DOWN
NECAP2	17158.1	-0.211831	0.0717542	-2.95218	0.0031554	DOWN
SLC2A6	4539.16	-0.418249	0.142985	-2.92512	0.00344328	DOWN
ENO3	1496.8	-0.415784	0.142224	-2.92344	0.00346189	DOWN
CTSA	10054.7	-0.246602	0.0838858	-2.93973	0.00328494	DOWN
LOC107133095	131.842	-0.635738	0.217462	-2.92344	0.00346185	DOWN
HIST1H2AJ	11.9338	-2.21264	0.754021	-2.93446	0.00334127	DOWN
HSF4	418.49	-0.658814	0.224487	-2.93476	0.00333809	DOWN
LOC112444965	17.5062	-0.926952	0.317162	-2.92265	0.00347068	DOWN
LHPP	1662.21	-0.379924	0.130684	-2.9072	0.00364683	DOWN
RPS6KA1	15650.2	-0.158421	0.0546394	-2.89939	0.00373895	DOWN
LOC112444952	6.59083	-1.25504	0.438103	-2.86472	0.00417379	DOWN
NLRP12	1396.1	-0.543681	0.194715	-2.79219	0.00523533	DOWN
RMRP	19.7869	-1.35664	0.485526	-2.79417	0.00520336	DOWN
SPRY4	61.7172	-1.09252	0.386404	-2.8274	0.00469278	DOWN
DUSP12	937.839	-0.33336	0.119604	-2.78719	0.00531668	DOWN
SOWAHD	2840.55	-0.38119	0.136195	-2.79885	0.00512842	DOWN
CX3CR1	5857.25	-0.508454	0.18122	-2.80573	0.00502033	DOWN
PRODH	8103.72	-0.377463	0.134067	-2.81547	0.00487053	DOWN
INSL3	43.9329	-0.926644	0.327568	-2.82886	0.00467141	DOWN
ATG3	4037.18	-0.207553	0.0743498	-2.79158	0.00524516	DOWN
C1QC	2961.51	-0.54901	0.191209	-2.87126	0.00408838	DOWN
SESN2	969.022	-0.31198	0.112049	-2.78432	0.00536403	DOWN
LOC786974	62.834	-1.25679	0.447294	-2.80977	0.00495764	DOWN
B4GALT4	1111.92	-0.294198	0.105768	-2.78153	0.00541027	DOWN
FAM20A	285.359	-0.528082	0.187243	-2.8203	0.00479784	DOWN
PI4K2A	2845.72	-0.246618	0.0879502	-2.80407	0.00504627	DOWN
LOC617785	1261.84	-0.497746	0.174322	-2.85532	0.00429929	DOWN
DTX1	1860.38	-0.459537	0.162512	-2.82772	0.0046881	DOWN
LOC614141	506.115	-0.659841	0.237359	-2.77993	0.0054371	DOWN
TAL1	6124.01	-0.452999	0.162526	-2.78724	0.00531584	DOWN
ARAP3	5551.49	-0.423466	0.148011	-2.86104	0.00422255	DOWN
TMBIM1	3425.81	-0.377601	0.135807	-2.78043	0.00542866	DOWN
AGER	1473.65	-0.581459	0.20326	-2.86066	0.00422756	DOWN
LOC112447352	434.074	-0.32168	0.115256	-2.79101	0.00525443	DOWN
B3GNT7	431.141	-0.705658	0.248228	-2.84278	0.00447213	DOWN
SIGLEC5	8926.57	-0.505424	0.181982	-2.77733	0.00548079	DOWN
TNIP3	28.4049	-1.44063	0.508978	-2.83043	0.00464858	DOWN
RIDA	6751.34	-0.458547	0.160999	-2.84814	0.00439754	DOWN
CMC4	442.103	-0.291875	0.105301	-2.77183	0.00557427	DOWN
MDK	635.565	-0.36822	0.133101	-2.76646	0.00566681	DOWN
UNC5A	179.782	-0.671004	0.244813	-2.74089	0.00612732	DOWN
IL10RA	11018.3	-0.242226	0.0885747	-2.73471	0.00624362	DOWN
GPX4	2719.95	-0.374196	0.136125	-2.74892	0.00597917	DOWN
BCAS4	1556.12	-0.552769	0.202058	-2.7357	0.00622478	DOWN
HCK	17727.5	-0.342571	0.124972	-2.74119	0.00612175	DOWN
ASS1	2494.74	-0.552006	0.201189	-2.74372	0.00607477	DOWN
HOPX	2591.22	-0.468024	0.171123	-2.73502	0.00623771	DOWN
ABI3	1638.88	-0.404279	0.147675	-2.73763	0.00618832	DOWN
CIDEA	40.7004	-1.22625	0.447216	-2.74197	0.00610725	DOWN
INAFM2	2061.46	-0.2053	0.0751228	-2.73285	0.00627882	DOWN
SLC11A1	6076.39	-0.345838	0.12688	-2.72571	0.00641638	DOWN
GADD45G	577.799	-0.708115	0.262061	-2.7021	0.00689026	DOWN
PILRA	6755.92	-0.386255	0.142988	-2.70132	0.00690651	DOWN
C7H19orf66	4988.29	-0.370636	0.137005	-2.70528	0.00682474	DOWN
CDK5R1	293.413	-0.456843	0.168932	-2.7043	0.00684485	DOWN
FAM217B	708.592	-0.383517	0.141483	-2.71069	0.00671433	DOWN
GDPD1	487.192	-0.334322	0.123592	-2.70505	0.00682941	DOWN
GPR84	247.238	-0.801868	0.302991	-2.64651	0.00813269	DOWN
COMT	2719.59	-0.236044	0.0921129	-2.56255	0.0103906	DOWN
LOC112441554	37.9731	-0.934108	0.367606	-2.54106	0.0110517	DOWN
LOC100337044	1765.34	-1.18064	0.456264	-2.58762	0.00966406	DOWN
LOC112445965	108.503	-0.407944	0.160563	-2.54071	0.0110627	DOWN
TYROBP	15914	-0.435716	0.166483	-2.61719	0.00886578	DOWN
KIR3DL2	118.482	-0.817787	0.316592	-2.58309	0.00979193	DOWN
GDI1	16787.4	-0.186703	0.0730913	-2.55437	0.0106379	DOWN
PCDH12	5.79345	-2.84958	1.10679	-2.57463	0.0100347	DOWN
VWA3B	82.8273	-0.872546	0.346207	-2.5203	0.0117256	DOWN
RARG	6452.18	-0.23836	0.0912744	-2.61146	0.00901559	DOWN
KIR3DS1	201.515	-0.907996	0.349824	-2.59558	0.00944321	DOWN
LOC521224	1119.04	-0.543761	0.202851	-2.68059	0.00734921	DOWN
SYT8	131.542	-1.12305	0.42417	-2.64765	0.00810537	DOWN
SPSB2	2773.06	-0.407602	0.154216	-2.64305	0.0082162	DOWN
ACOD1	5329.09	-0.417073	0.158118	-2.63773	0.00834624	DOWN
LOC100847453	65.9669	-0.605681	0.233412	-2.5949	0.00946174	DOWN
EIF4EBP1	3223.76	-0.421822	0.166871	-2.52783	0.011477	DOWN
C1QA	3732.47	-0.480353	0.187576	-2.56085	0.0104417	DOWN
SESTD1	281.059	-0.539465	0.21265	-2.53687	0.0111848	DOWN
GRAMD1B	1122.21	-0.308435	0.116855	-2.63946	0.00830379	DOWN
LOC104973781	1343.61	-0.636894	0.250604	-2.54144	0.0110397	DOWN
LOC521580	160.125	-0.494806	0.184932	-2.67561	0.00745941	DOWN
PLTP	293.344	-0.479545	0.185862	-2.5801	0.00987703	DOWN
TTLL7	171.564	-0.711401	0.281442	-2.5277	0.0114813	DOWN
LOC615278	2204.22	-0.189198	0.0730508	-2.58995	0.00959893	DOWN
CKB	2612.79	-0.407835	0.156923	-2.59895	0.00935084	DOWN
SLC19A3	9.08098	-2.03759	0.777693	-2.62004	0.00879197	DOWN
LOC100848575	1099.17	-0.781055	0.295419	-2.64389	0.00819596	DOWN
NCR3	3825	-0.478467	0.184102	-2.59892	0.00935165	DOWN
NCR1	1398.74	-0.720326	0.276251	-2.60751	0.00912032	DOWN
LOC101902043	398.604	-0.652573	0.255513	-2.55397	0.0106501	DOWN
CATHL2	7.21528	-3.11613	1.17349	-2.65543	0.00792066	DOWN
LTBR	1750.56	-0.352669	0.139225	-2.53308	0.0113065	DOWN
LAMTOR3	2346.34	-0.195041	0.0729785	-2.67258	0.00752708	DOWN
RXRA	21830.3	-0.27359	0.108393	-2.52406	0.011601	DOWN
GPR108	3340.99	-0.223464	0.0883112	-2.53042	0.0113927	DOWN
MTMR9	5025.34	-0.30734	0.119128	-2.57991	0.00988269	DOWN
SCYL1	8626.32	-0.176048	0.0688545	-2.55681	0.0105637	DOWN
LRRC25	1432.24	-0.376565	0.147276	-2.55687	0.0105617	DOWN
GSS	1013.55	-0.292876	0.113641	-2.57719	0.00996059	DOWN
HNF4A	71.6739	-0.689788	0.272663	-2.52982	0.0114122	DOWN
KCNK13	440.448	-0.426814	0.163476	-2.61087	0.00903122	DOWN
MS4A8	5704.72	-0.510796	0.202214	-2.52601	0.0115366	DOWN
USF1	5507.97	-0.23556	0.088615	-2.65824	0.00785488	DOWN
LOC112444883	21.0168	-1.35026	0.509263	-2.6514	0.0080159	DOWN
BoLA	41367	-0.371942	0.141854	-2.622	0.00874161	DOWN
LOC112448791	5477.85	-0.937302	0.365226	-2.56636	0.0102772	DOWN
RGS2-2	6315.32	-0.509109	0.195514	-2.60395	0.0092156	DOWN
ST6GALNAC4	3698.84	-0.247728	0.0954554	-2.59522	0.00945304	DOWN
PLEKHO1	8697.66	-0.343328	0.134753	-2.54783	0.0108395	DOWN
PLEKHO2	13461.4	-0.215656	0.0819095	-2.63286	0.00846684	DOWN
MOCOS	693.591	-0.430133	0.171752	-2.50439	0.0122664	DOWN
ZNF3	1420.65	-0.25336	0.101183	-2.50399	0.0122801	DOWN
ARAP1	43917.1	-0.203045	0.0810344	-2.50566	0.0122223	DOWN
MID1IP1	7578.34	-0.233756	0.0934167	-2.5023	0.012339	DOWN
CTSZ	7824.64	-0.329016	0.131216	-2.50743	0.0121614	DOWN
ACE	308.552	-0.769185	0.307896	-2.49819	0.0124828	DOWN
ABHD6	564.019	-0.281471	0.112732	-2.49681	0.0125315	DOWN
PIGR	138.32	-0.956401	0.383963	-2.49087	0.0127432	DOWN
SDC4	383.495	-0.476411	0.191769	-2.48429	0.0129809	DOWN
SAMD13	39.1625	-1.01566	0.408968	-2.48347	0.0130111	DOWN
SEMA4A	7656.34	-0.24516	0.0987943	-2.48152	0.0130824	DOWN
C1QB	2389.88	-0.472605	0.190958	-2.47492	0.0133267	DOWN
MAGI1	41.5198	-1.07434	0.43531	-2.468	0.0135871	DOWN
LOC112442598	132.418	-0.488031	0.198048	-2.4642	0.0137319	DOWN
IRF8	6079.28	-0.254373	0.103313	-2.46217	0.0138099	DOWN
LOC112445993	116.452	-0.638172	0.259429	-2.45991	0.0138971	DOWN
LOC101905951	22.0594	-1.08437	0.441188	-2.45785	0.0139773	DOWN
LOC510185	157.615	-0.722305	0.294288	-2.45441	0.0141114	DOWN
COX17	1398.12	-0.454903	0.185289	-2.45509	0.0140847	DOWN
DCXR-2	336.972	-0.390672	0.159173	-2.45438	0.0141127	DOWN
NAGK	3117.78	-0.241293	0.0984137	-2.45182	0.0142136	DOWN
ARHGAP9	8826.57	-0.207289	0.0845975	-2.4503	0.0142739	DOWN
MARCH8	5195.62	-0.16739	0.0791261	-2.11549	0.0343886	DOWN
CLMN	113.078	-0.784138	0.365203	-2.14713	0.0317827	DOWN
CORO1B	6983.99	-0.20877	0.106087	-1.96792	0.0490777	DOWN
NDUFV3	3767.16	-0.237668	0.0999397	-2.37811	0.0174016	DOWN
CARD9	4643.68	-0.300357	0.139297	-2.15624	0.0310647	DOWN
TCIRG1	20303.8	-0.214771	0.0936973	-2.29218	0.0218955	DOWN
TSGA10	169.57	-0.339487	0.15225	-2.22979	0.0257611	DOWN
FAM241B	666.926	-0.276617	0.132935	-2.08084	0.0374487	DOWN
LOC104969122	150.557	-0.820652	0.339667	-2.41605	0.0156899	DOWN
TOR4A	4778.17	-0.290721	0.128054	-2.2703	0.0231896	DOWN
ABCA6	2035.59	-0.44366	0.187472	-2.36654	0.0179553	DOWN
LOC101904564	30.8794	-1.06676	0.463458	-2.30173	0.0213502	DOWN
IVD	3533.04	-0.183167	0.08355	-2.1923	0.0283581	DOWN
CFAP69	21.886	-1.14711	0.567161	-2.02255	0.0431194	DOWN
SDHAF2	3150.98	-0.259802	0.10822	-2.40067	0.016365	DOWN
CXCL16	974.393	-0.334336	0.16888	-1.97972	0.0477351	DOWN
SEPT5	2860.58	-0.412548	0.172578	-2.3905	0.0168257	DOWN
TCEAL8	386.383	-0.299542	0.144194	-2.07735	0.0377693	DOWN
GSDMD	8996.38	-0.196194	0.0889315	-2.20613	0.0273749	DOWN
HDDC2	497.92	-0.330564	0.162343	-2.0362	0.0417301	DOWN
DOK3	3603.02	-0.278199	0.140899	-1.97446	0.0483297	DOWN
DOK2	6821.71	-0.272839	0.12423	-2.19625	0.0280744	DOWN
SCARF1	1509.71	-0.319442	0.14913	-2.14204	0.0321906	DOWN
CLEC3B	29.7096	-1.60655	0.73484	-2.18626	0.0287968	DOWN
MKNK1	6817.85	-0.187807	0.0861606	-2.17973	0.0292772	DOWN
FAM107A	143.769	-0.618885	0.285467	-2.16797	0.0301607	DOWN
LOC104974899	32.8486	-0.96094	0.402248	-2.38892	0.0168979	DOWN
RNF167	5333.1	-0.19343	0.0965753	-2.00289	0.045189	DOWN
PODXL2	496.555	-0.398251	0.189072	-2.10634	0.0351747	DOWN
UNC119	18179.3	-0.195893	0.0974013	-2.01119	0.0443053	DOWN
SMPD1	2509.46	-0.170371	0.070923	-2.40219	0.0162972	DOWN
LOC112445498	956.012	-0.549022	0.262195	-2.09395	0.0362645	DOWN
SPHK1	4904.12	-0.275254	0.138274	-1.99063	0.0465212	DOWN
CNDP2	8686.88	-0.268485	0.134213	-2.00044	0.0454525	DOWN
PQLC1	5828.26	-0.345507	0.148758	-2.32262	0.0201997	DOWN
OSBPL2	8415.47	-0.145615	0.0688165	-2.11599	0.0343457	DOWN
KIR3DL1	62.6357	-0.942446	0.449971	-2.09446	0.0362188	DOWN
LOC112448390	6.93609	-2.47005	1.17067	-2.10994	0.0348634	DOWN
FGR	28427.4	-0.238811	0.121835	-1.96011	0.0499827	DOWN
CCDC28B	470.016	-0.391341	0.174219	-2.24626	0.0246875	DOWN
GJB2	223.558	-0.41958	0.203764	-2.05915	0.0394803	DOWN
PXN	29001	-0.210373	0.0915344	-2.29829	0.0215451	DOWN
PKP2	94.9847	-0.680155	0.340127	-1.99971	0.0455319	DOWN
TSPAN6	303.693	-0.342406	0.172277	-1.98753	0.0468632	DOWN
TSPAN4	2401.07	-0.29934	0.152072	-1.9684	0.0490216	DOWN
GGT5	1200.11	-0.405944	0.171753	-2.36353	0.0181019	DOWN
RNF25	1255.15	-0.236091	0.120266	-1.96307	0.0496378	DOWN
PTPN5	1000.54	-0.467856	0.226128	-2.06899	0.0385473	DOWN
LYZ	64784.6	-0.482172	0.199767	-2.41368	0.0157925	DOWN
NFAM1	7079.12	-0.291967	0.147979	-1.97303	0.048492	DOWN
LOC100140915	338.421	-0.259734	0.111916	-2.32079	0.0202981	DOWN
TMEM161B	786.806	-0.326578	0.140373	-2.32649	0.0199922	DOWN
LOC506868	358.331	-0.628711	0.32066	-1.96068	0.0499167	DOWN
ATP1B3	2810.91	-0.202967	0.0925272	-2.1936	0.0282645	DOWN
USHBP1	147.258	-0.579936	0.241389	-2.4025	0.0162834	DOWN
CCL5	7007.07	-0.708602	0.336857	-2.10357	0.0354161	DOWN
CCL4	251.225	-0.765962	0.320155	-2.39247	0.0167353	DOWN
DHX34	3429.03	-0.266317	0.116902	-2.27812	0.0227193	DOWN
DUSP16	1293.96	-0.216595	0.0935016	-2.31649	0.0205316	DOWN
ASCL2	81.988	-0.520598	0.261112	-1.99377	0.0461768	DOWN
ARHGAP30	54460.2	-0.130352	0.0622171	-2.09512	0.0361606	DOWN
TMEM120A	1802.93	-0.304161	0.139469	-2.18086	0.0291939	DOWN
SLC15A3	4807.3	-0.273546	0.123734	-2.21075	0.0270528	DOWN
SLC31A2	1273.49	-0.299498	0.135554	-2.20943	0.0271447	DOWN
LOC101907753	393.233	-0.503292	0.245225	-2.05237	0.0401336	DOWN
ATP6V0E2	398.089	-0.258109	0.126303	-2.04357	0.0409964	DOWN
P2RX4	1230.52	-0.242378	0.102192	-2.3718	0.0177015	DOWN
ACSL5	5439.44	-0.191272	0.0812309	-2.35467	0.018539	DOWN
LOC100847870	2395.41	-0.204352	0.0945352	-2.16165	0.0306454	DOWN
LOC101903752	136.346	-0.492425	0.246693	-1.99611	0.0459224	DOWN
BAK1	5435.63	-0.211016	0.106275	-1.98557	0.0470815	DOWN
PSTPIP1	16811.2	-0.235842	0.107196	-2.2001	0.0277998	DOWN
PSTPIP2	3613.17	-0.343742	0.154713	-2.22181	0.0262962	DOWN
ID1	109.348	-0.712509	0.341429	-2.08684	0.0369023	DOWN
ZNF74	4356.69	-0.304414	0.148885	-2.04462	0.0408919	DOWN
E2F2	8270.88	-0.223006	0.104505	-2.13394	0.0328478	DOWN
LOC101901948	2787.49	-0.393524	0.178685	-2.20234	0.0276414	DOWN
LOC101903546	1020.44	-0.592459	0.258745	-2.28974	0.0220363	DOWN
SNX15	756.527	-0.24282	0.111271	-2.18224	0.0290919	DOWN
CHN2	189.726	-0.465408	0.213614	-2.17873	0.0293514	DOWN
C11H9orf78	1882.55	-0.157889	0.0805124	-1.96105	0.0498737	DOWN
LCMT1	1322.3	-0.257988	0.115025	-2.24289	0.0249041	DOWN
ATP6AP1	11559.4	-0.190379	0.0970701	-1.96125	0.04985	DOWN
CCDC88B	11763.1	-0.160841	0.0794953	-2.02327	0.0430448	DOWN
LOC101905499	1553.33	-0.332311	0.142549	-2.33121	0.019742	DOWN
LOC112444488	266.129	-0.496842	0.252261	-1.96956	0.0488889	DOWN
EEF1E1	551.019	-0.26087	0.109664	-2.37881	0.0173684	DOWN
HMGCL	1933.16	-0.149979	0.0763157	-1.96525	0.0493855	DOWN
LOC112443342	1.48261	-2.9569	1.49844	-1.97332	0.0484597	DOWN
KLHL5	2710.15	-0.152116	0.0661726	-2.29878	0.0215176	DOWN
NFE2	36904	-0.431874	0.180198	-2.39667	0.0165449	DOWN
C7H19orf38	1866.85	-0.330128	0.140417	-2.35106	0.0187203	DOWN
MEFV	1555.89	-0.343723	0.174327	-1.97172	0.0486415	DOWN
ZBTB7B	17127.1	-0.177069	0.0847199	-2.09005	0.0366129	DOWN
GSTO1	761.574	-0.281469	0.139265	-2.0211	0.0432694	DOWN
DTNBP1	2036.96	-0.277595	0.132099	-2.10141	0.0356046	DOWN
LOC104968907	2.62241	-4.44452	2.07897	-2.13785	0.032529	DOWN
FCER1A	239.41	-0.406502	0.169167	-2.40296	0.0162628	DOWN
LOC107131942	584.957	-0.271383	0.130568	-2.07848	0.0376654	DOWN
SFXN5	421.881	-0.357783	0.162233	-2.20536	0.0274288	DOWN
IGFBP7	86.9821	-0.873613	0.374333	-2.33379	0.0196068	DOWN
IGFBP1	71.6891	-0.658502	0.275302	-2.39193	0.0167601	DOWN
RAP1GAP2	8415.35	-0.240572	0.1141	-2.10843	0.0349937	DOWN
LOC112447294	438.654	-0.516463	0.218759	-2.36088	0.0182315	DOWN
PLEKHF1	348.949	-0.553899	0.256868	-2.15636	0.0310558	DOWN
RASSF7	731.819	-0.295935	0.140077	-2.11265	0.0346305	DOWN
ZNF839	4119.56	-0.304876	0.125283	-2.4335	0.0149537	DOWN
LOC112448767	209.004	-0.467167	0.212478	-2.19866	0.0279019	DOWN
LAPTM4B	666.292	-0.364964	0.158001	-2.30988	0.0208948	DOWN
LYSMD1	927.163	-0.21274	0.0877756	-2.42368	0.0153642	DOWN
LOC112443901	7.95523	-1.08735	0.470766	-2.30974	0.0209026	DOWN
CYP2D14	890.552	-0.311984	0.143967	-2.16706	0.0302307	DOWN
LOC112445698	3.00858	-4.83784	2.02172	-2.39293	0.0167145	DOWN
LOC100850659	489.067	-0.719613	0.319466	-2.25255	0.0242875	DOWN
AGTRAP	5185.33	-0.268969	0.129594	-2.07548	0.037942	DOWN
GZMB	1763.77	-0.574776	0.244411	-2.35168	0.0186889	DOWN
GPX1	52579.7	-0.286064	0.128375	-2.22835	0.0258572	DOWN
LOC104974667	48.427	-0.901111	0.395433	-2.27879	0.0226793	DOWN
TESC	1107.67	-0.316367	0.154031	-2.05392	0.0399838	DOWN
FILIP1L	56.87	-0.649963	0.292683	-2.22071	0.0263708	DOWN
HDHD3	2081.68	-0.355345	0.147103	-2.41562	0.0157084	DOWN
VAV1	13919	-0.139726	0.069402	-2.01328	0.0440854	DOWN
PTMS	18284.1	-0.209387	0.105943	-1.97642	0.0481075	DOWN
LOC107131247	898.827	-1.59696	0.70568	-2.26301	0.0236348	DOWN
TSTD1	1393.12	-0.286643	0.123877	-2.31394	0.0206709	DOWN
LOC107132239	147.269	-0.608815	0.270599	-2.24988	0.0244567	DOWN
RNASE1-2	17.5747	-2.57102	1.08245	-2.37519	0.01754	DOWN
PHF11	2736.81	-0.191079	0.0862419	-2.21562	0.0267178	DOWN
RAP2B	7370.31	-0.180866	0.0832833	-2.1717	0.0298786	DOWN
SH2D1B	2698.03	-0.414058	0.176874	-2.34098	0.0192334	DOWN
XCL2	125.053	-0.882064	0.420099	-2.09966	0.0357589	DOWN
C1RL	2167.64	-0.440399	0.190934	-2.30655	0.0210799	DOWN
FBXO3	1778.26	-0.168768	0.0838598	-2.0125	0.0441676	DOWN
KHK	1441.91	-0.372717	0.158399	-2.35303	0.0186211	DOWN
DYNC1LI1	1977.27	-0.188077	0.0891064	-2.1107	0.0347979	DOWN
CLN8	1634.96	-0.189003	0.0943551	-2.0031	0.0451664	DOWN
ZDHHC18	18486.5	-0.270045	0.111694	-2.41772	0.0156182	DOWN
NECTIN2	1500.09	-0.36653	0.150969	-2.42785	0.0151885	DOWN
POP1	433.476	-0.245543	0.122454	-2.00518	0.0449438	DOWN
FES	7171.34	-0.234852	0.119796	-1.96044	0.0499448	DOWN
TSPAN11	64.7788	-0.817942	0.383957	-2.1303	0.0331472	DOWN
MSRB1	10322.3	-0.289289	0.142481	-2.03037	0.0423188	DOWN
PRR29	67.2817	-0.418187	0.208908	-2.00177	0.0453093	DOWN
AK7	91.8893	-0.810579	0.360951	-2.24567	0.0247249	DOWN
PITPNA	6464.49	-0.121707	0.0582668	-2.08879	0.0367264	DOWN
RAB24	6550.18	-0.223599	0.112536	-1.98692	0.046931	DOWN
LST1	6449.18	-0.297343	0.151653	-1.96068	0.0499161	DOWN
DIRC2	361.484	-0.351124	0.144243	-2.43425	0.0149229	DOWN
LOC101904378	5.97229	-2.35269	1.07636	-2.18579	0.028831	DOWN
LOC104973730	459.07	-0.363158	0.177	-2.05174	0.0401949	DOWN
LOC101906999	2.42682	-4.12262	1.6858	-2.4455	0.0144653	DOWN
MCEE	208.738	-0.434888	0.221271	-1.96541	0.049367	DOWN
ZNF33B	73.2103	-0.631076	0.320969	-1.96616	0.04928	DOWN
TNFSF13	1545.67	-0.31487	0.146088	-2.15535	0.0311346	DOWN
GPATCH3	1493.29	-0.191452	0.0933499	-2.05091	0.0402757	DOWN
FASLG	724.479	-0.401408	0.193255	-2.07709	0.0377934	DOWN
CGREF1	339.541	-0.324614	0.150019	-2.16382	0.030478	DOWN
LOC787904	2.10041	-4.30962	2.08112	-2.07082	0.0383758	DOWN
NPC2	8627.74	-0.278317	0.138295	-2.01248	0.0441693	DOWN
RENBP	3530.08	-0.235675	0.119378	-1.97419	0.0483598	DOWN
TOMM5	762.258	-0.259561	0.120956	-2.14592	0.0318796	DOWN
CD151	4112.97	-0.336561	0.162646	-2.06928	0.03852	DOWN
LOC100139881	1047.09	-0.453877	0.195419	-2.32258	0.0202016	DOWN
NFKBIA	7826.83	-0.267317	0.12312	-2.17119	0.0299168	DOWN
NLRX1	3318.23	-0.236929	0.11752	-2.01608	0.0437916	DOWN
SCN1B	210.469	-0.742144	0.306359	-2.42246	0.0154158	DOWN
LOC507247	5561.77	-0.534257	0.218482	-2.44531	0.0144726	DOWN
NBDY	353.217	-0.322578	0.163188	-1.97673	0.0480726	DOWN
F2RL2	148.622	-0.438004	0.186848	-2.34418	0.0190691	DOWN
LOC107131271	178.985	-4.896	2.37442	-2.06198	0.0392097	DOWN
GAB1	462.277	-0.37345	0.160896	-2.32106	0.0202835	DOWN
PBX4	349.913	-0.560582	0.25711	-2.18032	0.0292336	DOWN
PERP	18.1734	-1.1278	0.569141	-1.98158	0.0475266	DOWN
SIGLEC8	2232	-0.438258	0.196341	-2.23213	0.0256064	DOWN
FBXW5	4796.65	-0.226047	0.104796	-2.15703	0.0310036	DOWN
LOC100848752	6836.17	-0.430697	0.203083	-2.1208	0.0339389	DOWN
LOC112441666	124.114	-0.724607	0.318474	-2.27525	0.0228912	DOWN
TMEM129	2253.66	-0.16908	0.0839919	-2.01305	0.0441097	DOWN
LPCAT3	2030.12	-0.193326	0.0972188	-1.98856	0.0467494	DOWN
KIAA0930	8143.37	-0.269674	0.123267	-2.18772	0.02869	DOWN
PPT2	2282.17	-0.193142	0.0905695	-2.13253	0.0329635	DOWN
LOC112443175	15276.3	-0.531156	0.25658	-2.07013	0.0384399	DOWN
ITGB5	449.322	-0.358395	0.182007	-1.96913	0.0489386	DOWN
LOC107132170	7.54843	-2.08132	0.987033	-2.10867	0.0349734	DOWN
ZNF782	58.0295	-0.653802	0.305226	-2.14202	0.0321915	DOWN
C8H9orf72	785.497	-0.205962	0.10195	-2.02024	0.0433589	DOWN
ZFYVE21	1724.9	-0.284578	0.126742	-2.24533	0.024747	DOWN
YPEL3	18775.7	-0.212531	0.104685	-2.03019	0.0423369	DOWN
YPEL5	4469	-0.241515	0.118468	-2.03865	0.041485	DOWN
PYCARD	2846.75	-0.381397	0.164127	-2.32379	0.0201369	DOWN
DLG3	363.615	-0.261401	0.131046	-1.99472	0.0460736	DOWN
TALDO1	25142.8	-0.28348	0.14264	-1.98738	0.0468802	DOWN
TMEM219	3680.69	-0.291049	0.138105	-2.10745	0.0350786	DOWN
SMURF1	2907.62	-0.232258	0.115176	-2.01656	0.0437416	DOWN
BBC3	1044.26	-0.310599	0.153502	-2.02342	0.0430301	DOWN
LOC614781	249.655	-0.704417	0.298579	-2.35923	0.0183127	DOWN
LOC100337457	1064.59	-0.428633	0.195854	-2.18853	0.0286312	DOWN
BOLA-2	28917.3	-0.544492	0.245959	-2.21375	0.0268457	DOWN
SKA3	359.242	-0.414926	0.181898	-2.28109	0.0225429	DOWN
LAMA3	165.342	-0.455165	0.200709	-2.26778	0.0233425	DOWN
ARRB2	12415.7	-0.197665	0.0815441	-2.42403	0.0153494	DOWN
LOC101906603	350.156	-0.435704	0.202801	-2.14843	0.0316795	DOWN
SLC22A4	163.249	-0.42327	0.192569	-2.19802	0.0279477	DOWN
FXR2	7366.51	-0.142074	0.0668733	-2.12452	0.0336268	DOWN
LOC504861	646.708	-0.307338	0.148086	-2.07541	0.0379489	DOWN
EFHD2	35839.1	-0.242098	0.114916	-2.10674	0.0351399	DOWN
CORO2A	5169.45	-0.433631	0.185954	-2.33192	0.0197049	DOWN
LOC101905875	143.337	-0.446088	0.220141	-2.02638	0.0427264	DOWN
NKG2C	87.8289	-1.00019	0.453222	-2.20685	0.0273244	DOWN
BCL2A1	1501.44	-0.316313	0.147172	-2.14928	0.0316123	DOWN
C3H1orf56	8.18526	-1.82351	0.905051	-2.01482	0.0439236	DOWN
CNR2	2641.71	-0.247205	0.121067	-2.04188	0.0411637	DOWN
MALSU1	553.074	-0.179543	0.0897352	-2.00081	0.045413	DOWN
TMEM86A	3575.01	-0.26357	0.115469	-2.28259	0.0224543	DOWN
ATP5PB	4967.13	-0.196345	0.0957314	-2.051	0.040267	DOWN
LOC112446404	142.968	-0.597416	0.294397	-2.02929	0.0424289	DOWN
NUDT3	22913.5	-0.229178	0.116766	-1.96271	0.0496799	DOWN
LRRC57	526.491	-0.23538	0.115867	-2.03147	0.0422076	DOWN
MMP9	2622.58	-0.455152	0.206555	-2.20353	0.0275571	DOWN
NR2E1	14.3091	-1.33966	0.61496	-2.17845	0.0293722	DOWN
NCOA4	7627.03	-0.187496	0.0848668	-2.20929	0.0271544	DOWN
LOC520336	1169.52	-0.36538	0.155084	-2.356	0.0184727	DOWN
PRR5L	2987.34	-0.326029	0.138872	-2.34769	0.0188902	DOWN
DDIT3	1189.67	-0.321507	0.13996	-2.29713	0.0216115	DOWN
LRFN1	2405.31	-0.377814	0.162537	-2.32448	0.0200996	DOWN
SGSH	4683.26	-0.205748	0.0962531	-2.13757	0.0325517	DOWN
LOC101908561	48.6901	-0.723904	0.307075	-2.35742	0.0184026	DOWN
SNX21	161.274	-0.624042	0.288436	-2.16354	0.0304997	DOWN
DCTN4	3193.6	-0.214414	0.102754	-2.08666	0.0369187	DOWN
AKR7A2	4542.99	-0.311601	0.150877	-2.06526	0.0388987	DOWN
LOC101905532	108.183	-0.708834	0.308015	-2.30129	0.0213751	DOWN
CD244	2298.41	-0.380239	0.158481	-2.39928	0.0164273	DOWN
LOC112442623	36.8057	-0.690953	0.284743	-2.42658	0.0152418	DOWN
HIGD1A	963.101	-0.296716	0.125974	-2.35538	0.0185038	DOWN
DDB2	2483.93	-0.189321	0.0934698	-2.02548	0.0428178	DOWN
POLD4	2646.6	-0.303573	0.137405	-2.20933	0.0271517	DOWN
S1PR5	2062.23	-0.414727	0.199119	-2.08281	0.0372689	DOWN
RAB43	7180.29	-0.213684	0.092676	-2.3057	0.0211271	DOWN
HIST1H2BL	154.022	-0.565536	0.267121	-2.11716	0.0342466	DOWN
CTNNAL1	382.516	-0.35085	0.172391	-2.0352	0.0418306	DOWN
IL1R1	5234.67	-0.329152	0.163673	-2.01103	0.0443219	DOWN
FZD9	31.4691	-1.02083	0.458945	-2.2243	0.0261282	DOWN
LAMTOR4	3523.91	-0.306958	0.152716	-2.00999	0.044432	DOWN
LAMTOR1	4559.19	-0.312594	0.140787	-2.22034	0.0263959	DOWN
LOC112441642	112.152	-0.436328	0.193398	-2.25612	0.0240634	DOWN
PGA5	3001.35	-0.424077	0.208287	-2.03603	0.0417477	DOWN
LOC107131848	358.469	-0.372269	0.169521	-2.196	0.0280916	DOWN
LFNG	19248.7	-0.214739	0.0976326	-2.19945	0.0278456	DOWN
HMOX1	2441.19	-0.284696	0.135474	-2.10149	0.0355981	DOWN
LOC112448058	13.7164	-1.76297	0.722437	-2.44031	0.0146748	DOWN
LOC101903340	98.3573	-0.510818	0.253059	-2.01857	0.0435317	DOWN
E2F6	591.798	-0.156895	0.0794675	-1.97432	0.048345	DOWN
LOC101904579	449.679	-0.420101	0.187235	-2.24371	0.0248511	DOWN
LOC101907906	2.11208	-4.10607	1.87351	-2.19165	0.028405	DOWN
PEX11G	403.536	-0.366324	0.177876	-2.05944	0.0394523	DOWN
NAAA	3895.94	-0.21451	0.108015	-1.98592	0.0470418	DOWN
ABHD17C	79.3389	-0.620489	0.311529	-1.99176	0.0463977	DOWN
SLC16A5	1060.7	-0.308608	0.138757	-2.22409	0.0261423	DOWN
THUMPD2	334.657	-0.38896	0.159523	-2.43828	0.0147575	DOWN
TMEM229B	10592.1	-0.297714	0.13798	-2.15766	0.0309545	DOWN
PTPRE	9634.39	-0.307759	0.132404	-2.3244	0.0201041	DOWN
FLYWCH2	779.393	-0.213779	0.10442	-2.0473	0.0406283	DOWN
LOC112449353	143.012	-0.599828	0.265997	-2.25501	0.0241324	DOWN
TP53INP2	236.819	-0.343374	0.158019	-2.17299	0.0297811	DOWN
NR1H3	1642.85	-0.30996	0.129433	-2.39476	0.0166313	DOWN
IL17REL	340.682	-0.813837	0.385944	-2.10869	0.0349713	DOWN
MIR2284U	15.5964	-0.70251	0.289086	-2.43011	0.0150942	DOWN
SRI	7856.12	-0.238692	0.119098	-2.00417	0.0450515	DOWN
PLCB3	2514.45	-0.219023	0.0979733	-2.23554	0.0253817	DOWN
AKR1C4	163.151	-0.621884	0.260387	-2.3883	0.0169264	DOWN
RASGRP4	8994.78	-0.258061	0.108955	-2.36851	0.01786	DOWN
MT2A	177.189	-0.473143	0.214248	-2.20839	0.0272168	DOWN
LOC101904045	428.483	-0.336884	0.164943	-2.04243	0.0411088	DOWN
FGL1	22.1723	-1.20429	0.497249	-2.4219	0.0154395	DOWN
IGSF6	1833.28	-0.533107	0.25559	-2.08579	0.0369976	DOWN
LOC104974401	323.834	-0.33879	0.169173	-2.00263	0.045217	DOWN
BIN2	11099.2	-0.165357	0.079778	-2.07271	0.0381991	DOWN
RNASE13	135.708	-0.635203	0.318284	-1.99571	0.0459653	DOWN
ACVRL1	3105.17	-0.343043	0.148623	-2.30814	0.0209914	DOWN
FADS2	62.7663	-0.573072	0.286816	-1.99805	0.0457116	DOWN
C25H7orf50	3140.6	-0.240157	0.116876	-2.0548	0.0398986	DOWN
LOC112441607	151.022	-0.749248	0.314911	-2.37924	0.0173485	DOWN
STK11	13729	-0.140962	0.0636877	-2.21333	0.0268749	DOWN
MYORG	1293	-0.33032	0.154816	-2.13363	0.0328728	DOWN
BFSP2	545.066	-0.405047	0.173788	-2.33069	0.0197696	DOWN
UNC13B	106.234	-0.529671	0.221408	-2.39229	0.0167436	DOWN
UNC13D	12816.3	-0.168866	0.0766588	-2.20282	0.0276073	DOWN
VAMP5	3129.17	-0.35994	0.183335	-1.96329	0.0496123	DOWN
LPAR1	28.4558	-1.392	0.615512	-2.26153	0.0237267	DOWN
LOC101908535	632.617	-0.286949	0.124515	-2.30453	0.0211926	DOWN
UTP11	989.736	-0.137614	0.0607139	-2.2666	0.0234148	DOWN
FGD5	235.214	-0.684648	0.339117	-2.01891	0.0434961	DOWN
LOC508666	157366	-0.325419	0.151703	-2.14511	0.0319442	DOWN
SLC25A19	4645.26	-0.25834	0.118124	-2.18702	0.0287408	DOWN
GCSAM	299.503	-0.456743	0.223377	-2.04472	0.0408826	DOWN
LOC104971845	189.739	-0.542499	0.251864	-2.15393	0.0312454	DOWN
LOC107132671	5.22087	-2.20667	1.08658	-2.03083	0.0422719	DOWN
SLC25A15	179.516	-0.457814	0.204176	-2.24226	0.0249447	DOWN
GPAT3	1511.11	-0.413653	0.209656	-1.973	0.0484951	DOWN
LOC530653	17.8282	-1.09604	0.557488	-1.96603	0.0492948	DOWN
XYLB	241.349	-0.437271	0.198752	-2.20008	0.0278012	DOWN
MYO1F	36289.5	-0.171103	0.0717057	-2.38619	0.0170241	DOWN
SLAMF7	1745.46	-0.285089	0.124093	-2.29738	0.0215973	DOWN
ARHGAP25	11640.4	-0.18158	0.0892682	-2.03409	0.0419421	DOWN
DNAH9	266.802	-0.383605	0.177057	-2.16656	0.0302682	DOWN
NDRG1	6908.08	-0.265736	0.127071	-2.09125	0.0365061	DOWN
NADK	41725.5	-0.203295	0.0904059	-2.24869	0.0245325	DOWN
ZFAND6	3583.19	-0.173486	0.0806971	-2.14985	0.0315673	DOWN
C10H15orf48	5200.11	-0.408052	0.200344	-2.03676	0.0416742	DOWN
FBLL1	155.698	-0.350347	0.169822	-2.06302	0.039111	DOWN
B3GNT3	1699.54	-0.257239	0.115957	-2.2184	0.0265273	DOWN
ENPP5	2559.97	-0.346889	0.162946	-2.12886	0.0332659	DOWN
CD63	7778.19	-0.369438	0.158562	-2.32993	0.01981	DOWN
MGC127055	89.2388	-0.615167	0.304413	-2.02083	0.0432974	DOWN
LOC101902104	5.03521	-2.5848	1.21788	-2.12238	0.0338056	DOWN
MUC13	156.515	-0.51908	0.241093	-2.15303	0.0313163	DOWN
VLDLR	894.12	-0.458022	0.191417	-2.3928	0.0167203	DOWN
PNP	8745.27	-0.270596	0.128546	-2.10506	0.0352865	DOWN
LOC107131209	85.5248	-0.716124	0.343286	-2.08609	0.0369709	DOWN
LOC101904784	40.2409	-0.975634	0.453793	-2.14995	0.0315589	DOWN
MOCS1	5513.33	-0.257538	0.126233	-2.04018	0.041332	DOWN
LOC112445941	60.0055	-0.674895	0.286339	-2.35698	0.0184242	DOWN
NKG7	2602.65	-0.544554	0.255694	-2.12971	0.0331954	DOWN
JUN	6951.09	-0.324506	0.147339	-2.20245	0.0276335	DOWN
ARHGEF40	1272.25	-0.284569	0.145126	-1.96084	0.049898	DOWN
MAPK13	408.852	-0.422631	0.194062	-2.17782	0.0294196	DOWN
CHMP2A	3302.27	-0.26266	0.121473	-2.16228	0.0305965	DOWN
SLA	13017.9	-0.210005	0.0915016	-2.29509	0.0217278	DOWN
MAP7D1	9088.3	-0.176411	0.0857657	-2.05689	0.0396968	DOWN
LOC100847143	1994.74	-0.570655	0.23759	-2.40185	0.0163125	DOWN
TNFSF9	374.475	-0.313368	0.155191	-2.01924	0.0434619	DOWN
PRF1	8960.98	-0.461092	0.222061	-2.07642	0.0378554	DOWN
CFD	75719.3	-0.425249	0.179537	-2.36859	0.0178559	DOWN
SIPA1	24962.8	-0.171571	0.0822313	-2.08645	0.036938	DOWN
ABTB1	20397.1	-0.243386	0.114104	-2.13301	0.0329238	DOWN
NOL7	1090.89	-0.175467	0.0807443	-2.17311	0.0297717	DOWN
STARD3NL	1213.77	-0.20285	0.092346	-2.19663	0.0280468	DOWN
LOC100196897	63.0843	-0.713816	0.339502	-2.10254	0.0355062	DOWN
CTSD	62962.5	-0.237133	0.11394	-2.0812	0.0374152	DOWN
CTSF	5668.88	-0.241736	0.119634	-2.02062	0.0433187	DOWN
SLC6A9	2767.81	-0.262911	0.127476	-2.06243	0.0391667	DOWN
PFKFB4	5415.79	-0.272435	0.130057	-2.09474	0.0361945	DOWN
SOX15	671.03	-0.352743	0.145339	-2.42704	0.0152227	DOWN
PTPN6	33844	-0.146946	0.0722766	-2.0331	0.0420422	DOWN
MIR23A	117.944	-0.547233	0.255668	-2.1404	0.0323225	DOWN
ABCD1	2544.86	-0.180429	0.0860882	-2.09587	0.0360939	DOWN
CISD3	473.05	-0.451361	0.206583	-2.18489	0.028897	DOWN
ARID5A	8077.2	-0.256897	0.108001	-2.37866	0.0173756	DOWN
TM9SF4	6128.8	-0.136864	0.067622	-2.02396	0.0429747	DOWN
MSC	204.7	-0.450206	0.19671	-2.28868	0.0220981	DOWN
RNF135	4938.15	-0.194088	0.0975177	-1.99028	0.0465596	DOWN
PRAM1	1011.91	-0.31108	0.146545	-2.12276	0.0337738	DOWN
LOC788201	977.153	-0.227287	0.105806	-2.14814	0.0317029	DOWN
LGR6	762.477	-0.309491	0.1469	-2.10682	0.035133	DOWN
ADARB1	630.055	-0.531411	0.247516	-2.14697	0.0317956	DOWN
ATP13A2	11852.3	-0.263178	0.131529	-2.00092	0.0454015	DOWN
ADRB2	1179.92	-0.311183	0.15164	-2.05212	0.040158	DOWN
LOC112441502	4146.23	-0.380317	0.156435	-2.43115	0.015051	DOWN
GPATCH11	545.916	-0.30448	0.132148	-2.30408	0.0212179	DOWN
SCIN	333.951	-0.492744	0.230184	-2.14066	0.0323016	DOWN
LOC100848700	517.935	-0.960065	0.451916	-2.12443	0.0336338	DOWN
PC	382.973	-0.372629	0.167729	-2.22161	0.0263094	DOWN
ADGRE3	9571.41	-0.328513	0.164431	-1.99787	0.0457303	DOWN
MAPK11	32.504	-0.910779	0.441987	-2.06065	0.0393366	DOWN
LOC112449100	96.7386	-0.536576	0.240959	-2.22684	0.025958	DOWN
RETSAT	1710.16	-0.178774	0.0800517	-2.23323	0.0255339	DOWN
SAT1	21250	-0.273108	0.11611	-2.35215	0.0186655	DOWN
TPCN2	3442.16	-0.202897	0.0849356	-2.38883	0.0169019	DOWN
LOC112446479	3.03922	-2.71062	1.274	-2.12765	0.033366	DOWN
OSGIN1	70.8883	-0.603054	0.293939	-2.05163	0.0402054	DOWN
CREM	2444.43	-0.31652	0.149718	-2.11411	0.034506	DOWN
SV2C	65.1716	-2.41121	1.14435	-2.10706	0.0351124	DOWN
PGLYRP2	532.779	-0.316129	0.152592	-2.07173	0.0382907	DOWN
