# Supplementary material for: Blood Transcriptome Analysis of Beef Cow with Different Parity Revealed Candidate Genes and Gene Networks Regulating the Postpartum Diseases
Source: Genes (Basel). 2022 Sep 19;13(9):1671. doi: 10.3390/genes13091671 (PMC9498831; doi:10.3390/genes13091671)
Supplement: Supplementary file 1 [file genes-13-01671-s001.zip › Table S4.xlsx]

## Sheet: Sheet1
Supplementary Table S4.Number of differentially expressed genes bewteen multiparous and primiparous stages.
Gene_name	baseMean	log2FoldChange	lfcSE	stat	pvalue	condition
VXN	320.72	0.90945	0.179588	5.06409	4.1035e-07	UP
MAB21L1	239.726	0.898928	0.186796	4.81236	1.49162e-06	UP
LOC101906694	254.921	0.862858	0.193325	4.46324	8.07283e-06	UP
LOC112444841	208.536	0.898937	0.204287	4.40036	1.08071e-05	UP
NMB	493.588	0.872641	0.203268	4.29305	1.76237e-05	UP
DOPEY2	5735.84	0.488624	0.118115	4.13685	3.52102e-05	UP
MFSD11	3608.93	0.477492	0.116522	4.09789	4.16937e-05	UP
FAM160A1	342.114	0.805039	0.196533	4.09622	4.19959e-05	UP
DSTN	1435.09	1.09768	0.268094	4.09439	4.23275e-05	UP
LOC112441641	5.2337	4.08067	1.01318	4.02759	5.63515e-05	UP
ZNF319	798.33	0.250419	0.0628831	3.98229	6.8254e-05	UP
PCDHGA2	1198.91	0.648858	0.163222	3.97531	7.02874e-05	UP
LRIG1	2679.52	0.373476	0.0951815	3.92383	8.71507e-05	UP
PPBP	2646.12	0.795363	0.207757	3.82834	0.00012901	UP
MPIG6B	14477.7	0.833516	0.222798	3.74113	0.000183194	UP
MYBL1	918.45	0.842673	0.225839	3.7313	0.000190491	UP
ALDH3A2	2834.79	0.235564	0.0644475	3.65514	0.000257045	UP
TSC22D1	2236.15	0.182881	0.0505066	3.62094	0.000293534	UP
LOC530102	4.40165	5.23112	1.45901	3.5854	0.000336565	UP
ZNF641	175.648	0.652943	0.182311	3.58149	0.000341643	UP
LONRF1	871.078	0.374918	0.105313	3.56005	0.000370791	UP
PRKCZ	679.904	0.381355	0.107551	3.54581	0.000391402	UP
SYN2	1257.3	0.483112	0.136593	3.53687	0.000404905	UP
BAHD1	4959.93	0.209978	0.0608542	3.4505	0.000559545	UP
TTC8	105.158	0.641469	0.186332	3.44262	0.000576101	UP
MAPK7	1442.25	0.315623	0.092427	3.41483	0.000638208	UP
LOC101906393	3.18164	3.47053	1.02148	3.39755	0.000679916	UP
LOC112443182	3.63019	3.92964	1.15897	3.39064	0.000697301	UP
DAPK2	2606.97	0.629825	0.186576	3.37571	0.000736257	UP
ADHFE1	520.475	0.480017	0.142488	3.36882	0.000754913	UP
ARMH4	117.572	0.992873	0.294957	3.36616	0.000762235	UP
LOC782054	843.299	0.495024	0.147459	3.35703	0.000787854	UP
LOC107132531	1214.67	0.461319	0.137682	3.35061	0.000806326	UP
RPTOR	2363.86	0.264713	0.0792242	3.34132	0.000833805	UP
BEND7	238.948	0.838412	0.251553	3.33295	0.000859307	UP
LOC112446436	16.6558	1.31421	0.394445	3.3318	0.000862866	UP
NPL	1024.48	0.680124	0.204312	3.32885	0.000872053	UP
LOC112445915	587.719	0.380595	0.114628	3.32025	0.000899358	UP
HEG1	6639.47	0.320073	0.0971325	3.29522	0.000983437	UP
ALPK2	903.402	0.549605	0.167347	3.28423	0.00102263	UP
LOC618787	275.556	0.736589	0.22913	3.21472	0.00130573	UP
TCF7L1	40.0955	0.941675	0.29322	3.2115	0.00132045	UP
CCDC96	19.3925	1.63463	0.510779	3.20027	0.00137298	UP
MAL	4.4342	3.67261	1.14842	3.19797	0.00138399	UP
SETD4	1606.92	0.262882	0.0824394	3.1888	0.00142866	UP
SLC9A9	1263.5	0.335329	0.105166	3.18858	0.00142972	UP
AOC3	210.573	0.918771	0.288731	3.18209	0.00146214	UP
PRSS33	221.738	0.481955	0.151769	3.17559	0.00149534	UP
CISH	3451.63	0.414762	0.130748	3.17224	0.00151269	UP
THBS1	2753.03	0.619177	0.195432	3.16825	0.0015336	UP
LOC508131	91.4265	1.20782	0.381308	3.16757	0.00153721	UP
RAB11FIP4	6884.15	0.311989	0.0990997	3.14824	0.00164258	UP
VMAC	798.274	0.418417	0.133027	3.14537	0.00165878	UP
TMEM43	3167.24	0.208034	0.0661866	3.14314	0.00167147	UP
ZNF274	1326.8	0.21728	0.0693363	3.13372	0.00172607	UP
LY6G6C	2173.78	0.703433	0.225062	3.1255	0.00177501	UP
VASH1	1486.98	0.52385	0.167673	3.12423	0.0017827	UP
PDK4	498.292	0.537346	0.172012	3.1239	0.00178474	UP
ZNF395	4582.47	0.222242	0.0712258	3.12024	0.00180703	UP
SMPD3	2152.84	0.70383	0.225605	3.11974	0.00181008	UP
ZNF263	1120.07	0.215604	0.0691124	3.11961	0.00181088	UP
PDLIM1	5587.95	0.757971	0.244113	3.105	0.00190279	UP
CDKN2B	441.768	0.843828	0.271922	3.1032	0.00191443	UP
SIN3B	5343.97	0.191624	0.0618939	3.09601	0.00196143	UP
TMEM179	795.359	0.407474	0.131859	3.09022	0.00200011	UP
CCDC85C	398.928	0.504264	0.163481	3.08455	0.00203862	UP
MIR6120	15.5638	0.856165	0.277948	3.08031	0.00206788	UP
LRRC57	668.923	0.277571	0.0902088	3.07698	0.00209107	UP
BREH1	149.532	0.791344	0.257699	3.07081	0.00213478	UP
MEX3D	1830.59	0.246105	0.0802553	3.06653	0.00216558	UP
RILP	154.315	0.473566	0.154653	3.06213	0.00219771	UP
ABCA10	1033.75	0.680619	0.22327	3.04842	0.00230049	UP
PRMT2	1953.01	0.276061	0.090626	3.04615	0.00231789	UP
LOC112448753	257.11	0.614234	0.202589	3.03193	0.00242997	UP
PLEKHB1	115.249	0.86777	0.28759	3.01739	0.00254964	UP
CCDC92B	3.3256	3.57756	1.18822	3.01086	0.00260506	UP
PAQR7	103.314	1.03849	0.347736	2.98643	0.00282256	UP
LOC112446712	10.3368	2.48512	0.83295	2.98352	0.00284954	UP
PCDHB1	6.24157	2.37849	0.798432	2.97895	0.00289237	UP
ESYT2	15293.1	0.180224	0.0606862	2.96977	0.00298024	UP
SP6	96.4154	0.744926	0.250957	2.96834	0.00299416	UP
RAB27A	18832.4	0.40081	0.13513	2.9661	0.00301602	UP
FST	105.336	0.854797	0.288682	2.96104	0.00306604	UP
ZNF550	520.895	0.419589	0.141904	2.95686	0.0031079	UP
LOC533597	2705.47	0.316101	0.107005	2.95409	0.00313597	UP
RNF223	318.426	0.4962	0.168395	2.94665	0.00321241	UP
MICAL3	951.554	0.325021	0.110335	2.94577	0.00322152	UP
COQ8A	2240.72	0.51401	0.175543	2.92812	0.00341021	UP
CREB3L1	1058.21	0.696726	0.238433	2.9221	0.00347679	UP
OTUD1	813.841	0.328949	0.112803	2.91614	0.00354396	UP
LOC515600	127.032	1.0915	0.375301	2.90833	0.0036337	UP
GATB	1050.74	0.197576	0.0681922	2.89734	0.00376336	UP
LOC618463	362.509	0.676317	0.233468	2.89683	0.00376949	UP
CIPC	2740.23	0.240853	0.0834856	2.88496	0.00391463	UP
PIGT	2256.7	0.16741	0.0582757	2.87272	0.00406951	UP
ETV5	146.735	0.636592	0.221751	2.87075	0.00409493	UP
CPE	23.8014	1.55623	0.543323	2.86428	0.00417955	UP
LOC100139764	146.46	0.545498	0.190861	2.85809	0.00426194	UP
KLF10	1842.18	0.270465	0.0947368	2.85491	0.00430492	UP
SVIL	7304.2	0.29045	0.10174	2.85483	0.00430603	UP
RFX4	27.0274	0.998391	0.349788	2.85428	0.00431351	UP
LOC107131330	112.198	0.988594	0.346943	2.84944	0.00437959	UP
VAMP2	1487.49	0.241011	0.0847486	2.84383	0.00445745	UP
TRIM7	552.991	0.45477	0.160238	2.83809	0.00453841	UP
STRIP2	1072.85	0.443709	0.156342	2.83807	0.00453873	UP
HRH4	1762.35	0.721137	0.254245	2.83638	0.00456276	UP
LOC107131849	182.308	0.566946	0.200008	2.83462	0.00458803	UP
MSMO1	3151.54	0.218102	0.0769913	2.83282	0.00461392	UP
LATS2	1819.67	0.179216	0.06331	2.83077	0.00464363	UP
LOC112447049	3.34849	3.8269	1.35565	2.82292	0.00475883	UP
ILVBL	641.066	0.361586	0.128322	2.81779	0.00483549	UP
ZNF729	63.2477	0.661174	0.235649	2.80576	0.00501979	UP
SYDE1	602.945	0.397003	0.141667	2.80236	0.005073	UP
LOC107132220	2.30869	3.24962	1.16213	2.79625	0.00516991	UP
SREBF2	30954.4	0.215087	0.0770165	2.79273	0.00522648	UP
KLF11	536.944	0.594823	0.213114	2.7911	0.00525286	UP
BOLA-NC1	34806.1	0.440083	0.158108	2.78344	0.00537864	UP
DEPTOR	168.536	0.597294	0.214609	2.78317	0.00538305	UP
LPIN3	349.222	0.399599	0.143604	2.78264	0.00539182	UP
LOC104972052	635.596	0.505878	0.181966	2.78006	0.00543486	UP
CA8	119.783	0.594381	0.214197	2.77492	0.00552147	UP
WDR60	469.213	0.389935	0.140718	2.77105	0.00558766	UP
LOC510798	547.548	0.544411	0.197312	2.75913	0.00579551	UP
CBX7	10271.1	0.204287	0.0741362	2.75557	0.00585901	UP
DESI2	1954.27	0.341875	0.124109	2.75464	0.00587566	UP
GOLGA7B	246.652	0.624898	0.226866	2.75448	0.00587864	UP
LOC112441545	1485.38	0.527277	0.192144	2.74418	0.00606627	UP
TSPAN7	294.745	0.749343	0.273281	2.74203	0.0061061	UP
VCL	10468.9	0.297077	0.108438	2.7396	0.00615132	UP
SLC29A3	2020.8	0.215483	0.0788649	2.73231	0.00628922	UP
LOC112441592	2.52611	4.43274	1.62247	2.7321	0.00629317	UP
FBF1	1848.26	0.290809	0.10678	2.72344	0.00646065	UP
OSBPL1A	1313.27	0.305789	0.112336	2.72209	0.00648699	UP
ITGA5	5991.11	0.307277	0.112918	2.72123	0.00650393	UP
C15H11orf16	3.55922	3.89784	1.43648	2.71347	0.00665818	UP
RAB5B	10617.9	0.11195	0.0412742	2.71235	0.00668084	UP
LOC100138951	2126	0.725101	0.267995	2.70566	0.00681694	UP
BBS2	541.173	0.2773	0.10251	2.70511	0.0068281	UP
SULF2	483.778	0.729391	0.26987	2.70275	0.00687691	UP
CCDC184	124.404	0.743616	0.275743	2.69677	0.0070015	UP
PCDHA13	189.948	0.805377	0.298859	2.69484	0.00704228	UP
LOC112442438	1.62707	2.99664	1.11384	2.69036	0.00713751	UP
LRP12	1320.41	0.403302	0.150445	2.68073	0.00734612	UP
LOC112445782	103.228	2.56624	0.957682	2.67964	0.00737014	UP
VASN	499.49	0.546965	0.20423	2.67818	0.00740224	UP
ACTR5	1866.04	0.162504	0.0609301	2.66706	0.0076518	UP
WDR31	89.8687	0.936527	0.351577	2.66379	0.00772657	UP
MMP3	44.2593	1.75885	0.661203	2.66007	0.00781239	UP
TREML1	887.054	0.84835	0.320253	2.649	0.00807305	UP
LRRC74B	51.7265	0.802835	0.303617	2.64424	0.00818754	UP
LOC104974750	3819.91	0.576808	0.21816	2.64397	0.00819396	UP
FXN	276.955	0.41207	0.155864	2.64377	0.00819872	UP
HIST1H1C	2786.53	0.540725	0.204633	2.64241	0.00823173	UP
TRNAY-GUA-14	7.08882	1.55089	0.587841	2.63827	0.00833293	UP
INSIG1	3709.01	0.210466	0.0797913	2.63771	0.00834681	UP
IFITM2	5427.24	0.820944	0.311488	2.63555	0.00840003	UP
ANGEL1	1935.65	0.206461	0.0783877	2.63384	0.0084426	UP
JAKMIP3	1239.14	0.283141	0.107505	2.63376	0.00844458	UP
NANOS1	328.51	0.40516	0.154529	2.62191	0.00874376	UP
LOC112448535	122.083	0.729831	0.279013	2.61576	0.00890285	UP
TTYH2	946.918	0.608827	0.233168	2.61111	0.00902495	UP
TUBB1	46139.8	0.561634	0.215382	2.60761	0.00911758	UP
PAK5	2.6258	4.48939	1.72257	2.60621	0.00915491	UP
PTI	13269	0.555875	0.213303	2.60604	0.00915959	UP
ATP6V0A1	5233.04	0.223568	0.085941	2.60142	0.00928398	UP
LOC112449113	2.60595	4.47461	1.72136	2.59946	0.00933713	UP
LOC112445621	94.4077	4.62705	1.78053	2.59869	0.00935793	UP
NPR2	314.523	0.504536	0.194188	2.59818	0.00937201	UP
JADE2	15879.4	0.168572	0.0649073	2.59712	0.00940088	UP
TIGD7	118.109	0.761631	0.293361	2.59623	0.00942537	UP
LOC112444469	27.4499	1.25119	0.481938	2.59616	0.00942721	UP
NFIA	179.018	0.484922	0.187097	2.59181	0.00954717	UP
LOC112444479	1598.92	0.284106	0.10966	2.59078	0.00957586	UP
LOC518134	4003.91	0.660681	0.255521	2.58563	0.00972025	UP
FAM57A	332.669	0.295214	0.114269	2.5835	0.00978028	UP
LOC112444251	11.2972	0.777031	0.300777	2.58342	0.00978274	UP
PLS3	19.5019	1.37094	0.531025	2.58169	0.00983173	UP
ALG9	1053.19	0.252648	0.0978616	2.58169	0.00983178	UP
NAIF1	1217.32	0.181458	0.0704248	2.57663	0.00997699	UP
PPFIA4	151.229	0.436206	0.169326	2.57613	0.00999132	UP
LOC112441633	3.27273	4.8034	1.86487	2.57573	0.0100029	UP
LOC112446367	10.9814	3.25119	1.26234	2.57553	0.0100088	UP
TSNARE1	1053.7	0.226634	0.0880326	2.57443	0.0100406	UP
LOC101907913	3.15742	3.04344	1.18247	2.5738	0.010059	UP
LOC112447354	2.89014	3.35401	1.3051	2.56992	0.0101722	UP
GPR31	147.662	0.676888	0.264421	2.55988	0.0104707	UP
DPP4	1264.41	0.381661	0.149205	2.55796	0.0105288	UP
LOC112446631	24.6294	1.36344	0.533697	2.5547	0.0106279	UP
INSR	1577.16	0.314203	0.123161	2.55115	0.0107369	UP
CSRNP2	1337.11	0.258864	0.10154	2.54938	0.0107915	UP
TAF4	3396.55	0.186894	0.0733393	2.54835	0.0108233	UP
SULT1B1	3.5973	3.28686	1.28991	2.54813	0.0108302	UP
KDM2B	7155.83	0.180242	0.0707848	2.54633	0.0108862	UP
SERPINB2	223.876	0.817919	0.32122	2.54629	0.0108874	UP
CCDC188	52.6791	1.16079	0.456137	2.54483	0.0109331	UP
LPIN1	1298.63	0.500759	0.19696	2.54244	0.0110081	UP
HES2	70.9845	0.704705	0.277488	2.53959	0.0110984	UP
RAB36	4.25404	4.16429	1.64034	2.53868	0.0111271	UP
TOB2	7780.4	0.13274	0.0523455	2.53584	0.0112177	UP
BAMBI	47.4428	1.09423	0.431959	2.53318	0.0113033	UP
MPO	581.591	0.752479	0.297191	2.53197	0.0113424	UP
DOK4	187.346	0.418207	0.165333	2.52949	0.0114229	UP
LOC112447353	1913.27	0.573274	0.227529	2.51956	0.0117501	UP
ALOX15	13220.9	0.575811	0.228663	2.51816	0.011797	UP
LTA	452.459	0.234241	0.0930821	2.51649	0.0118529	UP
SNURF	390.446	0.335825	0.133465	2.51621	0.0118624	UP
NELL2	673.479	0.561239	0.223065	2.51604	0.0118683	UP
LOC100140586	817.603	0.246938	0.0981529	2.51585	0.0118746	UP
EPB41L4A	97.6	0.906617	0.360899	2.5121	0.0120013	UP
FRRS1	151.892	1.02582	0.408399	2.5118	0.0120116	UP
LOC404103	50400.4	0.765508	0.305083	2.50918	0.0121012	UP
KCNC4	134.595	0.736194	0.293466	2.50862	0.0121204	UP
LOC786054	2.36731	3.81256	1.52044	2.50754	0.0121575	UP
RAMP3	146.678	1.00638	0.401447	2.50688	0.0121801	UP
NPTX1	30.8331	1.17029	0.46688	2.50661	0.0121894	UP
LOC101907388	2.40705	4.35918	1.73935	2.50621	0.0122032	UP
NR1D2	3157.18	0.238173	0.0950729	2.50517	0.0122394	UP
LOC112447404	3.03573	4.69685	1.87605	2.50358	0.0122943	UP
SVOP	7.81356	3.5202	1.4069	2.50209	0.0123462	UP
MINDY3	13557.5	0.428658	0.171845	2.49444	0.0126155	UP
PDE7B	106.177	0.511522	0.205164	2.49324	0.0126585	UP
SOX30	17.2819	1.28524	0.516357	2.48905	0.0128084	UP
NETO2	26.7666	0.975257	0.392573	2.48427	0.0129818	UP
ARL4C	3544.09	0.241487	0.0972168	2.484	0.0129915	UP
P2RX1	704.244	0.538428	0.21685	2.48295	0.01303	UP
LOC515150	935.642	0.49955	0.201492	2.47925	0.0131659	UP
INTS14	874.746	0.179237	0.072331	2.47801	0.0132119	UP
CAPN13	2.80172	3.81296	1.54149	2.47355	0.0133777	UP
SLC6A13	2.29706	4.29546	1.73747	2.47225	0.0134267	UP
LDLR	3892.83	0.275588	0.111498	2.47169	0.0134478	UP
SMYD2	303.591	0.339306	0.137362	2.47016	0.0135051	UP
BMP4	575.746	0.544596	0.220851	2.4659	0.013667	UP
KIF7	557.162	0.385263	0.15654	2.46111	0.0138509	UP
TH	515.891	0.419616	0.171014	2.45369	0.0141399	UP
FOXJ2	5540.38	0.151004	0.0617613	2.44496	0.0144867	UP
GAA	2072.02	0.237234	0.0971854	2.44105	0.0146448	UP
SLC16A14	501.661	0.484426	0.198452	2.44103	0.0146455	UP
LOC101903713	255.78	0.764885	0.314176	2.43458	0.0149092	UP
LOC104975684	47.0276	0.843961	0.34704	2.43188	0.0150207	UP
SELP	814.029	0.576451	0.237118	2.43107	0.0150542	UP
ADGRB1	27.7873	1.40075	0.577755	2.42447	0.0153306	UP
LOC112442386	58.819	0.766219	0.316038	2.42445	0.0153316	UP
FAM71D	2.74702	3.50929	1.44826	2.42311	0.0153884	UP
LOC112441786	2.75373	4.55544	1.88019	2.42286	0.0153988	UP
SLC24A3	1482.78	0.583757	0.241095	2.42127	0.0154664	UP
LOC518768	3160.32	0.217907	0.0900857	2.41889	0.0155682	UP
LY6G6F	1231.46	0.607991	0.251357	2.41883	0.0155704	UP
DCLK1	16.9215	2.18959	0.905326	2.41856	0.0155821	UP
GSTM3	53.0699	1.63308	0.675318	2.41824	0.0155957	UP
MEF2B	4.37422	4.97207	2.05701	2.41713	0.0156435	UP
LOC512863	1591.14	0.619904	0.256741	2.41452	0.0157561	UP
SLC7A11	715.8	0.632316	0.262011	2.41332	0.015808	UP
MFN2	5061.72	0.120988	0.0501812	2.41102	0.015908	UP
VRK3	1903.19	0.217415	0.0902088	2.41013	0.0159466	UP
PCNX2	36.4763	1.20051	0.498254	2.40943	0.0159773	UP
TRIB3	1791.15	0.329507	0.136959	2.40589	0.0161332	UP
GP1BA	21.3794	1.50139	0.624556	2.40393	0.0162199	UP
KIRREL3	742.478	0.296348	0.123314	2.4032	0.0162522	UP
LOC107131367	178.064	0.605321	0.252377	2.39847	0.0164635	UP
PLEKHA6	590.518	0.583173	0.243181	2.39811	0.0164801	UP
PARVB	2214.34	0.594765	0.248485	2.39356	0.0166856	UP
SUN1	4791.58	0.201753	0.0843326	2.39235	0.0167411	UP
PIGW	869.489	0.22703	0.0950661	2.38812	0.0169346	UP
JAG1	535.815	0.305776	0.128094	2.38713	0.0169807	UP
FLYWCH1	601.221	0.28263	0.118485	2.38536	0.0170626	UP
LOC100337081	2180.37	0.711335	0.298308	2.38457	0.0170991	UP
CRAT	3991.03	0.183879	0.0771442	2.38358	0.0171453	UP
MCMDC2	21.6488	1.19298	0.501882	2.37702	0.017453	UP
OLIG1	52.0718	1.07758	0.453734	2.37491	0.0175531	UP
RSU1	6279.17	0.433807	0.182763	2.37361	0.0176151	UP
LOC112444748	15.7843	1.18182	0.498408	2.37119	0.0177311	UP
FRZB	169.929	0.780176	0.329104	2.37061	0.017759	UP
LOC112447388	86.4264	0.881835	0.372268	2.36882	0.0178451	UP
DENND4B	15346.4	0.136577	0.0576589	2.36871	0.01785	UP
LOC112443000	16.8875	0.938817	0.396645	2.36689	0.0179381	UP
CEMIP	308.499	0.800576	0.33834	2.36619	0.0179722	UP
KIAA1841	89.2378	0.820334	0.346907	2.36471	0.0180442	UP
RUNX2	4347.15	0.262178	0.111007	2.36181	0.0181857	UP
CNPY1	100.875	0.476456	0.2018	2.36103	0.0182242	UP
TMX4	3921.69	0.209346	0.0886871	2.3605	0.0182501	UP
HECW1	37.0766	1.11681	0.473289	2.35968	0.0182909	UP
TTC16	3.4818	3.48863	1.47922	2.35842	0.0183528	UP
NR4A1	978.651	0.426124	0.18076	2.3574	0.0184032	UP
ANKRD63	399.576	0.315888	0.134213	2.35363	0.0185911	UP
IL18R1	1251.32	0.38788	0.165013	2.35061	0.0187428	UP
KCNH2	629.739	0.606349	0.258128	2.34902	0.0188227	UP
LOC112446500	16.4889	0.782024	0.333295	2.34634	0.0189586	UP
PTPRK	63.1095	1.07991	0.460495	2.34511	0.0190213	UP
LOC107133263	2.44806	3.35908	1.4333	2.3436	0.0190985	UP
BCL2	1270.07	0.36045	0.153825	2.34325	0.0191166	UP
NPAS2	296.873	0.48522	0.207538	2.33798	0.0193884	UP
RAB37	3620.04	0.311139	0.13317	2.3364	0.0194703	UP
ANG2	1417.2	0.541774	0.232001	2.33522	0.0195319	UP
LOC101905127	197.862	0.40047	0.171513	2.33492	0.0195474	UP
ESPN	357.966	0.330888	0.141774	2.33391	0.0196003	UP
ASB2	1046.04	0.816427	0.349829	2.33379	0.0196068	UP
NFATC2	10311.8	0.200569	0.0860015	2.33216	0.0196924	UP
ACTA2	877.387	0.690615	0.296292	2.33086	0.0197608	UP
PRKCG	378.495	0.69666	0.299362	2.32715	0.0199575	UP
RUSC2	141.351	0.414909	0.178487	2.32458	0.0200942	UP
LOC509881	270.757	0.743406	0.319931	2.32364	0.0201446	UP
DPT	3.08551	4.71937	2.03297	2.32142	0.0202644	UP
BHLHE40	6987.12	0.30567	0.131677	2.32136	0.0202676	UP
HK2	2970.73	0.446237	0.192258	2.32103	0.0202854	UP
KCTD15	967.621	0.610425	0.263023	2.3208	0.0202977	UP
LRP11	42.4436	1.57574	0.679256	2.31981	0.0203512	UP
LANCL3	22.0009	0.881659	0.380467	2.31731	0.0204869	UP
ANK1	264.429	0.728724	0.314581	2.31649	0.0205315	UP
SV2B	221.714	0.658056	0.284176	2.31566	0.0205768	UP
FNDC10	215.175	0.341821	0.147738	2.3137	0.0206844	UP
TEF	2594.72	0.218728	0.0945758	2.31273	0.0207374	UP
TRNAY-GUA-17	8.49758	1.33054	0.57552	2.31188	0.020784	UP
ITPK1	3830.09	0.287042	0.124166	2.31176	0.0207908	UP
CHDH	597.752	0.397468	0.171952	2.31151	0.0208047	UP
P2RY8	2647.6	0.227956	0.0986257	2.31133	0.0208149	UP
ADPGK	1575.79	0.141041	0.0610873	2.30884	0.0209525	UP
IQCN	1428.74	0.254008	0.110115	2.30676	0.021068	UP
ARHGEF17	35.3803	1.34845	0.584835	2.3057	0.0211276	UP
MGAT3	178.377	0.785736	0.340989	2.30429	0.0212065	UP
ASPN	1.28072	3.19072	1.38566	2.30267	0.0212972	UP
LOC112447592	1.19681	2.80777	1.21953	2.30235	0.0213156	UP
NRDE2	3989.01	0.116898	0.0508056	2.30089	0.0213977	UP
LOC786553	164.52	0.500619	0.217867	2.29782	0.021572	UP
LOC783540	5.71372	2.2961	0.999866	2.2964	0.0216528	UP
CCDC142	1043.38	0.260783	0.113757	2.29246	0.0218793	UP
CCR3	6400.66	0.527389	0.230205	2.29095	0.021966	UP
LOC112448370	2.96667	4.66295	2.04041	2.28529	0.0222957	UP
ZBTB47	1255.38	0.491106	0.215171	2.2824	0.022466	UP
GRAP2	6095.85	0.287905	0.126219	2.281	0.0225485	UP
CD4	23355.6	0.246312	0.108044	2.27973	0.0226236	UP
ADNP2	2323.76	0.187754	0.0824099	2.2783	0.0227089	UP
LOC100850875	7.61064	1.63913	0.720384	2.27536	0.0228842	UP
LOC100335990	214.561	0.31677	0.139379	2.27273	0.0230427	UP
LOC112444498	64.7029	0.522941	0.230141	2.27227	0.0230704	UP
RCBTB2	1668.57	0.143806	0.0633483	2.27009	0.023202	UP
LOC104976117	7.38023	2.27886	1.00426	2.26918	0.0232573	UP
LOC107131731	1.89104	4.00861	1.76662	2.26909	0.023263	UP
NCK2	2434.02	0.348016	0.153535	2.26669	0.0234089	UP
UBE2D1	767.361	0.223611	0.0986839	2.26594	0.0234553	UP
WDR82	8926.71	0.109197	0.0483405	2.25891	0.0238892	UP
PVR	136.938	0.489273	0.216602	2.25886	0.0238924	UP
LOC112441819	2.26047	4.26916	1.89133	2.25723	0.0239939	UP
KRT72	415.528	0.608338	0.269564	2.25675	0.0240239	UP
TSEN2	98.1266	3.84356	1.7032	2.25666	0.0240292	UP
GZF1	1985.96	0.151412	0.0671367	2.25528	0.0241161	UP
LOC112449602	227.804	0.376451	0.166975	2.25453	0.0241627	UP
KRT24	58.5698	1.00113	0.444249	2.25353	0.0242259	UP
MKS1	218.239	0.343512	0.152436	2.25349	0.0242283	UP
GLUL	15237.3	0.263361	0.11689	2.25307	0.0242547	UP
C11H9orf16	6180.39	0.477697	0.212032	2.25295	0.0242624	UP
THSD1	21.3259	1.23974	0.550279	2.25293	0.0242637	UP
CNTN4	2.23536	3.20365	1.42463	2.24877	0.0245274	UP
FOSB	409.415	0.403611	0.179548	2.24793	0.0245804	UP
PAPSS2	6556.78	0.220399	0.0981195	2.24623	0.0246893	UP
ARHGEF37	29.0732	1.41463	0.629811	2.24612	0.0246964	UP
CEP164	1243.93	0.184155	0.0820648	2.24402	0.0248309	UP
ARMC5	808.332	0.268229	0.119671	2.24138	0.0250013	UP
LOC104970830	122.319	0.397175	0.177275	2.24044	0.0250622	UP
C11H2orf68	5590.08	0.152363	0.0680335	2.23953	0.0251212	UP
DMRT3	1.75517	3.90548	1.74393	2.23947	0.0251254	UP
TMIGD3	81.9378	0.849974	0.379747	2.23826	0.025204	UP
LOC112448762	245.924	0.396158	0.177381	2.23337	0.0255245	UP
ELAC1	422.144	0.288896	0.129436	2.23196	0.0256173	UP
KIF3C	1053.85	0.204292	0.0915498	2.23148	0.0256492	UP
THNSL2	106.959	0.414352	0.185801	2.23008	0.025742	UP
LOC104975667	152.024	0.956515	0.429181	2.2287	0.025834	UP
SLC52A3	13.0645	1.64314	0.737356	2.22843	0.0258521	UP
HEXB	2716.71	0.174079	0.0781225	2.22828	0.0258621	UP
LOC104972309	377.166	0.634338	0.28493	2.2263	0.0259943	UP
LOC112448891	2.27207	4.27808	1.92236	2.22543	0.0260524	UP
RASSF6	34.3703	1.0568	0.475138	2.22419	0.0261358	UP
LOC100336326	1.82857	3.96425	1.78266	2.22379	0.0261628	UP
ZNF133	705.557	0.196544	0.0884568	2.22193	0.0262883	UP
TSC2	5157.95	0.13469	0.0606475	2.22087	0.0263595	UP
CRIM1	1427.55	0.300832	0.135501	2.22015	0.0264088	UP
LOC112444862	122.94	0.706795	0.318639	2.21817	0.0265433	UP
C1QA	5955.05	0.565529	0.254968	2.21804	0.0265522	UP
KCNK12	21.8106	1.11156	0.501177	2.21791	0.0265613	UP
ADORA3	815.775	0.616695	0.278081	2.21768	0.0265769	UP
PHLDB3	223.749	0.418746	0.188944	2.21624	0.0266748	UP
VSNL1	5.05183	2.38186	1.07493	2.21582	0.0267038	UP
PDE1B	175.639	0.300477	0.13563	2.21542	0.0267313	UP
MAGI2	26.0601	0.701871	0.316877	2.21497	0.0267625	UP
LOC100847223	2.12841	4.18334	1.88877	2.21485	0.0267705	UP
UBN1	8297.96	0.128276	0.0579173	2.21481	0.0267732	UP
SLC35E2	3268.22	0.158219	0.0714401	2.21471	0.0267801	UP
ZBTB4	11771.5	0.179907	0.0812872	2.21322	0.0268824	UP
SEC22C	2574.78	0.143439	0.0648279	2.21261	0.0269246	UP
PRKG1	107.052	0.501587	0.226726	2.21231	0.0269455	UP
TJP1	518.264	0.329103	0.148969	2.2092	0.0271609	UP
LOC104974758	2015.05	0.472687	0.214103	2.20775	0.0272615	UP
KIAA1324	946.231	0.333756	0.151252	2.20662	0.0273405	UP
C21H15orf39	4155.71	0.262977	0.1192	2.20619	0.0273706	UP
CBARP	46.3496	0.824718	0.374026	2.20498	0.0274558	UP
ANKRA2	970.942	0.178539	0.0810046	2.20406	0.0275199	UP
FBH1	9056.51	0.110377	0.0500926	2.20346	0.0275624	UP
SHPK	663.64	0.193565	0.0878859	2.20246	0.0276331	UP
LOC112442656	114.895	0.412395	0.187402	2.20059	0.0277648	UP
HIST2H2BE	9877.9	0.226056	0.10274	2.20027	0.0277881	UP
PROSER1	2837.77	0.203281	0.0924095	2.19979	0.0278219	UP
NNAT	552.729	0.49208	0.223805	2.1987	0.0278994	UP
PLEKHH3	352.833	0.400162	0.182042	2.19818	0.0279362	UP
MOB3B	302.05	0.388409	0.17676	2.19738	0.0279931	UP
TOM1L2	4050.12	0.164249	0.0748082	2.1956	0.0281207	UP
SEC14L5	459.552	0.611155	0.278776	2.19228	0.0283594	UP
LOC112445579	4.05327	3.41125	1.55759	2.19009	0.028518	UP
LOC101907835	59.6416	0.903365	0.412713	2.18885	0.028608	UP
ASIC1	101.983	0.379678	0.17365	2.18646	0.0287821	UP
PTH1R	949.673	0.324885	0.148681	2.18511	0.028881	UP
LOC112449404	20.8833	0.486022	0.22249	2.18447	0.0289279	UP
CSTF2T	2489.52	0.124761	0.0571264	2.18395	0.0289662	UP
CYP3A5	2.61435	4.47994	2.05338	2.18174	0.0291286	UP
TTPA	2.5374	3.39726	1.55745	2.1813	0.0291613	UP
TMEM164	14792.6	0.19692	0.0903508	2.1795	0.0292942	UP
FOXO4	3231.89	0.134275	0.0616203	2.17907	0.0293267	UP
XPO4	1967.88	0.174009	0.0799279	2.17708	0.0294749	UP
DUSP7	5849.39	0.18595	0.0854763	2.17546	0.029596	UP
FBXL6	997.032	0.198306	0.0911705	2.17512	0.0296215	UP
DCT	3.00799	2.46173	1.13307	2.17262	0.0298088	UP
C15H11orf91	2.02261	4.10891	1.89138	2.17244	0.0298222	UP
RAB28	1215.52	0.153796	0.0708236	2.17153	0.0298909	UP
PDE11A	44.702	1.90682	0.878575	2.17035	0.0299803	UP
WDR37	7776.91	0.0919909	0.042466	2.16623	0.0302939	UP
LOC100297044	12545.3	0.654742	0.302315	2.16576	0.0303294	UP
LOC107131311	205.791	0.363387	0.167819	2.16535	0.0303608	UP
LOC112448811	28.7928	0.78244	0.362198	2.16026	0.0307529	UP
SOX2	1.31311	3.4866	1.61497	2.15893	0.0308556	UP
ZNF623	1195.44	0.185374	0.0860094	2.15528	0.0311399	UP
VARS2	1816.95	0.18018	0.083677	2.15328	0.0312967	UP
LOC112443515	32.1087	0.963871	0.447859	2.15218	0.0313835	UP
ARHGAP42	2.51844	4.42556	2.05695	2.15151	0.0314356	UP
LOC112449281	5.02955	2.71658	1.26325	2.15046	0.0315186	UP
FAT1	319.014	0.450387	0.209884	2.14588	0.0318824	UP
KHDC3L	16.8285	1.46542	0.683372	2.14439	0.0320013	UP
LIN7A	180.529	0.501138	0.233733	2.14406	0.0320282	UP
PSD4	23264.3	0.131676	0.0614524	2.14273	0.0321349	UP
ZNF584	314.687	0.284019	0.132619	2.14162	0.0322244	UP
LOC112444389	31.2953	0.616356	0.287823	2.14144	0.0322386	UP
LOC107132570	7.47113	2.11953	0.989781	2.14141	0.0322407	UP
SDK1	305.303	0.391234	0.182882	2.13928	0.0324133	UP
RASD1	892.423	0.413675	0.193732	2.13529	0.032737	UP
MMGT1	1654.47	0.146623	0.0686759	2.13501	0.0327605	UP
SSH3	2982.91	0.236428	0.110809	2.13364	0.032872	UP
RPRML	3.06518	3.16149	1.48188	2.13343	0.0328894	UP
KLHL33	347.759	0.556236	0.260824	2.13261	0.0329571	UP
HIST1H2AM	4.54053	2.6066	1.22235	2.13245	0.0329701	UP
ZWINT	456.615	0.462194	0.216842	2.13148	0.0330496	UP
SCAP	12471.2	0.197689	0.092913	2.12768	0.0333638	UP
CDKN2A	256.635	0.706396	0.332467	2.12471	0.0336106	UP
LOC101903913	180.562	0.333286	0.156947	2.12356	0.0337069	UP
CASP9	1800.44	0.14869	0.0700276	2.12331	0.0337279	UP
STARD8	277.641	0.368261	0.173501	2.12253	0.0337936	UP
CRTAC1	463.418	0.687135	0.323843	2.12182	0.0338531	UP
RNF4	6011.4	0.109143	0.0514389	2.12179	0.0338551	UP
MFSD2B	531.757	0.358386	0.169008	2.12053	0.0339611	UP
PI16	372.876	0.280995	0.132586	2.11934	0.0340614	UP
NADSYN1	5164.16	0.179904	0.0849421	2.11796	0.0341785	UP
DUSP6	5021.57	0.303143	0.143326	2.11506	0.0344249	UP
LINGO1	35.6569	1.01124	0.478196	2.11469	0.0344562	UP
MAP2K7	5666.19	0.117349	0.0555364	2.11301	0.0345996	UP
LOC112444852	2.39861	4.35543	2.06128	2.11298	0.0346024	UP
LOC101904042	62.3326	0.73269	0.346766	2.11292	0.0346075	UP
LOC112444893	1.95135	4.05424	1.91957	2.11205	0.0346818	UP
MRC2	396.447	0.466401	0.221038	2.11005	0.034854	UP
LOC107132896	3.57095	2.78828	1.32269	2.10803	0.0350281	UP
LOC101902430	4.86672	2.89061	1.37138	2.10782	0.0350465	UP
CYB561D1	2478.63	0.16717	0.0793246	2.10742	0.0350815	UP
LSM11	1213.42	0.154622	0.0733803	2.10714	0.0351058	UP
LOC101906230	1350.92	0.128531	0.0609984	2.10711	0.0351078	UP
THEG	14.8483	4.90569	2.32998	2.10547	0.0352507	UP
LOC112444564	3.35076	1.47725	0.701761	2.10506	0.0352861	UP
ADAMTS1	19.514	1.51052	0.718001	2.10379	0.035397	UP
ACSS2	3491.26	0.187075	0.0889913	2.10218	0.0355379	UP
LOC112448454	232.713	0.496986	0.23642	2.10213	0.0355422	UP
SPTSSA	1599.13	0.239186	0.113866	2.10059	0.0356767	UP
KIAA1522	157.027	0.641667	0.305472	2.10057	0.0356783	UP
LOC107131247	1379.92	1.36332	0.649577	2.09878	0.0358363	UP
LOC104968873	45.077	0.596119	0.284224	2.09735	0.0359623	UP
LOC112448540	283.081	0.345689	0.164858	2.09689	0.0360029	UP
FERMT1	2.39214	4.3533	2.07642	2.09654	0.0360341	UP
NRBP2	696.254	0.287834	0.137304	2.09632	0.036054	UP
CLEC16A	3825.93	0.141174	0.0673717	2.09545	0.0361314	UP
TWIST1	48.8584	0.793237	0.379018	2.09287	0.0363604	UP
ZNF185	56.0925	0.478006	0.228494	2.09198	0.0364403	UP
LOC100848368	1750.62	0.410973	0.196462	2.09186	0.0364507	UP
SAP130	2569.08	0.11436	0.0546822	2.09136	0.0364962	UP
LOC100295883	2205.83	0.366008	0.175015	2.0913	0.0365015	UP
LOC101903854	20.8239	0.769988	0.368456	2.08977	0.0366385	UP
JAZF1	390.987	0.287467	0.13811	2.08143	0.0373944	UP
CHMP7	3519.33	0.098656	0.0473996	2.08137	0.0374004	UP
GFI1B	755.146	0.471976	0.226785	2.08116	0.0374191	UP
SNAI1	70.9589	0.672688	0.323326	2.08052	0.0374777	UP
TUBB4A	69.7656	0.745736	0.358652	2.07927	0.0375921	UP
RAB4A	3127.15	0.262879	0.126533	2.07756	0.0377501	UP
C9	2.29198	4.28989	2.06501	2.07741	0.0377633	UP
ITGAM	11918.8	0.276001	0.132884	2.077	0.0378016	UP
CUEDC1	1076.41	0.496347	0.238997	2.07679	0.0378207	UP
SOCS2	835.807	0.480105	0.231182	2.07674	0.0378254	UP
GALNT4	785.589	0.205916	0.0991603	2.07659	0.037839	UP
MTURN	6764.75	0.326087	0.157116	2.07546	0.0379441	UP
MMP15	101.448	0.793826	0.382586	2.07489	0.0379964	UP
LYPD6	385.543	0.45882	0.221133	2.07486	0.0379992	UP
SLC2A1	1396.46	0.328741	0.158441	2.07485	0.0380002	UP
LOC104971273	58.0601	1.04686	0.504819	2.07373	0.0381048	UP
LOC112445030	1490.52	0.508926	0.245454	2.07341	0.0381341	UP
LOC520334	40.5392	0.897831	0.433219	2.07246	0.0382222	UP
NIPAL2	195.033	0.56651	0.273422	2.07193	0.0382722	UP
ZC3H3	2861.67	0.150375	0.0727753	2.06629	0.0388013	UP
LOC112448858	120.719	0.40898	0.197933	2.06625	0.0388046	UP
FBXL3	4116.09	0.150224	0.0727043	2.06624	0.0388061	UP
LOC101907085	2.89083	2.61922	1.26867	2.06454	0.0389668	UP
LOC104976293	88.6637	0.55112	0.267401	2.06102	0.0393008	UP
PDE4A	3728.8	0.277155	0.13449	2.06079	0.0393231	UP
HPGD	1370.39	0.484018	0.234912	2.06042	0.0393584	UP
MANBA	2263.2	0.201812	0.0981284	2.05661	0.0397241	UP
CASC3	8605.59	0.112619	0.0547897	2.05547	0.039834	UP
MIR2401	1.59713	2.11293	1.02832	2.05475	0.0399032	UP
RUNX3	13265.4	0.214944	0.104707	2.0528	0.0400918	UP
CYP26A1	2.15087	3.40201	1.65728	2.05277	0.0400949	UP
IFNAH	9.847	1.77247	0.864198	2.051	0.0402673	UP
SNRNP200	24357.8	0.134308	0.0655848	2.04785	0.0405749	UP
LOC112443243	6.00556	1.7996	0.87899	2.04735	0.0406235	UP
NIF3L1	891.826	0.158643	0.0775544	2.04557	0.0407985	UP
CBX4	3961.06	0.101495	0.0496269	2.04516	0.0408389	UP
RGS6	140.85	0.868147	0.42482	2.04357	0.0409965	UP
ANKUB1	20.7878	0.820261	0.401415	2.04342	0.0410107	UP
PDZD7	31.2554	0.789325	0.386299	2.0433	0.0410228	UP
LOC104974934	10.681	1.58839	0.777777	2.04221	0.0411306	UP
PEA15	1386.16	0.218129	0.106948	2.03958	0.0413923	UP
FAM155B	465	0.311701	0.15284	2.03939	0.0414113	UP
DOCK6	129.412	0.643437	0.315574	2.03894	0.0414558	UP
RTL5	1405.43	0.194231	0.0952769	2.03859	0.0414907	UP
CDK5RAP2	4776.76	0.174	0.0853885	2.03775	0.0415752	UP
FTO	844.729	0.155484	0.0763282	2.03705	0.0416452	UP
ZNF114	1.73513	3.88862	1.90939	2.03658	0.0416926	UP
LOC104968484	1748.69	0.861162	0.422905	2.0363	0.0417203	UP
ME3	68.6218	0.529403	0.26005	2.03577	0.041773	UP
AMMECR1L	1529.8	0.115479	0.0567573	2.0346	0.0418907	UP
IRS2	4929.44	0.228625	0.112414	2.03377	0.0419744	UP
MTHFSD	137.992	0.350811	0.172519	2.03346	0.0420062	UP
CD1E	376.682	0.538174	0.264667	2.0334	0.042012	UP
TMEM127	7146.47	0.172755	0.0849648	2.03325	0.0420273	UP
RCAN1	720.399	0.192818	0.0948425	2.03303	0.042049	UP
LOC112448629	2.01871	2.29458	1.12909	2.03223	0.0421301	UP
CCDC74B	19.432	0.928895	0.457276	2.03137	0.0422178	UP
ARHGAP1	13101.4	0.178409	0.087869	2.0304	0.0423164	UP
EAF1	7017.77	0.193583	0.0953474	2.03029	0.0423275	UP
NLRP13	116.657	0.720626	0.355018	2.02983	0.0423737	UP
TSSK1B	113.872	0.429418	0.211651	2.02889	0.0424693	UP
RPL3L	12.9434	1.3129	0.647964	2.0262	0.0427442	UP
LOC515333	2289.2	0.292529	0.14439	2.02597	0.042768	UP
LOC101906267	6.55696	1.82923	0.903089	2.02552	0.0428137	UP
DNAL4	255.119	0.292721	0.144575	2.02469	0.0428988	UP
MFSD8	718.142	0.265448	0.131263	2.02227	0.0431487	UP
MEAF6	2266.06	0.150885	0.0746646	2.02084	0.0432962	UP
GPR32	57.0152	0.637946	0.315735	2.02051	0.0433302	UP
SPTY2D1OS	566.585	0.338111	0.167457	2.01909	0.0434775	UP
ERLIN1	601.161	0.181244	0.089854	2.0171	0.0436851	UP
SLA2	3504.48	0.226074	0.112144	2.01593	0.0438076	UP
MDFIC	1438.77	0.280216	0.139034	2.01545	0.0438578	UP
UBE2O	4213.49	0.157138	0.0780392	2.01358	0.0440541	UP
LOC788997	130.182	0.902881	0.448705	2.01219	0.0441998	UP
SAMD4B	4707.14	0.152635	0.0758982	2.01105	0.0443206	UP
GPR183	4470.81	0.179582	0.0893695	2.00943	0.0444915	UP
PCDHGC3	28.164	1.286	0.640362	2.00823	0.0446187	UP
IGDCC3	183.107	0.649098	0.323347	2.00744	0.0447032	UP
NFE2L1	10161.8	0.189095	0.0942146	2.00706	0.0447428	UP
SLC25A17	1185.58	0.245784	0.122486	2.00663	0.0447894	UP
LOC112446462	26.4358	0.9253	0.461337	2.00569	0.0448889	UP
C5H12orf60	2.11102	4.17191	2.08527	2.00066	0.0454288	UP
DERL1	5841.56	0.114718	0.0573421	2.00059	0.0454366	UP
LOC112447923	6.31892	0.94462	0.472363	1.99978	0.0455243	UP
HERC3	4651.51	0.171477	0.0857812	1.99901	0.0456078	UP
LOC783067	2.61712	2.14275	1.07233	1.99823	0.0456918	UP
TSPYL1	4465.74	0.0914117	0.0457678	1.99729	0.0457934	UP
ARRDC2	4467.82	0.167405	0.0838337	1.99687	0.0458398	UP
CAPS	537.971	0.372133	0.18641	1.99632	0.0458993	UP
CDHR1	12.6815	1.5523	0.77762	1.99622	0.0459105	UP
LOC112449059	92.4483	0.767357	0.384451	1.99598	0.0459359	UP
SLC41A2	388.638	0.299532	0.150117	1.99532	0.0460082	UP
GAS6	2253.53	0.284794	0.142746	1.99512	0.0460299	UP
ALOX5	4677.45	0.581532	0.291496	1.99499	0.0460436	UP
DUSP10	299.582	0.232136	0.116441	1.9936	0.0461963	UP
LOC112441628	3.95768	2.62108	1.31504	1.99315	0.0462448	UP
ATP2A3	35017.7	0.126432	0.0634669	1.99209	0.0463608	UP
NEU3	2838.26	0.16094	0.0809408	1.98837	0.046771	UP
TARSL2	235.789	0.486317	0.244652	1.98779	0.0468346	UP
CYBRD1	1016.88	0.225935	0.113669	1.98766	0.0468495	UP
RAB2B	975.471	0.152581	0.0768339	1.98586	0.047049	UP
LOC112448841	34.8004	0.812169	0.409024	1.98563	0.0470748	UP
MGC152281	34.3411	0.956778	0.481891	1.98547	0.0470927	UP
CHTF8	5201.32	0.141911	0.0715554	1.98323	0.0473422	UP
CLTRN	396.278	0.249329	0.125805	1.98187	0.0474942	UP
DAG1	3186.85	0.151487	0.0764695	1.98101	0.0475903	UP
GALNT10	7782.41	0.185935	0.0938644	1.98089	0.0476032	UP
LOC101901983	253.767	0.426305	0.215234	1.98066	0.0476292	UP
RNF14	1900.81	0.160048	0.0808114	1.98052	0.0476455	UP
BCO2	90.1231	0.444071	0.224477	1.97825	0.047901	UP
NUP210	39277.2	0.140824	0.0712117	1.97754	0.0479812	UP
CCNY	7136.35	0.0895662	0.0453263	1.97603	0.0481512	UP
RGS12	200.669	0.305159	0.154462	1.97562	0.0481977	UP
ACADSB	615.536	0.332161	0.168149	1.9754	0.0482228	UP
HS3ST3A1	6.44295	1.9727	0.999014	1.97464	0.0483087	UP
TRNAG-UCC-12	0.862001	2.30197	1.16598	1.97428	0.0483504	UP
FBXL18	2248.49	0.17373	0.0879971	1.97427	0.0483512	UP
LOC112445953	1.61876	3.78861	1.91951	1.97374	0.0484116	UP
CD9	4284.93	0.357921	0.18146	1.97244	0.0485589	UP
LOC112447297	3.59969	2.81015	1.42474	1.9724	0.0485644	UP
MIR1584	54.9539	0.430787	0.218442	1.97209	0.0485994	UP
RNF34	1008.7	0.167898	0.0852133	1.97033	0.0488004	UP
TTC7A	9621.86	0.172653	0.0876399	1.97003	0.0488349	UP
GRHL2	11.4546	1.61249	0.821555	1.96272	0.0496783	UP
MYLK	391.292	0.406259	0.207121	1.96146	0.0498252	UP
LOC112447048	2.00476	4.09493	2.08812	1.96106	0.0498716	UP
LOC616364	391.722	0.463855	0.23654	1.961	0.0498791	UP
GTPBP6	3063.08	0.12709	0.0648421	1.95999	0.0499965	UP
LLPH	623.254	-0.289094	0.147477	-1.96027	0.0499648	DOWN
CDCA8	234.844	-0.455283	0.232243	-1.96037	0.0499523	DOWN
IRF7	6811.54	-0.298964	0.152296	-1.96304	0.049641	DOWN
WDR34	725.119	-0.258143	0.131496	-1.96313	0.0496315	DOWN
IL10	48.4594	-0.489614	0.249181	-1.96489	0.0494271	DOWN
LOC101905303	126.297	-0.346408	0.176251	-1.96542	0.0493654	DOWN
LOC101905498	127.327	-0.338508	0.172024	-1.96779	0.049092	DOWN
AKAP2	908.446	-0.45654	0.232004	-1.96781	0.0490897	DOWN
LYSMD1	931.139	-0.223714	0.113673	-1.96805	0.049062	DOWN
DBIL5	35.796	-0.731477	0.371619	-1.96835	0.0490279	DOWN
TOP1	4310.33	-0.300266	0.152546	-1.96837	0.0490257	DOWN
NOL7	1103.14	-0.175453	0.0890942	-1.9693	0.0489188	DOWN
LOC100297192	10296.1	-0.881823	0.447589	-1.97016	0.0488198	DOWN
LOC507055	1470.76	-0.398633	0.20223	-1.97118	0.0487032	DOWN
LOC101908760	119.754	-0.358625	0.181928	-1.97124	0.0486962	DOWN
HSP90AA1	22387.3	-0.228416	0.115862	-1.97144	0.0486732	DOWN
MSRB1	10442.6	-0.274032	0.138981	-1.97172	0.0486417	DOWN
COMTD1	268.895	-0.283004	0.143382	-1.97378	0.0484069	DOWN
RYR3	122.592	-1.14695	0.580029	-1.9774	0.0479961	DOWN
LOC112444965	17.9832	-0.758679	0.383371	-1.97897	0.0478198	DOWN
COQ7	318.5	-0.275543	0.139155	-1.98012	0.0476896	DOWN
LOC100847890	4373.4	-0.17429	0.0879673	-1.9813	0.0475572	DOWN
LOC100140915	336.374	-0.289489	0.146095	-1.98151	0.0475346	DOWN
DEK	5012.99	-0.279703	0.140673	-1.98832	0.0467769	DOWN
LOC100141258	12212.1	-0.256369	0.128765	-1.99098	0.0464836	DOWN
CRTAM	796.044	-0.213904	0.107379	-1.99205	0.0463654	DOWN
SPATA48	285.334	-0.512595	0.257318	-1.99207	0.0463639	DOWN
TIMELESS	1346.14	-0.138941	0.0697449	-1.99212	0.0463574	DOWN
ESD	1994.14	-0.160012	0.0800822	-1.9981	0.0457063	DOWN
LOC107132671	4.73323	-2.23728	1.11736	-2.0023	0.0452525	DOWN
GKAP1	200.615	-0.30043	0.149802	-2.00552	0.0449078	DOWN
DNAJB5	103.73	-0.428162	0.21336	-2.00676	0.0447756	DOWN
LOC112444593	274.385	-0.27093	0.134914	-2.00816	0.0446259	DOWN
NDC80	85.9451	-0.587906	0.292569	-2.00946	0.0444885	DOWN
FKBP3	799.916	-0.257201	0.127854	-2.01168	0.0442537	DOWN
LOC101906044	2.50342	-2.82912	1.40601	-2.01216	0.044203	DOWN
MRPL47	942.159	-0.250559	0.12442	-2.01381	0.0440293	DOWN
CIDEA	48.2369	-0.598334	0.296944	-2.01497	0.0439076	DOWN
FCGR3A	6275.48	-0.362125	0.179643	-2.0158	0.0438206	DOWN
LOC617565	5587.46	-0.27568	0.136742	-2.01606	0.0437942	DOWN
LOC101905222	180.111	-0.533415	0.26458	-2.01608	0.0437914	DOWN
COL6A2	15.3926	-1.43444	0.711431	-2.01627	0.0437716	DOWN
NCAPH	707.612	-0.208825	0.103529	-2.01706	0.0436891	DOWN
NCALD	1337.83	-0.208683	0.103434	-2.01755	0.043638	DOWN
LOC786974	67.2583	-0.901024	0.446587	-2.01758	0.0436351	DOWN
SNHG3	626.558	-0.319772	0.158446	-2.01818	0.0435726	DOWN
HMOX2	2888.39	-0.208525	0.103246	-2.01968	0.0434165	DOWN
CCT5	3762.66	-0.157492	0.0777725	-2.02503	0.0428643	DOWN
PIGS	2257.08	-0.150688	0.07437	-2.02619	0.0427449	DOWN
PSMC2	3033.95	-0.130349	0.0643024	-2.02712	0.0426497	DOWN
LOC112449338	27.6792	-0.664432	0.327624	-2.02803	0.0425569	DOWN
POLE2	121.097	-0.476959	0.235068	-2.02902	0.0424561	DOWN
UBA7	4698.27	-0.334159	0.16457	-2.03049	0.0423067	DOWN
LOC112446843	18.3169	-0.804307	0.395873	-2.03173	0.0421811	DOWN
ABRACL	1429.63	-0.239851	0.118053	-2.03173	0.0421809	DOWN
APOBEC3H	1195.87	-0.242058	0.119137	-2.03176	0.0421778	DOWN
SLC25A22	847.754	-0.226763	0.111505	-2.03366	0.0419861	DOWN
LOC786372	1230.7	-0.429726	0.211108	-2.03557	0.0417933	DOWN
TAF9	1249.34	-0.149605	0.0734584	-2.03659	0.0416909	DOWN
PTGDS	8.46697	-2.06641	1.01448	-2.03691	0.0416587	DOWN
EVI2A	1061.55	-0.350894	0.172083	-2.0391	0.0414403	DOWN
PDCD1	887.509	-0.375865	0.184113	-2.04149	0.041202	DOWN
STAT1	19712.7	-0.26746	0.130759	-2.04543	0.0408121	DOWN
FBN1	147.634	-1.17315	0.573122	-2.04694	0.0406638	DOWN
B3GNT2	2299.66	-0.110145	0.0537537	-2.04906	0.0404562	DOWN
LOC104974214	7.76212	-1.64985	0.804566	-2.05061	0.040305	DOWN
LOC522763	2424.91	-0.782067	0.381268	-2.05123	0.0402447	DOWN
CDK5R1	313.408	-0.285525	0.139142	-2.05205	0.0401648	DOWN
ZNF2	319.509	-0.221014	0.107702	-2.05209	0.0401612	DOWN
LOC101906603	349.441	-0.432189	0.210582	-2.05236	0.0401347	DOWN
TRAP1	2705.82	-0.114039	0.0555621	-2.05246	0.040125	DOWN
UIMC1	566.52	-0.20323	0.0990066	-2.05269	0.0401028	DOWN
CLEC12A	6160.33	-0.431511	0.210119	-2.05365	0.0400093	DOWN
ADM2	975.034	-0.377524	0.183543	-2.05687	0.0396988	DOWN
LOC618297	640.566	-0.209621	0.101704	-2.06108	0.0392955	DOWN
LOC112442378	1312.33	-0.725623	0.351737	-2.06297	0.0391153	DOWN
CCDC88A	728.902	-0.421305	0.204136	-2.06384	0.0390326	DOWN
HASPIN	115.534	-0.419339	0.202887	-2.06686	0.0387471	DOWN
LOC112443279	5.89793	-0.938053	0.453156	-2.07005	0.0384481	DOWN
HMGN1	4172.15	-0.16693	0.0806405	-2.07005	0.0384477	DOWN
IRF8	6208.63	-0.221379	0.106895	-2.07099	0.0383598	DOWN
LYZ2	6.05593	-2.21825	1.07009	-2.07296	0.0381762	DOWN
GNPDA1	2673.25	-0.175785	0.084776	-2.07352	0.0381239	DOWN
DAP3	1381.04	-0.116958	0.0561579	-2.08266	0.0372822	DOWN
CRELD2	1936.46	-0.271149	0.130174	-2.08298	0.0372527	DOWN
PLCB3	2593	-0.168062	0.0806488	-2.08387	0.0371717	DOWN
TRNAW-CCA-63	2.86731	-1.16057	0.556699	-2.08473	0.0370938	DOWN
E2F7	66.1497	-0.644723	0.309241	-2.08486	0.0370821	DOWN
IGHE	1792.49	-0.52029	0.249472	-2.08556	0.0370181	DOWN
LOC101906952	53.696	-0.952087	0.456162	-2.08717	0.0368728	DOWN
KIFAP3	468.632	-0.197858	0.0947298	-2.08866	0.0367382	DOWN
LOC107132239	152.354	-0.488084	0.233651	-2.08894	0.0367129	DOWN
LOC112449361	2.12617	-2.53538	1.21214	-2.09165	0.03647	DOWN
IFI44	460.897	-0.52288	0.249921	-2.09218	0.0364222	DOWN
CAND2	71.49	-0.427125	0.203958	-2.09418	0.036244	DOWN
GPR84	259.343	-0.606584	0.289524	-2.09511	0.0361615	DOWN
LOC112441452	13.9094	-1.39929	0.666785	-2.09856	0.035856	DOWN
ERC2	2.92192	-2.84126	1.35318	-2.09969	0.0357559	DOWN
TMEM268	2172.68	-0.15656	0.0743314	-2.10624	0.0351838	DOWN
PUM3	602.836	-0.338624	0.16074	-2.10666	0.0351471	DOWN
C11H2orf50	56.6323	-0.575174	0.272682	-2.10932	0.0349171	DOWN
CWF19L2	538.322	-0.437288	0.207272	-2.10973	0.0348816	DOWN
RELL2	30.699	-0.703335	0.332844	-2.1131	0.0345919	DOWN
MUC15	62.1296	-0.973916	0.46043	-2.11523	0.0344104	DOWN
LOC112448413	43.1837	-0.667061	0.315207	-2.11626	0.0343224	DOWN
CDK1	398.03	-0.287462	0.135615	-2.1197	0.0340317	DOWN
SZRD1	7068.82	-0.101387	0.0478027	-2.12095	0.0339263	DOWN
NUGGC	376.02	-0.36113	0.170214	-2.12162	0.0338696	DOWN
FAM217B	733.095	-0.30027	0.141508	-2.12192	0.0338443	DOWN
ARID5B	3346.44	-0.317366	0.149542	-2.12225	0.0338167	DOWN
RN7SL1	86.8697	-0.614015	0.289304	-2.12238	0.0338055	DOWN
ARIH2	5085.28	-0.105625	0.0497488	-2.12317	0.0337393	DOWN
REC8	138.852	-0.44985	0.211867	-2.12326	0.0337319	DOWN
PSME2	5944.59	-0.249026	0.117243	-2.12401	0.0336693	DOWN
APOL3	8886.42	-0.230294	0.108328	-2.12589	0.0335122	DOWN
DTX3L	3740.18	-0.364621	0.171488	-2.12621	0.0334856	DOWN
PTPN5	1021.97	-0.402468	0.189233	-2.12684	0.0334337	DOWN
TCN1	5514.68	-0.443283	0.208069	-2.13046	0.0331335	DOWN
TSGA10	168.92	-0.354439	0.166324	-2.13101	0.0330885	DOWN
COX20	37.9018	-0.351344	0.164689	-2.13339	0.0328931	DOWN
ABHD11	195.45	-0.44028	0.20565	-2.14092	0.0322807	DOWN
MUC13	154.826	-0.528631	0.246887	-2.14119	0.032259	DOWN
SH2B2	3049.72	-0.249926	0.116714	-2.14135	0.0322461	DOWN
RAD51	292.955	-0.239674	0.111806	-2.14366	0.0320601	DOWN
RMRP	21.7299	-0.899501	0.419493	-2.14426	0.0320124	DOWN
NRN1	320.085	-0.451298	0.210323	-2.14574	0.0318941	DOWN
TTLL7	181.786	-0.511697	0.238402	-2.14636	0.0318441	DOWN
LOC104968946	40.6436	-1.14524	0.533221	-2.14778	0.0317316	DOWN
AZI2	1711.87	-0.159044	0.073977	-2.14992	0.0315619	DOWN
ITGAE	1782.22	-0.175493	0.0815388	-2.15227	0.0313763	DOWN
CPSF4	1729.2	-0.226126	0.104791	-2.15787	0.0309381	DOWN
SDHAF2	3235.3	-0.212208	0.0982498	-2.15989	0.0307815	DOWN
ADA	2082.95	-0.304406	0.140776	-2.16234	0.0305918	DOWN
FGL1	21.0263	-1.233	0.568745	-2.16793	0.0301639	DOWN
NT5C	4446.44	-0.229712	0.105954	-2.16804	0.030156	DOWN
PARP14	5882.84	-0.408819	0.188523	-2.16853	0.030118	DOWN
HDDC2	501.006	-0.32188	0.148355	-2.16966	0.0300326	DOWN
HIGD1A	1007.8	-0.198908	0.0916735	-2.16974	0.0300265	DOWN
PDAP1	4043.3	-0.167112	0.0769645	-2.17128	0.0299098	DOWN
JMJD8	2219.97	-0.186306	0.0858043	-2.17129	0.0299089	DOWN
PSMB10	8559.69	-0.239598	0.110108	-2.17603	0.0295528	DOWN
RGS2-2	6450.16	-0.437646	0.200916	-2.17826	0.029387	DOWN
SUCLA2	1093.57	-0.210483	0.0965961	-2.17901	0.0293313	DOWN
MAFG	4221.25	-0.1509	0.0692134	-2.18022	0.0292414	DOWN
OSBPL10	181.155	-0.401902	0.184311	-2.18057	0.0292154	DOWN
CCNB2	215.181	-0.415127	0.190341	-2.18097	0.0291859	DOWN
LOC782101	276.665	-0.38822	0.177807	-2.18337	0.0290084	DOWN
CASP3	644.572	-0.275188	0.125736	-2.18862	0.0286247	DOWN
SMYD5	1056.64	-0.496989	0.22681	-2.19121	0.0284363	DOWN
PERP	17.7261	-1.06981	0.488176	-2.19144	0.0284203	DOWN
LOC112443766	6.01076	-1.9804	0.903165	-2.19273	0.0283265	DOWN
NMI	2387.95	-0.26728	0.121877	-2.19304	0.0283047	DOWN
HIST1H2BB	2285.75	-0.250723	0.114233	-2.19484	0.0281751	DOWN
IGFBP6	11.8572	-2.49126	1.13433	-2.19625	0.0280742	DOWN
KIF27	232.83	-0.551293	0.250874	-2.19749	0.0279854	DOWN
LOC101908339	458.303	-0.398068	0.181079	-2.19831	0.0279267	DOWN
DPP3	2373.44	-0.213033	0.0967645	-2.20156	0.0276963	DOWN
LOC112447294	447.555	-0.445785	0.20211	-2.20565	0.0274084	DOWN
LOC112444649	33.7982	-0.822487	0.372734	-2.20663	0.0273397	DOWN
KYNU	1377.71	-0.294204	0.133286	-2.20732	0.027292	DOWN
THUMPD2	348.524	-0.289945	0.131256	-2.209	0.0271744	DOWN
LMNB1	4333.29	-0.238	0.107534	-2.21326	0.0268798	DOWN
EAF2	371.977	-0.484451	0.218853	-2.21359	0.0268569	DOWN
LOC100294952	3429.05	-0.684886	0.309221	-2.21488	0.0267685	DOWN
TADA2A	526	-0.224633	0.101308	-2.21734	0.0266001	DOWN
CCR10	189.677	-0.513354	0.231432	-2.21817	0.0265435	DOWN
C5H12orf4	556.816	-0.235914	0.106309	-2.21913	0.0264778	DOWN
HSPD1	3423.82	-0.198047	0.0891802	-2.22075	0.0263677	DOWN
GMNN	288.555	-0.354178	0.159268	-2.22379	0.0261623	DOWN
KNL1	172.047	-0.623586	0.280193	-2.22556	0.0260434	DOWN
TFB1M	521.046	-0.35307	0.158498	-2.2276	0.0259075	DOWN
LARP7	312.261	-0.578435	0.259668	-2.2276	0.0259075	DOWN
DCK	1593.89	-0.318992	0.143185	-2.22783	0.0258921	DOWN
LOC107133095	145.966	-0.341197	0.152901	-2.2315	0.0256482	DOWN
LOC100337293	466.086	-0.488228	0.218599	-2.23344	0.0255198	DOWN
C5H12orf29	713.826	-0.206139	0.0922821	-2.23379	0.0254967	DOWN
UBE2S	3177.39	-0.309482	0.138351	-2.23693	0.0252912	DOWN
LOC107132911	196.807	-0.571937	0.25548	-2.23868	0.0251771	DOWN
SLC19A3	8.69252	-1.85681	0.829105	-2.23954	0.025121	DOWN
COPRS	138.385	-0.317182	0.14161	-2.23982	0.0251024	DOWN
COX17	1445.49	-0.362021	0.161503	-2.24158	0.0249887	DOWN
LOC100300806	2113.45	-0.448771	0.20004	-2.2434	0.0248709	DOWN
BIRC5	397.984	-0.36391	0.162112	-2.24481	0.0247806	DOWN
BDH1	125.679	-0.403882	0.179756	-2.24683	0.0246508	DOWN
DERL3	3085.65	-0.330394	0.146996	-2.24763	0.0245995	DOWN
LOC112442611	52.7143	-0.773759	0.342841	-2.2569	0.0240142	DOWN
PSMD7	1552.32	-0.180652	0.0799383	-2.2599	0.0238275	DOWN
CCDC69	9667.71	-0.12338	0.0545773	-2.26064	0.0237814	DOWN
CACYBP	1403.86	-0.243043	0.10751	-2.26066	0.0237805	DOWN
LOC112448828	159.806	-0.697315	0.308332	-2.26157	0.023724	DOWN
RSPH10B	73.494	-0.504708	0.223154	-2.26171	0.0237155	DOWN
CASP4	6123.96	-0.381596	0.168564	-2.26381	0.023586	DOWN
BEST2	4.89762	-2.79482	1.23399	-2.26486	0.0235215	DOWN
LOC100848853	47.5326	-0.832135	0.367248	-2.26587	0.0234595	DOWN
GPATCH11	546.102	-0.314393	0.138296	-2.27333	0.0230062	DOWN
PTTG1	268.252	-0.375292	0.164969	-2.27493	0.02291	DOWN
CMC4	458.473	-0.219234	0.096293	-2.27674	0.0228016	DOWN
LXN	254.363	-0.356497	0.156488	-2.27811	0.0227202	DOWN
FANCD2	177.51	-0.433545	0.190003	-2.28178	0.0225024	DOWN
NT5DC2	612.089	-0.346821	0.151913	-2.28303	0.0224287	DOWN
LOC112446423	44.9772	-0.725402	0.317665	-2.28354	0.0223986	DOWN
ZNF567	237.694	-0.351096	0.153488	-2.28745	0.0221694	DOWN
E2F2	8256.2	-0.247436	0.108096	-2.28904	0.0220771	DOWN
OAS1X	4576.24	-1.19397	0.521005	-2.29167	0.0219247	DOWN
ASPM	295.533	-0.5839	0.254272	-2.29635	0.0216557	DOWN
DDR2	256.573	-0.454984	0.198107	-2.29666	0.0216383	DOWN
DLGAP5	68.3559	-0.826755	0.359852	-2.29748	0.0215911	DOWN
ESF1	221.907	-0.653587	0.284269	-2.29918	0.0214945	DOWN
MRPL1	299.418	-0.350151	0.152122	-2.30178	0.0213473	DOWN
CHKA	949.87	-0.291676	0.126666	-2.30271	0.0212951	DOWN
DDIT3	1214.93	-0.278341	0.120776	-2.30461	0.0211883	DOWN
NOP56	3114.85	-0.153345	0.0663882	-2.30982	0.0208979	DOWN
ARHGAP15	3549.45	-0.322452	0.139554	-2.31058	0.0208559	DOWN
MSTO1	491.872	-0.244699	0.105886	-2.31097	0.0208346	DOWN
CDKN2AIP	2170.04	-0.222042	0.0960699	-2.31126	0.0208187	DOWN
FRG1	1605.34	-0.31221	0.135081	-2.31129	0.0208169	DOWN
LOC112446639	67.7809	-0.496414	0.214426	-2.31508	0.0206084	DOWN
CNN3	59.5582	-0.590965	0.254078	-2.32592	0.0200228	DOWN
LOC112442810	15.2093	-0.850862	0.365377	-2.32872	0.0198739	DOWN
LOC786095	175.138	-0.891724	0.382814	-2.32939	0.0198384	DOWN
LOC112447302	169.648	-0.628603	0.269773	-2.33012	0.0198	DOWN
GAS2L3	86.3847	-0.465609	0.199683	-2.33175	0.0197139	DOWN
SAMD13	43.4129	-0.631052	0.270568	-2.33232	0.0196837	DOWN
ARL13A	35.9194	-0.802711	0.343883	-2.33425	0.0195824	DOWN
OAS1Z	2670.33	-0.755514	0.323661	-2.33427	0.0195814	DOWN
C1QTNF1	10.0684	-2.30147	0.98565	-2.33498	0.0195447	DOWN
DNAJA1	2733.67	-0.221394	0.0947348	-2.33698	0.01944	DOWN
HMGB2	14326.8	-0.20998	0.089675	-2.34157	0.0192029	DOWN
GARS	1934.56	-0.15782	0.0672422	-2.34704	0.0189233	DOWN
TNIP3	29.7031	-1.0934	0.465806	-2.34733	0.0189087	DOWN
LOC101907707	122.919	-0.636507	0.271126	-2.34764	0.0188927	DOWN
CBX3	2772.43	-0.268755	0.114444	-2.34835	0.0188566	DOWN
LOC107131209	84.1105	-0.715269	0.304385	-2.34988	0.0187793	DOWN
ATP5PB	4953.97	-0.225837	0.0960294	-2.35175	0.0186855	DOWN
LOC100300716	3128.07	-0.568847	0.241682	-2.35371	0.0185873	DOWN
LOC112448746	52.5778	-0.676393	0.286809	-2.35834	0.0183569	DOWN
KIF23	292.676	-0.426309	0.180723	-2.35891	0.0183287	DOWN
PTX3	386.643	-1.18659	0.502384	-2.36192	0.0181805	DOWN
CCNB3	41.9284	-0.659124	0.279002	-2.36243	0.0181554	DOWN
LOC112448784	277.73	-0.772989	0.326143	-2.37009	0.0177839	DOWN
SLC28A3	1622.58	-0.568161	0.239516	-2.37212	0.0176865	DOWN
CATIP	17.5168	-1.19104	0.501347	-2.37567	0.0175172	DOWN
LOC614207	437.558	-0.368865	0.155188	-2.3769	0.017459	DOWN
CCNF	395.381	-0.332988	0.140048	-2.37767	0.0174224	DOWN
MTFR2	88.0344	-0.429949	0.180763	-2.37852	0.0173822	DOWN
INTS11	3758.34	-0.206627	0.0866877	-2.38358	0.017145	DOWN
NUPR1	588.188	-0.52269	0.218818	-2.3887	0.0169083	DOWN
LOC112449565	255.444	-0.55394	0.231818	-2.38955	0.0168691	DOWN
LOC112445688	13.5083	-1.50944	0.631661	-2.38963	0.0168652	DOWN
LOC101904481	2.96316	-4.1816	1.74876	-2.39118	0.0167942	DOWN
MXD3	480.175	-0.430977	0.180137	-2.39249	0.0167344	DOWN
LOC112448863	71.8819	-0.746512	0.311615	-2.39562	0.0165922	DOWN
YWHAE	10160.7	-0.128454	0.0535231	-2.39997	0.0163962	DOWN
S100A14	66.562	-0.900422	0.374951	-2.40144	0.0163308	DOWN
FSTL1	300.974	-0.35289	0.146858	-2.40294	0.0162638	DOWN
LOC112442073	160.506	-0.80126	0.332901	-2.4069	0.0160886	DOWN
SAMD9	8217.82	-0.596646	0.247638	-2.40934	0.0159813	DOWN
DDX58	1939.12	-0.475073	0.197028	-2.41119	0.0159004	DOWN
PDSS1	195.766	-0.363025	0.150405	-2.41365	0.0157938	DOWN
LOC112446862	18.3154	-0.782687	0.324118	-2.41482	0.0157429	DOWN
LOC107133032	249.89	-0.320484	0.132465	-2.41938	0.0155469	DOWN
HSF4	436.403	-0.510063	0.210556	-2.42246	0.0154158	DOWN
VBP1	599.455	-0.27698	0.114105	-2.42742	0.0152064	DOWN
ERCC6L	115.232	-0.529234	0.217938	-2.42837	0.015167	DOWN
FBXO5	145.036	-0.550972	0.226565	-2.43185	0.0150219	DOWN
RNASE1-2	15.6731	-2.61085	1.07356	-2.43197	0.0150171	DOWN
LAMB2	49.8436	-0.876505	0.359473	-2.43831	0.0147562	DOWN
IL17D	170.777	-0.530795	0.217659	-2.43865	0.0147421	DOWN
LOC101903546	1012.87	-0.580513	0.237961	-2.43953	0.0147065	DOWN
ATP7B	144.701	-0.399769	0.163574	-2.44397	0.0145267	DOWN
IDH3A	663.413	-0.188688	0.0771999	-2.44415	0.0145196	DOWN
NUF2	67.1571	-0.859616	0.351402	-2.44625	0.0144352	DOWN
KIFC1	1741.15	-0.24257	0.0990902	-2.44797	0.0143665	DOWN
PDE5A	109.991	-0.615943	0.251267	-2.45135	0.0142321	DOWN
EIF2AK2	4794.71	-0.470603	0.19155	-2.45681	0.0140175	DOWN
LOC104974899	33.5876	-0.803754	0.326739	-2.45993	0.0138964	DOWN
CHN2	189.62	-0.45626	0.185131	-2.46452	0.0137196	DOWN
SERPINB4	175.95	-1.3042	0.528778	-2.46643	0.0136466	DOWN
IGSF6	1804.8	-0.552405	0.223854	-2.4677	0.0135984	DOWN
LOC112447609	9.7137	-0.956003	0.387245	-2.46873	0.0135594	DOWN
NMRAL1	1652.91	-0.370968	0.150265	-2.46875	0.0135586	DOWN
ID1	104.663	-0.779516	0.314077	-2.48193	0.0130673	DOWN
OLFM4	232.23	-0.735374	0.295999	-2.48438	0.0129778	DOWN
WNK4	163.6	-0.417182	0.167624	-2.48881	0.0128173	DOWN
IFIH1	2268.41	-0.481171	0.193262	-2.48973	0.012784	DOWN
TRPC5	104.508	-0.849354	0.340545	-2.4941	0.0126276	DOWN
SIGLEC5	9409.07	-0.356335	0.142737	-2.49644	0.0125447	DOWN
CCNB1	271.905	-0.425557	0.170394	-2.49748	0.0125078	DOWN
GFM1	661.499	-0.23382	0.0934697	-2.50156	0.0123647	DOWN
TCEAL8	379.138	-0.357547	0.142496	-2.50916	0.0121017	DOWN
KIAA2012	44.377	-0.662172	0.2636	-2.51204	0.0120037	DOWN
GINS2	273.777	-0.463077	0.184254	-2.51325	0.0119624	DOWN
KIF15	173.172	-0.736767	0.292855	-2.51581	0.011876	DOWN
CCNH	515.473	-0.227878	0.0904171	-2.5203	0.0117255	DOWN
LOC511937	2891.28	-0.81223	0.321983	-2.52259	0.0116495	DOWN
BRI3BP	727.557	-0.272671	0.108085	-2.52275	0.011644	DOWN
LOC112449410	7.46243	-0.953721	0.378021	-2.52293	0.0116382	DOWN
CD274	1618.95	-0.574616	0.227249	-2.52857	0.0114529	DOWN
MRPS18C	513.741	-0.337365	0.133395	-2.52907	0.0114365	DOWN
LOC112444847	24142.6	-0.834916	0.329869	-2.53105	0.0113721	DOWN
IGLL1	12839.1	-0.947989	0.374308	-2.53265	0.0113205	DOWN
USP18	1019.39	-0.347538	0.136712	-2.54211	0.0110186	DOWN
LOC112443175	14899.5	-0.578674	0.227513	-2.54347	0.0109757	DOWN
PGGHG	4740.25	-0.566847	0.222532	-2.54726	0.0108573	DOWN
LOC104973347	3.82163	-4.45843	1.7488	-2.54942	0.0107903	DOWN
PIGR	138.763	-0.855465	0.334874	-2.55459	0.0106312	DOWN
LOC522540	4294.77	-0.222675	0.0869514	-2.56092	0.0104396	DOWN
PC	380.984	-0.386338	0.150828	-2.56144	0.0104238	DOWN
LOC100848895	340.918	-0.436999	0.17036	-2.56514	0.0103134	DOWN
LOC100139670	21358.4	-0.714663	0.278418	-2.56687	0.0102622	DOWN
RIDA	6977.38	-0.365812	0.14238	-2.56927	0.0101913	DOWN
CLDN3	60.4528	-1.03368	0.40226	-2.56969	0.0101789	DOWN
GJB2	213.239	-0.535025	0.208111	-2.57087	0.0101445	DOWN
ESPL1	771.529	-0.353202	0.137187	-2.5746	0.0100356	DOWN
CCDC3	72.4147	-0.642496	0.249426	-2.5759	0.00999806	DOWN
CKS1B	284.541	-0.486065	0.188548	-2.57793	0.00993936	DOWN
TTBK1	38.4047	-1.05587	0.408943	-2.58194	0.00982476	DOWN
DMAC1	298.359	-0.312299	0.120939	-2.58228	0.0098149	DOWN
EPSTI1	2967	-0.231043	0.0894326	-2.58344	0.00978216	DOWN
LOC101903170	190.955	-0.637886	0.246676	-2.58593	0.00971176	DOWN
LOC112445993	117.562	-0.574557	0.222021	-2.58785	0.00965762	DOWN
SPDL1	55.8515	-1.03342	0.399153	-2.58902	0.00962493	DOWN
ATG3	4184.91	-0.145186	0.0560503	-2.59027	0.00958996	DOWN
CENPH	115.43	-0.546065	0.210759	-2.59094	0.00957128	DOWN
LOC524810	33042.4	-0.513576	0.198141	-2.59198	0.00954259	DOWN
BUB1B	174.221	-0.61405	0.236243	-2.59922	0.00934348	DOWN
FANCI	208.733	-0.504883	0.193677	-2.60683	0.0091384	DOWN
AURKB	442.866	-0.400201	0.153332	-2.61003	0.00905334	DOWN
SPAG5	347.271	-0.422591	0.161698	-2.61345	0.00896337	DOWN
KBTBD4	573.841	-0.200478	0.0765937	-2.61743	0.00885952	DOWN
CENPF	380.438	-0.765623	0.292484	-2.61765	0.00885363	DOWN
PSMA4	1536.48	-0.246056	0.0938569	-2.62161	0.00875148	DOWN
KIF4A	110.882	-0.667757	0.254637	-2.62239	0.00873162	DOWN
LOC100848282	47.9188	-1.27408	0.485517	-2.62417	0.00868597	DOWN
RBM45	3155.17	-0.175738	0.0669603	-2.62451	0.0086774	DOWN
LOC112442062	1146.99	-0.426415	0.162462	-2.62471	0.00867226	DOWN
TDRD9	95.9288	-1.74573	0.664771	-2.62607	0.00863773	DOWN
LMO4	1713.3	-0.180286	0.0686385	-2.6266	0.00862417	DOWN
NASP	1979.02	-0.254495	0.0963804	-2.64052	0.00827778	DOWN
GON7	451.974	-0.328456	0.124278	-2.64291	0.00821966	DOWN
LOC787803	255.957	-0.797868	0.301819	-2.64353	0.00820455	DOWN
MCEE	199.236	-0.54592	0.205458	-2.65709	0.00788182	DOWN
TOP2A	495.061	-0.681167	0.255879	-2.66207	0.00776617	DOWN
IL17REL	340.004	-0.747818	0.28076	-2.66355	0.00773204	DOWN
LOC104974667	48.7121	-0.801401	0.300833	-2.66394	0.00772304	DOWN
IFIT3	14762.3	-0.441781	0.165264	-2.67317	0.00751372	DOWN
DYSF	3549.95	-0.473962	0.177207	-2.67462	0.00748142	DOWN
RRBP1	4537.52	-0.255159	0.0950796	-2.68364	0.00728263	DOWN
SMIM8	215.322	-0.3358	0.125096	-2.68434	0.00726736	DOWN
TLDC2	377.806	-0.324822	0.120852	-2.68777	0.00719303	DOWN
LOC534913	132.154	-0.500274	0.185891	-2.69122	0.00711907	DOWN
NUDT5	1057.45	-0.213369	0.0788744	-2.70517	0.00682701	DOWN
NCAPG2	541.855	-0.318795	0.11784	-2.70533	0.00682366	DOWN
RTP4	292.996	-0.511019	0.188602	-2.70951	0.00673819	DOWN
NCAPG	243.279	-0.561012	0.206947	-2.7109	0.00671002	DOWN
BUB1	499.632	-0.430968	0.158405	-2.72067	0.006515	DOWN
LOC511531	1680.76	-0.493862	0.181146	-2.72633	0.00640437	DOWN
LOC112449087	23.5601	-0.896565	0.326411	-2.74674	0.00601913	DOWN
GALK2	675.409	-0.241359	0.0876724	-2.75297	0.00590575	DOWN
LOC513659	1403.07	-0.457185	0.165164	-2.76806	0.00563911	DOWN
LOC786065	3.09559	-5.00925	1.80881	-2.76936	0.0056167	DOWN
IFIT5	2377.81	-0.533219	0.192091	-2.77586	0.00550555	DOWN
B4GALNT4	100.63	-0.839211	0.302065	-2.77825	0.00546525	DOWN
PLAC8	19836.8	-0.315878	0.113433	-2.78471	0.00535756	DOWN
ALDH1A3	3.81222	-4.74214	1.69926	-2.7907	0.00525944	DOWN
POP1	427.17	-0.297648	0.106587	-2.79253	0.00522977	DOWN
LOC781624	169.727	-1.02488	0.366002	-2.8002	0.00510714	DOWN
IFI16	5367.13	-0.391034	0.139255	-2.80804	0.00498434	DOWN
EZH2	1219.91	-0.238779	0.0849746	-2.81	0.0049541	DOWN
LPAR1	29.2884	-1.11531	0.396196	-2.81504	0.00487717	DOWN
VLDLR	893.993	-0.448065	0.158845	-2.82076	0.00479094	DOWN
ORC1	350.174	-0.468946	0.165988	-2.82518	0.00472538	DOWN
RRM2	1365.9	-0.463476	0.164026	-2.82563	0.00471883	DOWN
LOC107131803	280.102	-1.57391	0.554713	-2.83735	0.00454903	DOWN
LOC112449367	79.3143	-0.87441	0.307206	-2.84633	0.00442262	DOWN
APOBEC3Z1	579.769	-0.870733	0.305845	-2.84698	0.00441366	DOWN
IDH2	9769.25	-0.212093	0.0743062	-2.85431	0.00431308	DOWN
PRR11	61.998	-0.87451	0.306287	-2.8552	0.00430097	DOWN
HSP90B1	5466.64	-0.351694	0.123038	-2.85841	0.00425767	DOWN
SDC4	372.885	-0.533934	0.186149	-2.86832	0.00412662	DOWN
DCSTAMP	297.297	-0.682501	0.236003	-2.89191	0.00382903	DOWN
CDC20	533.294	-0.55155	0.190018	-2.90262	0.00370051	DOWN
LOC112441982	9643.98	-0.611231	0.210004	-2.91058	0.00360764	DOWN
PTPRB	177.281	-0.635481	0.217702	-2.91904	0.00351108	DOWN
UBE2C	399.449	-0.553964	0.189332	-2.92588	0.00343484	DOWN
LOC101907581	9.79175	-2.05088	0.699875	-2.93036	0.00338573	DOWN
NREP	385.512	-0.617474	0.210495	-2.93344	0.00335228	DOWN
LOC100848208	165.366	-0.655102	0.223205	-2.93498	0.00333564	DOWN
MELK	74.5557	-0.707232	0.238993	-2.95922	0.00308417	DOWN
MALSU1	526.434	-0.323213	0.109195	-2.95996	0.00307675	DOWN
PCLAF	545.862	-0.524057	0.176568	-2.96802	0.00299726	DOWN
ASAP2	97.9576	-0.747657	0.251703	-2.97039	0.00297418	DOWN
LOC104976573	85.5661	-0.800613	0.269506	-2.97067	0.00297156	DOWN
GEM	70.5027	-0.622373	0.209131	-2.976	0.00292033	DOWN
LOC112441507	287.077	-0.747996	0.25056	-2.9853	0.00283304	DOWN
TMEM243	633.725	-0.256171	0.0855393	-2.99478	0.00274644	DOWN
LOC107132962	201.243	-0.618017	0.2063	-2.99572	0.00273794	DOWN
TEAD3	130.27	-0.495726	0.165114	-3.00233	0.00267923	DOWN
BEX3	57.2342	-0.973436	0.324006	-3.00438	0.00266124	DOWN
OGFOD1	1130.51	-0.203768	0.0675948	-3.01455	0.00257358	DOWN
LOC112442247	87.2228	-0.560375	0.183923	-3.04679	0.00231297	DOWN
MZB1	1394.22	-0.715417	0.232156	-3.08162	0.00205877	DOWN
BVD1.15	6.7128	-1.65061	0.535622	-3.08167	0.00205841	DOWN
LOC107132994	85.31	-0.63827	0.205223	-3.11013	0.00187007	DOWN
CCNA2	271.995	-0.620405	0.198997	-3.11766	0.00182291	DOWN
KIF11	222.438	-0.775691	0.248637	-3.11978	0.00180989	DOWN
IDNK	203.423	-0.724946	0.232193	-3.12218	0.0017952	DOWN
IGHG1	33837.2	-0.487739	0.155584	-3.13488	0.00171922	DOWN
JCHAIN	3859.91	-0.664817	0.211662	-3.14094	0.00168409	DOWN
CFB	83.638	-0.765116	0.242568	-3.15423	0.0016092	DOWN
ZNF3	1426.91	-0.259105	0.0819218	-3.16283	0.00156244	DOWN
LOC104970162	109.896	-1.48286	0.467886	-3.16928	0.00152816	DOWN
CDH10	113.307	-1.268	0.398952	-3.17833	0.00148128	DOWN
HMGN5	151.994	-0.880871	0.276236	-3.18884	0.00142844	DOWN
KMO	83.0742	-0.890141	0.279039	-3.19002	0.00142261	DOWN
LOC512486	3696.65	-0.516214	0.161607	-3.19426	0.00140191	DOWN
NUSAP1	344.993	-0.604693	0.18747	-3.22554	0.00125735	DOWN
DIAPH3	58.6785	-1.24507	0.385064	-3.23341	0.00122321	DOWN
KCNK9	17.0566	-2.12901	0.658201	-3.23458	0.00121821	DOWN
BHLHA15	462.889	-0.745136	0.229883	-3.24137	0.00118956	DOWN
NT5C3B	671.048	-0.395604	0.121969	-3.24348	0.00118078	DOWN
TXNDC5	6059.64	-0.353774	0.107592	-3.28812	0.00100858	DOWN
LOC112446657	25.2583	-2.36336	0.717033	-3.29602	0.000980639	DOWN
STRAP	2951.29	-0.183703	0.055724	-3.29665	0.000978459	DOWN
CDCA3	187.51	-0.63267	0.190946	-3.31335	0.000921854	DOWN
LOC100298356	169.723	-0.763729	0.229014	-3.33486	0.000853427	DOWN
MAD2L1	690.403	-0.855282	0.255564	-3.34665	0.000817958	DOWN
CENPT	230.113	-0.497447	0.148471	-3.35047	0.000806746	DOWN
DIRAS3	154.088	-0.872934	0.259063	-3.36958	0.000752818	DOWN
LOC112443203	1628.96	-0.874368	0.2582	-3.38639	0.000708177	DOWN
LOC112442088	1063.53	-1.11655	0.329343	-3.39025	0.000698292	DOWN
MYBL2	1167.57	-0.401712	0.118445	-3.39154	0.000695019	DOWN
MKI67	2948.17	-0.693242	0.202189	-3.42868	0.000606526	DOWN
LOC112441499	3275.92	-1.32347	0.385378	-3.43422	0.000594264	DOWN
KIF22	869.974	-0.501291	0.145755	-3.43926	0.000583301	DOWN
HJURP	372.974	-0.475501	0.137465	-3.45907	0.000542035	DOWN
CORO2A	4764.23	-0.637939	0.180838	-3.52769	0.0004192	DOWN
DTX1	1810.82	-0.515141	0.143985	-3.57773	0.000346589	DOWN
ACAT2	1374.89	-0.288331	0.0781849	-3.68782	0.000226187	DOWN
CDCA2	120.19	-0.733576	0.19872	-3.69151	0.000222927	DOWN
E2F1	592.026	-0.419624	0.112373	-3.73421	0.000188305	DOWN
XRCC2	174.518	-0.619902	0.162978	-3.8036	0.00014261	DOWN
KIF2C	173.21	-0.741672	0.186596	-3.97474	7.04562e-05	DOWN
LOC511354	1572.55	-0.93124	0.210857	-4.41646	1.00331e-05	DOWN
