# Supplementary material for: Blood Transcriptome Analysis of Beef Cow with Different Parity Revealed Candidate Genes and Gene Networks Regulating the Postpartum Diseases
Source: Genes (Basel). 2022 Sep 19;13(9):1671. doi: 10.3390/genes13091671 (PMC9498831; doi:10.3390/genes13091671)
Supplement: Supplementary file 1 [file genes-13-01671-s001.zip › Table S5.xlsx]

## Sheet: Sheet1
Supplementary Table S5.Number of differentially expressed genes bewteen multiparous and nulliparous stages.
Gene_name	baseMean	log2FoldChange	lfcSE	stat	pvalue	FDR	condition
VXN	320.72	0.90945	0.179588	5.06409	4.1035e-07	0.00796859	UP
MAB21L1	239.726	0.898928	0.186796	4.81236	1.49162e-06	0.0144829	UP
MFSD11	3608.93	0.477492	0.116522	4.09789	4.16937e-05	0.0821958	UP
FAM160A1	342.114	0.805039	0.196533	4.09622	4.19959e-05	0.0821958	UP
DOPEY2	5735.84	0.488624	0.118115	4.13685	3.52102e-05	0.0821958	UP
ZNF319	798.33	0.250419	0.0628831	3.98229	6.8254e-05	0.0977278	UP
MYBL1	918.45	0.842673	0.225839	3.7313	0.000190491	0.184957	UP
ALDH3A2	2834.79	0.235564	0.0644475	3.65514	0.000257045	0.217025	UP
ZNF641	175.648	0.652943	0.182311	3.58149	0.000341643	0.249274	UP
PRKCZ	679.904	0.381355	0.107551	3.54581	0.000391402	0.256517	UP
SYN2	1257.3	0.483112	0.136593	3.53687	0.000404905	0.256517	UP
LONRF1	871.078	0.374918	0.105313	3.56005	0.000370791	0.256517	UP
ADHFE1	520.475	0.480017	0.142488	3.36882	0.000754913	0.3024	UP
BEND7	238.948	0.838412	0.251553	3.33295	0.000859307	0.3024	UP
MAPK7	1442.25	0.315623	0.092427	3.41483	0.000638208	0.3024	UP
BAHD1	4959.93	0.209978	0.0608542	3.4505	0.000559545	0.3024	UP
NPL	1024.48	0.680124	0.204312	3.32885	0.000872053	0.3024	UP
DAPK2	2606.97	0.629825	0.186576	3.37571	0.000736257	0.3024	UP
LOC107132531	1214.67	0.461319	0.137682	3.35061	0.000806326	0.3024	UP
HEG1	6639.47	0.320073	0.0971325	3.29522	0.000983437	0.308022	UP
ALPK2	903.402	0.549605	0.167347	3.28423	0.00102263	0.310287	UP
THBS1	2753.03	0.619177	0.195432	3.16825	0.0015336	0.34705	UP
ZNF274	1326.8	0.21728	0.0693363	3.13372	0.00172607	0.34705	UP
LOC618787	275.556	0.736589	0.22913	3.21472	0.00130573	0.34705	UP
VMAC	798.274	0.418417	0.133027	3.14537	0.00165878	0.34705	UP
RAB11FIP4	6884.15	0.311989	0.0990997	3.14824	0.00164258	0.34705	UP
CISH	3451.63	0.414762	0.130748	3.17224	0.00151269	0.34705	UP
SETD4	1606.92	0.262882	0.0824394	3.1888	0.00142866	0.34705	UP
VASH1	1486.98	0.52385	0.167673	3.12423	0.0017827	0.34705	UP
CDKN2B	441.768	0.843828	0.271922	3.1032	0.00191443	0.354059	UP
PDLIM1	5587.95	0.757971	0.244113	3.105	0.00190279	0.354059	UP
CCDC85C	398.928	0.504264	0.163481	3.08455	0.00203862	0.361768	UP
LRRC57	668.923	0.277571	0.0902088	3.07698	0.00209107	0.362557	UP
BREH1	149.532	0.791344	0.257699	3.07081	0.00213478	0.36686	UP
MEX3D	1830.59	0.246105	0.0802553	3.06653	0.00216558	0.368889	UP
ABCA10	1033.75	0.680619	0.22327	3.04842	0.00230049	0.38145	UP
PRMT2	1953.01	0.276061	0.090626	3.04615	0.00231789	0.38145	UP
LOC112448753	257.11	0.614234	0.202589	3.03193	0.00242997	0.396535	UP
PAQR7	103.314	1.03849	0.347736	2.98643	0.00282256	0.424763	UP
RNF223	318.426	0.4962	0.168395	2.94665	0.00321241	0.431439	UP
MICAL3	951.554	0.325021	0.110335	2.94577	0.00322152	0.431439	UP
COQ8A	2240.72	0.51401	0.175543	2.92812	0.00341021	0.444449	UP
OTUD1	813.841	0.328949	0.112803	2.91614	0.00354396	0.449805	UP
LOC618463	362.509	0.676317	0.233468	2.89683	0.00376949	0.463289	UP
CIPC	2740.23	0.240853	0.0834856	2.88496	0.00391463	0.475113	UP
SVIL	7304.2	0.29045	0.10174	2.85483	0.00430603	0.489848	UP
ETV5	146.735	0.636592	0.221751	2.87075	0.00409493	0.489848	UP
HRH4	1762.35	0.721137	0.254245	2.83638	0.00456276	0.494972	UP
TRIM7	552.991	0.45477	0.160238	2.83809	0.00453841	0.494972	UP
MSMO1	3151.54	0.218102	0.0769913	2.83282	0.00461392	0.495015	UP
LATS2	1819.67	0.179216	0.06331	2.83077	0.00464363	0.495465	UP
SREBF2	30954.4	0.215087	0.0770165	2.79273	0.00522648	0.518442	UP
KLF11	536.944	0.594823	0.213114	2.7911	0.00525286	0.518442	UP
LPIN3	349.222	0.399599	0.143604	2.78264	0.00539182	0.520914	UP
CA8	119.783	0.594381	0.214197	2.77492	0.00552147	0.523031	UP
LOC510798	547.548	0.544411	0.197312	2.75913	0.00579551	0.540961	UP
CBX7	10271.1	0.204287	0.0741362	2.75557	0.00585901	0.540961	UP
DESI2	1954.27	0.341875	0.124109	2.75464	0.00587566	0.540961	UP
SLC29A3	2020.8	0.215483	0.0788649	2.73231	0.00628922	0.560231	UP
OSBPL1A	1313.27	0.305789	0.112336	2.72209	0.00648699	0.567331	UP
LOC100138951	2126	0.725101	0.267995	2.70566	0.00681694	0.574004	UP
SULF2	483.778	0.729391	0.26987	2.70275	0.00687691	0.575615	UP
CCDC184	124.404	0.743616	0.275743	2.69677	0.0070015	0.583528	UP
PCDHA13	189.948	0.805377	0.298859	2.69484	0.00704228	0.584419	UP
LOC112445782	103.228	2.56624	0.957682	2.67964	0.00737014	0.596336	UP
LRP12	1320.41	0.403302	0.150445	2.68073	0.00734612	0.596336	UP
WDR31	89.8687	0.936527	0.351577	2.66379	0.00772657	0.607889	UP
FXN	276.955	0.41207	0.155864	2.64377	0.00819872	0.621992	UP
INSIG1	3709.01	0.210466	0.0797913	2.63771	0.00834681	0.623234	UP
ALG9	1053.19	0.252648	0.0978616	2.58169	0.00983178	0.623234	UP
LOC112441633	3.27273	4.8034	1.86487	2.57573	0.0100029	0.623234	UP
PPFIA4	151.229	0.436206	0.169326	2.57613	0.00999132	0.623234	UP
LOC518134	4003.91	0.660681	0.255521	2.58563	0.00972025	0.623234	UP
ATP6V0A1	5233.04	0.223568	0.085941	2.60142	0.00928398	0.623234	UP
NFIA	179.018	0.484922	0.187097	2.59181	0.00954717	0.623234	UP
DPP4	1264.41	0.381661	0.149205	2.55796	0.0105288	0.634964	UP
KDM2B	7155.83	0.180242	0.0707848	2.54633	0.0108862	0.636812	UP
INSR	1577.16	0.314203	0.123161	2.55115	0.0107369	0.636812	UP
LPIN1	1298.63	0.500759	0.19696	2.54244	0.0110081	0.636816	UP
HES2	70.9845	0.704705	0.277488	2.53959	0.0110984	0.63928	UP
MPO	581.591	0.752479	0.297191	2.53197	0.0113424	0.642786	UP
BAMBI	47.4428	1.09423	0.431959	2.53318	0.0113033	0.642786	UP
ALOX15	13220.9	0.575811	0.228663	2.51816	0.011797	0.645993	UP
NELL2	673.479	0.561239	0.223065	2.51604	0.0118683	0.645993	UP
LOC112447353	1913.27	0.573274	0.227529	2.51956	0.0117501	0.645993	UP
EPB41L4A	97.6	0.906617	0.360899	2.5121	0.0120013	0.646133	UP
FRRS1	151.892	1.02582	0.408399	2.5118	0.0120116	0.646133	UP
KCNC4	134.595	0.736194	0.293466	2.50862	0.0121204	0.64661	UP
PDE7B	106.177	0.511522	0.205164	2.49324	0.0126585	0.657259	UP
P2RX1	704.244	0.538428	0.21685	2.48295	0.01303	0.664119	UP
LOC515150	935.642	0.49955	0.201492	2.47925	0.0131659	0.667543	UP
LDLR	3892.83	0.275588	0.111498	2.47169	0.0134478	0.678291	UP
BMP4	575.746	0.544596	0.220851	2.4659	0.013667	0.678772	UP
TH	515.891	0.419616	0.171014	2.45369	0.0141399	0.693389	UP
SLC16A14	501.661	0.484426	0.198452	2.44103	0.0146455	0.703965	UP
GAA	2072.02	0.237234	0.0971854	2.44105	0.0146448	0.703965	UP
SLC24A3	1482.78	0.583757	0.241095	2.42127	0.0154664	0.715964	UP
LOC512863	1591.14	0.619904	0.256741	2.41452	0.0157561	0.716721	UP
PCNX2	36.4763	1.20051	0.498254	2.40943	0.0159773	0.716721	UP
SLC7A11	715.8	0.632316	0.262011	2.41332	0.015808	0.716721	UP
PLEKHA6	590.518	0.583173	0.243181	2.39811	0.0164801	0.724044	UP
CRAT	3991.03	0.183879	0.0771442	2.38358	0.0171453	0.731748	UP
LOC100337081	2180.37	0.711335	0.298308	2.38457	0.0170991	0.731748	UP
CNPY1	100.875	0.476456	0.2018	2.36103	0.0182242	0.741107	UP
RUNX2	4347.15	0.262178	0.111007	2.36181	0.0181857	0.741107	UP
KIAA1841	89.2378	0.820334	0.346907	2.36471	0.0180442	0.741107	UP
TTC16	3.4818	3.48863	1.47922	2.35842	0.0183528	0.741107	UP
NR4A1	978.651	0.426124	0.18076	2.3574	0.0184032	0.741434	UP
PTPRK	63.1095	1.07991	0.460495	2.34511	0.0190213	0.746212	UP
IL18R1	1251.32	0.38788	0.165013	2.35061	0.0187428	0.746212	UP
NFATC2	10311.8	0.200569	0.0860015	2.33216	0.0196924	0.747705	UP
NPAS2	296.873	0.48522	0.207538	2.33798	0.0193884	0.747705	UP
ASB2	1046.04	0.816427	0.349829	2.33379	0.0196068	0.747705	UP
RAB37	3620.04	0.311139	0.13317	2.3364	0.0194703	0.747705	UP
PRKCG	378.495	0.69666	0.299362	2.32715	0.0199575	0.748175	UP
FNDC10	215.175	0.341821	0.147738	2.3137	0.0206844	0.750001	UP
KCTD15	967.621	0.610425	0.263023	2.3208	0.0202977	0.750001	UP
ITPK1	3830.09	0.287042	0.124166	2.31176	0.0207908	0.750001	UP
BHLHE40	6987.12	0.30567	0.131677	2.32136	0.0202676	0.750001	UP
HK2	2970.73	0.446237	0.192258	2.32103	0.0202854	0.750001	UP
LOC509881	270.757	0.743406	0.319931	2.32364	0.0201446	0.750001	UP
SV2B	221.714	0.658056	0.284176	2.31566	0.0205768	0.750001	UP
CCR3	6400.66	0.527389	0.230205	2.29095	0.021966	0.764442	UP
ZBTB47	1255.38	0.491106	0.215171	2.2824	0.022466	0.774778	UP
LOC100335990	214.561	0.31677	0.139379	2.27273	0.0230427	0.780496	UP
GLUL	15237.3	0.263361	0.11689	2.25307	0.0242547	0.786607	UP
C11H9orf16	6180.39	0.477697	0.212032	2.25295	0.0242624	0.786607	UP
NCK2	2434.02	0.348016	0.153535	2.26669	0.0234089	0.786607	UP
PVR	136.938	0.489273	0.216602	2.25886	0.0238924	0.786607	UP
PAPSS2	6556.78	0.220399	0.0981195	2.24623	0.0246893	0.794006	UP
ARHGEF37	29.0732	1.41463	0.629811	2.24612	0.0246964	0.794006	UP
TMIGD3	81.9378	0.849974	0.379747	2.23826	0.025204	0.794539	UP
LOC112444862	122.94	0.706795	0.318639	2.21817	0.0265433	0.795221	UP
SEC22C	2574.78	0.143439	0.0648279	2.21261	0.0269246	0.795221	UP
C1QA	5955.05	0.565529	0.254968	2.21804	0.0265522	0.795221	UP
PHLDB3	223.749	0.418746	0.188944	2.21624	0.0266748	0.795221	UP
LOC104972309	377.166	0.634338	0.28493	2.2263	0.0259943	0.795221	UP
LOC104975667	152.024	0.956515	0.429181	2.2287	0.025834	0.795221	UP
ADORA3	815.775	0.616695	0.278081	2.21768	0.0265769	0.795221	UP
C21H15orf39	4155.71	0.262977	0.1192	2.20619	0.0273706	0.799163	UP
FBH1	9056.51	0.110377	0.0500926	2.20346	0.0275624	0.800052	UP
HIST2H2BE	9877.9	0.226056	0.10274	2.20027	0.0277881	0.800585	UP
PTH1R	949.673	0.324885	0.148681	2.18511	0.028881	0.809294	UP
FOXO4	3231.89	0.134275	0.0616203	2.17907	0.0293267	0.811373	UP
TMEM164	14792.6	0.19692	0.0903508	2.1795	0.0292942	0.811373	UP
LOC100297044	12545.3	0.654742	0.302315	2.16576	0.0303294	0.818856	UP
LOC112443515	32.1087	0.963871	0.447859	2.15218	0.0313835	0.837136	UP
PSD4	23264.3	0.131676	0.0614524	2.14273	0.0321349	0.840294	UP
KLHL33	347.759	0.556236	0.260824	2.13261	0.0329571	0.850261	UP
SSH3	2982.91	0.236428	0.110809	2.13364	0.032872	0.850261	UP
CDKN2A	256.635	0.706396	0.332467	2.12471	0.0336106	0.85086	UP
CASP9	1800.44	0.14869	0.0700276	2.12331	0.0337279	0.85086	UP
CRTAC1	463.418	0.687135	0.323843	2.12182	0.0338531	0.85086	UP
MFSD2B	531.757	0.358386	0.169008	2.12053	0.0339611	0.850956	UP
NADSYN1	5164.16	0.179904	0.0849421	2.11796	0.0341785	0.8531	UP
DUSP6	5021.57	0.303143	0.143326	2.11506	0.0344249	0.855632	UP
MAP2K7	5666.19	0.117349	0.0555364	2.11301	0.0345996	0.856106	UP
MRC2	396.447	0.466401	0.221038	2.11005	0.034854	0.859415	UP
LOC101902430	4.86672	2.89061	1.37138	2.10782	0.0350465	0.859415	UP
THEG	14.8483	4.90569	2.32998	2.10547	0.0352507	0.85975	UP
ACSS2	3491.26	0.187075	0.0889913	2.10218	0.0355379	0.862743	UP
LOC112448454	232.713	0.496986	0.23642	2.10213	0.0355422	0.862743	UP
LOC107131247	1379.92	1.36332	0.649577	2.09878	0.0358363	0.865871	UP
LOC100295883	2205.83	0.366008	0.175015	2.0913	0.0365015	0.866532	UP
LOC100848368	1750.62	0.410973	0.196462	2.09186	0.0364507	0.866532	UP
TWIST1	48.8584	0.793237	0.379018	2.09287	0.0363604	0.866532	UP
GFI1B	755.146	0.471976	0.226785	2.08116	0.0374191	0.875472	UP
LYPD6	385.543	0.45882	0.221133	2.07486	0.0379992	0.87733	UP
SLC2A1	1396.46	0.328741	0.158441	2.07485	0.0380002	0.87733	UP
ITGAM	11918.8	0.276001	0.132884	2.077	0.0378016	0.87733	UP
MMP15	101.448	0.793826	0.382586	2.07489	0.0379964	0.87733	UP
SOCS2	835.807	0.480105	0.231182	2.07674	0.0378254	0.87733	UP
CUEDC1	1076.41	0.496347	0.238997	2.07679	0.0378207	0.87733	UP
HPGD	1370.39	0.484018	0.234912	2.06042	0.0393584	0.888721	UP
PDE4A	3728.8	0.277155	0.13449	2.06079	0.0393231	0.888721	UP
MANBA	2263.2	0.201812	0.0981284	2.05661	0.0397241	0.894897	UP
RUNX3	13265.4	0.214944	0.104707	2.0528	0.0400918	0.896505	UP
IFNAH	9.847	1.77247	0.864198	2.051	0.0402673	0.896543	UP
NIF3L1	891.826	0.158643	0.0775544	2.04557	0.0407985	0.900172	UP
RCAN1	720.399	0.192818	0.0948425	2.03303	0.042049	0.901266	UP
TMEM127	7146.47	0.172755	0.0849648	2.03325	0.0420273	0.901266	UP
CD1E	376.682	0.538174	0.264667	2.0334	0.042012	0.901266	UP
EAF1	7017.77	0.193583	0.0953474	2.03029	0.0423275	0.901266	UP
PEA15	1386.16	0.218129	0.106948	2.03958	0.0413923	0.901266	UP
LOC515333	2289.2	0.292529	0.14439	2.02597	0.042768	0.902547	UP
SPTY2D1OS	566.585	0.338111	0.167457	2.01909	0.0434775	0.906036	UP
LOC788997	130.182	0.902881	0.448705	2.01219	0.0441998	0.909233	UP
SAMD4B	4707.14	0.152635	0.0758982	2.01105	0.0443206	0.909791	UP
DERL1	5841.56	0.114718	0.0573421	2.00059	0.0454366	0.921017	UP
HERC3	4651.51	0.171477	0.0857812	1.99901	0.0456078	0.922559	UP
GAS6	2253.53	0.284794	0.142746	1.99512	0.0460299	0.922726	UP
CAPS	537.971	0.372133	0.18641	1.99632	0.0458993	0.922726	UP
ARRDC2	4467.82	0.167405	0.0838337	1.99687	0.0458398	0.922726	UP
ALOX5	4677.45	0.581532	0.291496	1.99499	0.0460436	0.922726	UP
TARSL2	235.789	0.486317	0.244652	1.98779	0.0468346	0.928336	UP
NEU3	2838.26	0.16094	0.0809408	1.98837	0.046771	0.928336	UP
GALNT10	7782.41	0.185935	0.0938644	1.98089	0.0476032	0.933553	UP
LOC101901983	253.767	0.426305	0.215234	1.98066	0.0476292	0.933553	UP
NUP210	39277.2	0.140824	0.0712117	1.97754	0.0479812	0.93578	UP
CD9	4284.93	0.357921	0.18146	1.97244	0.0485589	0.936462	UP
RNF34	1008.7	0.167898	0.0852133	1.97033	0.0488004	0.936462	UP
GTPBP6	3063.08	0.12709	0.0648421	1.95999	0.0499965	0.943042	UP
LOC616364	391.722	0.463855	0.23654	1.961	0.0498791	0.943042	UP
IL5RA	1518.06	0.526237	0.269283	1.95422	0.0506755	0.945251	UP
LOC104974070	8.33432	2.50237	1.28242	1.95128	0.0510236	0.945251	UP
HOMER3	1368.79	0.339566	0.174154	1.9498	0.0511997	0.946001	UP
GATA1	1344.5	0.484122	0.248511	1.94809	0.0514043	0.947931	UP
LOC112441827	159.327	0.434781	0.226422	1.92022	0.0548298	0.948187	UP
GLOD5	81.8809	0.692014	0.359422	1.92535	0.054185	0.948187	UP
CERK	8373.76	0.136361	0.0708304	1.92518	0.0542066	0.948187	UP
SLCO3A1	1101.86	0.249676	0.130079	1.91942	0.0549313	0.948187	UP
PLEKHA6-2	31.857	1.09136	0.565671	1.92932	0.0536909	0.948187	UP
FOLR2	176.446	0.552179	0.286435	1.92776	0.0538851	0.948187	UP
TOB1	1499.73	0.192536	0.100061	1.92419	0.054331	0.948187	UP
ENTPD5	714.477	0.221366	0.115456	1.91733	0.0551961	0.950224	UP
TESK2	883.421	0.24293	0.126877	1.91469	0.055532	0.950433	UP
PLCB2	6925.89	0.192418	0.100427	1.916	0.0553647	0.950433	UP
PLCXD2	426.636	0.423409	0.22221	1.90545	0.0567219	0.956019	UP
BRD3OS	104.189	0.503508	0.263964	1.90749	0.0564569	0.956019	UP
LOC112442309	86.4924	0.808525	0.425511	1.90013	0.0574166	0.958704	UP
PGM3	437.799	0.182604	0.0964472	1.8933	0.0583177	0.961352	UP
PADI4	10167	0.347794	0.183739	1.89287	0.058375	0.961352	UP
TNFSF4	41.0045	0.76903	0.407356	1.88786	0.0590448	0.962713	UP
MID1	29.8843	0.825749	0.437808	1.8861	0.0592814	0.964142	UP
CDIPT	6097.27	0.211189	0.112312	1.88038	0.0600563	0.96801	UP
C1QB	3610.09	0.461941	0.245868	1.87882	0.0602696	0.96801	UP
PGD	24696.2	0.318346	0.169459	1.8786	0.0602991	0.96801	UP
LOC112443225	117.368	0.467563	0.249435	1.87449	0.0608629	0.968181	UP
COPG2	3015.85	0.210595	0.112673	1.86909	0.0616098	0.969373	UP
DAPK1	3303.84	0.237245	0.127049	1.86735	0.0618532	0.97011	UP
DENND1A	2114.39	0.163299	0.0875423	1.86537	0.062129	0.970976	UP
LOC112443213	92.8364	0.660654	0.356129	1.85509	0.0635827	0.979897	UP
KLK1	114.892	0.539046	0.29106	1.85201	0.0640244	0.981188	UP
KIF13B	5304.87	0.114674	0.0620423	1.84832	0.064556	0.983637	UP
NECAB2	179.665	0.451219	0.245721	1.8363	0.066313	0.985965	UP
C1QC	4711.21	0.514644	0.279618	1.84053	0.0656906	0.985965	UP
FAM174A	1059.83	0.201406	0.10977	1.8348	0.0665352	0.985965	UP
STAB1	3615.18	0.329155	0.179479	1.83395	0.0666614	0.985965	UP
PDE8A	286.352	0.325326	0.177022	1.83778	0.0660955	0.985965	UP
RILPL1	330.684	0.339	0.184741	1.835	0.0665052	0.985965	UP
ZADH2	2213.32	0.12608	0.069006	1.82709	0.067687	0.988281	UP
LOC101904824	211.389	0.43487	0.238333	1.82463	0.0680571	0.989296	UP
LOC616720	17.5658	1.29774	0.711091	1.825	0.0680013	0.989296	UP
FAM193A	4580.75	0.113675	0.0623956	1.82184	0.0684795	0.991927	UP
LOC112444860	399.767	0.482492	0.264929	1.82121	0.0685745	0.992195	UP
MYRF	390.25	0.367587	0.20192	1.82046	0.0686895	0.992471	UP
SYCP2	357.019	0.503227	0.277538	1.81318	0.0698036	0.994603	UP
CPEB3	585.424	0.319619	0.176598	1.80987	0.0703162	0.995241	UP
MGLL	812.371	0.267922	0.188645	1.42024	0.155537	0.999692	UP
FAIM	149.585	0.0199043	0.198168	0.100442	0.919994	0.999692	UP
LOC112443819	156.662	1.04031	0.68392	1.5211	0.128234	0.999692	UP
CLMN	155.066	0.0491326	0.390576	0.125795	0.899894	0.999692	UP
FBXL12	966.838	0.0610849	0.0927678	0.658471	0.510235	0.999692	UP
C13H20orf96	36.1017	0.576594	0.4135	1.39442	0.16319	0.999692	UP
CXCR6	3208.27	0.246763	0.168448	1.46492	0.142944	0.999692	UP
RFESD	74.5449	0.329618	0.2894	1.13897	0.254716	0.999692	UP
CD300LG	71.3733	0.407316	0.577265	0.705597	0.480439	0.999692	UP
PRKCA	1867.64	0.00235115	0.119271	0.0197127	0.984273	0.999692	UP
LOC112442264	414.114	0.244239	0.237298	1.02925	0.303364	0.999692	UP
GLE1	1865.45	0.0221704	0.0660502	0.33566	0.737128	0.999692	UP
JAM3	673.307	0.179657	0.156391	1.14877	0.250652	0.999692	UP
C26H10orf62	21.7907	0.708237	0.465211	1.5224	0.127909	0.999692	UP
PRICKLE1	86.9422	0.506638	0.339603	1.49186	0.135737	0.999692	UP
PRICKLE3	1296.83	0.0654833	0.0689742	0.949389	0.342423	0.999692	UP
LOC104969122	209.176	0.0534202	0.292412	0.182688	0.855042	0.999692	UP
GRASP	267.972	0.0918409	0.188865	0.486278	0.62677	0.999692	UP
CD70	108.971	0.523117	0.293285	1.78365	0.074481	0.999692	UP
GNG11	21389.6	0.159158	0.238971	0.666016	0.505401	0.999692	UP
CDKN1C	250.932	0.413296	0.233766	1.76799	0.0770629	0.999692	UP
LOC101903356	48.5667	0.254485	0.367795	0.691922	0.488986	0.999692	UP
PTGFRN	1908.11	0.172645	0.127406	1.35508	0.175392	0.999692	UP
CPEB2	1425.69	0.187513	0.136235	1.3764	0.168698	0.999692	UP
ITGB2	65562.9	0.139087	0.0835944	1.66383	0.0961459	0.999692	UP
LOC112447375	79.0127	0.27713	0.243354	1.1388	0.254789	0.999692	UP
LOC107131631	143.117	0.531246	0.367239	1.44659	0.148011	0.999692	UP
LOC101907689	8.5139	1.46572	1.0415	1.40732	0.159333	0.999692	UP
CRYGS	44.1573	0.420006	0.324955	1.29251	0.196182	0.999692	UP
SLCO2B1	44.59	0.029983	0.459448	0.0652588	0.947968	0.999692	UP
TBC1D9B	5160.31	0.10347	0.0629311	1.64418	0.10014	0.999692	UP
ADORA2A	3033.67	0.0672834	0.12811	0.525199	0.599445	0.999692	UP
LOC786948	11.4112	0.442655	1.22296	0.361954	0.717386	0.999692	UP
LOC101902760	71.9942	0.240817	0.166519	1.44618	0.148127	0.999692	UP
RNPEPL1	21617.6	0.119341	0.122135	0.977119	0.32851	0.999692	UP
CYP27A1	2128.82	0.127122	0.158633	0.80136	0.422923	0.999692	UP
CXCL16	1208.4	0.152161	0.149068	1.02075	0.307373	0.999692	UP
PLXND1	2770.61	0.170512	0.155256	1.09826	0.272092	0.999692	UP
PECAM1	1363.49	0.227511	0.142805	1.59316	0.111123	0.999692	UP
TBXA2R	7277.57	0.00025522	0.102715	0.00248474	0.998017	0.999692	UP
TGOLN2	10473.3	0.0226215	0.06976	0.324276	0.745729	0.999692	UP
LOC101904939	243.792	0.254164	0.18049	1.40819	0.159075	0.999692	UP
C11H9orf116	984.71	0.199602	0.136797	1.45911	0.144535	0.999692	UP
NEDD9	5494.33	0.115187	0.0856169	1.34538	0.178503	0.999692	UP
LRP1	22386.8	0.183729	0.155055	1.18493	0.236044	0.999692	UP
ZBTB10	928.763	0.103554	0.15294	0.677086	0.498351	0.999692	UP
ADCY9	1705.98	0.0556253	0.101176	0.549786	0.582466	0.999692	UP
SLC36A1	6293.21	0.145995	0.114529	1.27475	0.202399	0.999692	UP
LOC618367	2162.89	0.301069	0.194633	1.54685	0.121899	0.999692	UP
DOK2	7995.11	0.0766888	0.141428	0.542245	0.58765	0.999692	UP
PDGFRA	175.395	0.253298	0.377748	0.670547	0.502509	0.999692	UP
BTN3A3	1599.43	0.222136	0.202964	1.09446	0.273753	0.999692	UP
LOC104972409	14.4503	0.621112	0.48821	1.27222	0.203293	0.999692	UP
IER5L	3988.66	0.0619424	0.157507	0.393268	0.694121	0.999692	UP
GBGT1	1016.67	0.0130057	0.119233	0.109078	0.913141	0.999692	UP
ATXN1L	4950.75	0.0748823	0.0502983	1.48877	0.136549	0.999692	UP
ZNF404	15.9248	0.330312	0.558423	0.591508	0.55418	0.999692	UP
MAPKAPK3	4563.29	0.106761	0.128968	0.827808	0.407779	0.999692	UP
ULK1	13197.2	0.154561	0.104275	1.48224	0.138276	0.999692	UP
CEP68	3300.78	0.00846436	0.132156	0.0640483	0.948932	0.999692	UP
MTMR14	5968.15	0.0736887	0.065098	1.13196	0.257649	0.999692	UP
IGF1R	2786.95	0.0550749	0.154112	0.35737	0.720815	0.999692	UP
SERPINB1	9974.76	0.043304	0.11309	0.382916	0.701782	0.999692	UP
ETS1	67847.5	0.0131361	0.0953575	0.137757	0.890433	0.999692	UP
FAAP100	411.207	0.0409502	0.13669	0.299585	0.764494	0.999692	UP
LOC112448774	126.905	0.111143	0.282602	0.393285	0.694109	0.999692	UP
RNF167	5955.73	0.0346155	0.106653	0.324561	0.745514	0.999692	UP
PODXL2	618.068	0.110536	0.155546	0.710633	0.477312	0.999692	UP
RHBDD2	3829.16	0.0759935	0.0934235	0.81343	0.415972	0.999692	UP
MEOX2	3.64918	0.489434	1.43693	0.340612	0.733396	0.999692	UP
LOC101905571	12.8909	0.549412	0.614739	0.893732	0.371465	0.999692	UP
SMPD1	2811.48	0.0608289	0.0871968	0.697605	0.485424	0.999692	UP
HABP4	1298.6	0.0236504	0.175243	0.134958	0.892645	0.999692	UP
CREB3	3242.48	0.184123	0.117183	1.57123	0.116128	0.999692	UP
KCNT1	4186.9	0.000558391	0.170448	0.00327602	0.997386	0.999692	UP
LOC100337044	3324.71	0.480937	0.397062	1.21124	0.225803	0.999692	UP
BVD1.23	211.35	0.0303586	0.526633	0.0576467	0.95403	0.999692	UP
LOC788175	700.343	0.0452832	0.17578	0.257614	0.796705	0.999692	UP
TKT	63718.1	0.188478	0.165846	1.13646	0.255764	0.999692	UP
RPS6KA2	3325.16	0.13755	0.126081	1.09096	0.27529	0.999692	UP
RPS6KA1	17051.6	0.00916849	0.0663135	0.13826	0.890035	0.999692	UP
GPR4	2245.59	0.411493	0.236962	1.73654	0.082469	0.999692	UP
EDNRB	69.5344	0.338471	0.434708	0.778618	0.436205	0.999692	UP
NOTCH1	33905.2	0.131596	0.106958	1.23035	0.218565	0.999692	UP
NANP	548.411	0.0113726	0.0995382	0.114254	0.909037	0.999692	UP
WDR1	34254.7	0.0768354	0.0827743	0.928252	0.353277	0.999692	UP
SLC35F6	3631.48	0.0272555	0.0924476	0.294822	0.76813	0.999692	UP
LOC104975559	37.2887	0.0128219	0.63949	0.0200501	0.984003	0.999692	UP
CYS1	39.8168	0.372683	0.575596	0.647473	0.517326	0.999692	UP
IFFO1	3001.08	0.0673011	0.0934212	0.720405	0.471276	0.999692	UP
TNK2	14486.9	0.0603899	0.0886569	0.681164	0.495768	0.999692	UP
LOC100336368	343.168	0.00863847	0.212114	0.0407255	0.967515	0.999692	UP
LYPD3	381.852	0.245994	0.192515	1.27779	0.201323	0.999692	UP
SPRY2	506.953	0.182136	0.224612	0.810889	0.417429	0.999692	UP
GCNT1	1382.14	0.101192	0.110819	0.913128	0.361175	0.999692	UP
GCNT4	726.291	0.112353	0.195103	0.575865	0.564706	0.999692	UP
LCLAT1	1131.59	0.108169	0.109732	0.98576	0.324251	0.999692	UP
CDS2	24773.8	0.0695891	0.103718	0.670946	0.502255	0.999692	UP
GCSH	143.741	0.2138	0.177235	1.20631	0.227699	0.999692	UP
RAB11FIP1	7465.6	0.112275	0.095193	1.17945	0.238219	0.999692	UP
RASGEF1A	1492.52	0.0344933	0.0913696	0.377514	0.705791	0.999692	UP
NEK6	3203.86	0.0648268	0.104587	0.619833	0.535367	0.999692	UP
ERN1	3993.79	0.103736	0.108766	0.953756	0.340207	0.999692	UP
PCDH17	44.3701	0.316498	0.426432	0.7422	0.457966	0.999692	UP
LOC100848658	101.546	0.37894	0.294849	1.2852	0.198722	0.999692	UP
CBS	555.62	0.146615	0.153927	0.952493	0.340847	0.999692	UP
CYTH1	14376.5	0.0511699	0.0459899	1.11263	0.265866	0.999692	UP
PXN	33586.9	0.100757	0.100263	1.00493	0.31493	0.999692	UP
SCAMP5	316.581	0.165114	0.203845	0.809997	0.417942	0.999692	UP
ZNF574	2982.1	0.0943126	0.0728857	1.29398	0.195672	0.999692	UP
TIRAP	1515.9	0.116859	0.0870279	1.34278	0.179344	0.999692	UP
TMEM50B	3244.85	0.0806885	0.095767	0.84255	0.39948	0.999692	UP
PROS1	13.5343	1.17064	0.828936	1.41222	0.157886	0.999692	UP
SLC2A6	5431.24	0.00848119	0.159929	0.053031	0.957707	0.999692	UP
LIPE	2279.26	0.00947077	0.103217	0.0917559	0.926892	0.999692	UP
LIPA	5347.49	0.110845	0.127097	0.872128	0.383138	0.999692	UP
EGR1	307.565	0.198971	0.139539	1.42592	0.153893	0.999692	UP
DEF8	8486.74	0.0570808	0.106947	0.533727	0.59353	0.999692	UP
LOC112449391	21.0487	0.126115	0.35634	0.353918	0.7234	0.999692	UP
ARVCF	193.841	0.227882	0.200501	1.13656	0.255722	0.999692	UP
TSPAN6	356.961	0.0269485	0.146725	0.183666	0.854275	0.999692	UP
MIR29D	5.60825	0.887582	0.549336	1.61574	0.106151	0.999692	UP
MIR29E	7.02143	0.944624	0.5996	1.57542	0.115158	0.999692	UP
LOC788634	3462.25	0.127435	0.198076	0.643363	0.519989	0.999692	UP
TRIM65	3446.14	0.0532935	0.0930212	0.572918	0.5667	0.999692	UP
LOC510185	225.618	0.182119	0.258353	0.704923	0.480858	0.999692	UP
CAMK1	1401.44	0.356769	0.206371	1.72878	0.0838488	0.999692	UP
ZFP36L2	34647.3	0.0909428	0.0658593	1.38087	0.16732	0.999692	UP
PTPN9	2048.14	0.0496916	0.0675542	0.735581	0.461986	0.999692	UP
TNS2	293.348	0.24066	0.211928	1.13558	0.256134	0.999692	UP
COTL1	270437	0.185296	0.156113	1.18694	0.235253	0.999692	UP
C13H20orf27	5487.24	0.0189377	0.103661	0.182689	0.855042	0.999692	UP
RAPSN	36.6116	0.0361643	0.48975	0.0738424	0.941136	0.999692	UP
ZKSCAN7	796.814	0.0459271	0.158674	0.289444	0.772242	0.999692	UP
ANXA7	5454.44	0.111166	0.0863315	1.28767	0.197862	0.999692	UP
ICAM1	584.678	0.079457	0.229385	0.346392	0.729048	0.999692	UP
TGFBI	44630.2	0.088716	0.136592	0.649497	0.516017	0.999692	UP
TGFB1	29032.9	0.0816378	0.0986685	0.827395	0.408013	0.999692	UP
KIF16B	737.154	0.132945	0.123236	1.07879	0.280681	0.999692	UP
EHBP1L1	34883	0.0401664	0.0812215	0.494529	0.620932	0.999692	UP
PLEKHA1	3281.86	0.0294824	0.103911	0.283727	0.77662	0.999692	UP
C16H1orf159	2538.56	0.140155	0.105244	1.33172	0.182953	0.999692	UP
LOC618071	2718.57	0.0918747	0.116416	0.789192	0.43	0.999692	UP
DGKG	757.817	0.299907	0.219595	1.36573	0.172025	0.999692	UP
LOC526769	735.773	0.156858	0.148505	1.05624	0.290857	0.999692	UP
CNPPD1	10530.4	0.0693564	0.0888861	0.780284	0.435223	0.999692	UP
RARG	7243.11	0.00962609	0.101688	0.0946627	0.924583	0.999692	UP
CCL4	339.592	0.03107	0.272	0.114228	0.909057	0.999692	UP
TECPR2	2431.31	0.124622	0.0995346	1.25205	0.210552	0.999692	UP
LOC104973224	22.3215	0.501286	0.457256	1.09629	0.272951	0.999692	UP
DUSP16	1507.32	0.109097	0.0961675	1.13445	0.256606	0.999692	UP
GPI	13137.8	0.196346	0.113655	1.72756	0.0840676	0.999692	UP
TMOD2	127.569	0.267369	0.262355	1.01911	0.30815	0.999692	UP
CX3CR1	7659.84	0.136568	0.164564	0.829875	0.406609	0.999692	UP
PRR36	695.486	0.203587	0.190836	1.06682	0.286054	0.999692	UP
LOC112448093	397.15	0.230125	0.192942	1.19271	0.232982	0.999692	UP
LOC112448096	11.8052	0.342369	0.592025	0.5783	0.563061	0.999692	UP
PNPLA6	9531.92	0.136504	0.079476	1.71755	0.0858786	0.999692	UP
PNPLA2	2855.68	0.0701476	0.0940085	0.746183	0.455557	0.999692	UP
ABHD5	963.78	0.211448	0.133556	1.58321	0.113374	0.999692	UP
STX3	2575.24	0.199788	0.167671	1.19154	0.23344	0.999692	UP
ARHGAP30	58848.7	0.0144699	0.0616804	0.234595	0.814523	0.999692	UP
ACTN1	11122.7	0.0156747	0.0992489	0.157933	0.874509	0.999692	UP
MXD4	21350	0.0865218	0.119288	0.725321	0.468255	0.999692	UP
GOLM1	1037.45	0.0751786	0.166301	0.452063	0.651224	0.999692	UP
LOC101903853	295.718	0.176078	0.191977	0.917184	0.359046	0.999692	UP
KIR3DS1	285.803	0.0420468	0.445385	0.0944055	0.924787	0.999692	UP
CCND2	1640.63	0.000180855	0.089454	0.00202176	0.998387	0.999692	UP
DUSP1	7725.2	0.109624	0.164738	0.665448	0.505764	0.999692	UP
DUSP5	1348.35	0.234347	0.148199	1.5813	0.11381	0.999692	UP
IGF2R	11348.6	0.0605855	0.0758306	0.798958	0.424315	0.999692	UP
LEPROT	1733.73	0.0942674	0.0645459	1.46047	0.144161	0.999692	UP
KIAA0513	16901	0.0666569	0.123998	0.537566	0.590877	0.999692	UP
CEP170B	1163.57	0.158619	0.105454	1.50416	0.132541	0.999692	UP
LINGO3	111.533	0.389245	0.225778	1.72402	0.0847049	0.999692	UP
RFNG	4344.16	0.104632	0.0992933	1.05377	0.291989	0.999692	UP
KLRG1	480.583	0.370406	0.286186	1.29429	0.195567	0.999692	UP
PLOD1	1591.68	0.20251	0.130037	1.55733	0.119392	0.999692	UP
LRMDA	175.206	0.192885	0.181614	1.06206	0.288208	0.999692	UP
CAMTA2	10882.3	0.0789269	0.0800843	0.985547	0.324355	0.999692	UP
L3MBTL2	2445.29	0.120849	0.095543	1.26487	0.205918	0.999692	UP
C20H5orf49	4.23158	0.313474	1.32846	0.235967	0.813458	0.999692	UP
ALDH9A1	4408.07	0.0224963	0.0802038	0.280489	0.779102	0.999692	UP
LOC514978	52.5098	0.109978	0.338523	0.324877	0.745274	0.999692	UP
C2CD2L	4654.41	0.0234895	0.0912856	0.257319	0.796932	0.999692	UP
NCAPD3	1388.71	0.114548	0.076917	1.48924	0.136423	0.999692	UP
PRSS50	138.949	0.160759	0.247246	0.650198	0.515564	0.999692	UP
LOC101907544	21.1565	0.546	0.429761	1.27047	0.203916	0.999692	UP
MIR3432B	5.60252	0.966172	0.701132	1.37802	0.168198	0.999692	UP
LOC112442322	23.9267	0.532481	0.487823	1.09154	0.275033	0.999692	UP
LOC112442325	120.098	0.196192	0.879087	0.223177	0.823397	0.999692	UP
P2RX4	1388.5	0.0178036	0.100853	0.176531	0.859877	0.999692	UP
IL10RA	12437.1	0.0183688	0.0913212	0.201145	0.840585	0.999692	UP
GGA1	4731.5	0.0269722	0.088965	0.303177	0.761755	0.999692	UP
FAM102A	13018	0.02075	0.0685912	0.302517	0.762258	0.999692	UP
ELP6	822.9	0.0522992	0.112253	0.465906	0.641283	0.999692	UP
TMEM107	77.377	0.457667	0.28806	1.58879	0.112108	0.999692	UP
SPSB2	3347.54	0.0359909	0.16214	0.221974	0.824334	0.999692	UP
PLBD2	19309.1	0.0145086	0.13754	0.105487	0.91599	0.999692	UP
RELT	3323.97	0.069872	0.1216	0.574605	0.565559	0.999692	UP
LOC505918	855.976	0.0314814	0.112203	0.280574	0.779037	0.999692	UP
SMO	76.1586	0.197087	0.254506	0.774392	0.438699	0.999692	UP
LOC112444210	36.1266	0.336278	0.503101	0.66841	0.503872	0.999692	UP
SERAC1	440.035	0.16097	0.116574	1.38083	0.167331	0.999692	UP
EPHX3	606.749	0.137546	0.132606	1.03725	0.29962	0.999692	UP
CHST15	4787.17	0.179263	0.130051	1.37841	0.168077	0.999692	UP
WC1	435.704	0.0831305	0.249549	0.333122	0.739042	0.999692	UP
AIF1	2612.38	0.0483175	0.176018	0.274502	0.783699	0.999692	UP
SNX15	852.057	0.0131223	0.132985	0.0986753	0.921396	0.999692	UP
RPH3AL	793.769	0.120636	0.117161	1.02966	0.303169	0.999692	UP
TLE1	641.982	0.0025235	0.15483	0.0162985	0.986996	0.999692	UP
NCKAP1	352.322	0.144516	0.192417	0.751057	0.452618	0.999692	UP
IKBKG	5235.92	0.0592008	0.0537611	1.10118	0.270816	0.999692	UP
ARL6IP1	20395.4	0.0487449	0.0832645	0.585423	0.558263	0.999692	UP
LOC101902854	381.434	0.14539	0.123338	1.17879	0.238481	0.999692	UP
FAM189A2	18.3286	1.0652	0.666307	1.59866	0.109896	0.999692	UP
GPR141	231.327	0.0393546	0.242071	0.162575	0.870853	0.999692	UP
HGS	9042.62	0.0892298	0.0641269	1.39146	0.164087	0.999692	UP
LOC112442630	109.462	0.403761	0.23121	1.74629	0.0807599	0.999692	UP
SH2D2A	1768.74	0.179713	0.144165	1.24658	0.212552	0.999692	UP
EPHA2	89.1728	0.439631	0.336725	1.30561	0.191685	0.999692	UP
G3BP1	7895.29	0.00824925	0.0689655	0.119614	0.904789	0.999692	UP
TMEM187	654.5	0.135366	0.0879058	1.5399	0.123584	0.999692	UP
RCAN3	6218.93	0.068536	0.097683	0.701616	0.482919	0.999692	UP
AOAH	5403.53	0.0664845	0.130201	0.510628	0.609612	0.999692	UP
FFAR1	130.994	0.0992561	0.205938	0.481972	0.629826	0.999692	UP
COL18A1	1950.84	0.0182113	0.183769	0.0990991	0.92106	0.999692	UP
IMMP2L	145.212	0.280993	0.195981	1.43378	0.151635	0.999692	UP
ATP6AP1	12758.6	0.0113119	0.0982668	0.115114	0.908354	0.999692	UP
FLNA	121762	0.153852	0.0910126	1.69044	0.0909429	0.999692	UP
ABHD15	176.705	0.34926	0.230709	1.51385	0.130063	0.999692	UP
CDC42EP4	1046.43	0.0966745	0.150726	0.641392	0.521268	0.999692	UP
CDC42EP2	204.379	0.284632	0.161674	1.76053	0.078318	0.999692	UP
TRPC6	604.07	0.137675	0.195373	0.704677	0.481011	0.999692	UP
TRPC3	58.9464	0.43379	0.377913	1.14786	0.251028	0.999692	UP
LOC107132849	183.345	0.304428	0.236125	1.28926	0.197306	0.999692	UP
MYO5B	259.784	0.464055	0.31621	1.46755	0.142227	0.999692	UP
TSPYL5	1398.25	0.0390529	0.114651	0.340626	0.733385	0.999692	UP
ATG7	1935.23	0.0976417	0.0982059	0.994255	0.320099	0.999692	UP
LOC100848815	11959	0.539981	0.630271	0.856744	0.391586	0.999692	UP
CD58	9922.39	0.0841145	0.0686909	1.22454	0.22075	0.999692	UP
AVPI1	102.672	0.00871711	0.216261	0.0403082	0.967847	0.999692	UP
XDH	40270.3	0.028122	0.168678	0.16672	0.867591	0.999692	UP
WSB1	15402.8	0.0102517	0.0956947	0.10713	0.914686	0.999692	UP
RWDD2B	608.586	0.0613283	0.107372	0.571176	0.567881	0.999692	UP
TEX261	3805.08	0.115488	0.0768214	1.50333	0.132754	0.999692	UP
CSRP1	14610.1	0.162352	0.108476	1.49666	0.134481	0.999692	UP
EVA1C	470.798	0.258898	0.146579	1.76627	0.0773505	0.999692	UP
ABCC3	1401.32	0.246844	0.138091	1.78755	0.0738489	0.999692	UP
ABCC2	62.0964	0.348561	0.394548	0.883444	0.376996	0.999692	UP
EIF1B	13898.9	0.373243	0.213143	1.75113	0.0799227	0.999692	UP
LOC101905239	149.86	0.012151	0.218254	0.0556734	0.955602	0.999692	UP
CD109	53.042	0.258012	0.385405	0.669458	0.503204	0.999692	UP
ACP2	6406.35	0.126492	0.0984776	1.28447	0.198977	0.999692	UP
SFXN3	1432.43	0.203519	0.151812	1.3406	0.180049	0.999692	UP
SFXN5	537.928	0.192537	0.165524	1.16319	0.244751	0.999692	UP
IGFBP7	138.519	0.308112	0.325432	0.946776	0.343753	0.999692	UP
IGFBP4	3887.79	0.180376	0.213409	0.84521	0.397993	0.999692	UP
RAP1GAP2	9806.69	0.090544	0.115606	0.783209	0.433504	0.999692	UP
MCAM	622.601	0.172811	0.179181	0.964453	0.334819	0.999692	UP
PLEKHF1	442.506	0.0358725	0.243544	0.147293	0.8829	0.999692	UP
RASSF4	1580.85	0.0156152	0.133307	0.117137	0.906751	0.999692	UP
RASSF5	21075.2	0.0818561	0.0516884	1.58364	0.113275	0.999692	UP
GRB2	26082	0.0103985	0.0614195	0.169303	0.865558	0.999692	UP
LOC100336476	4356.84	0.268732	0.184264	1.45841	0.144727	0.999692	UP
HTR2B	15.8761	0.551959	0.530315	1.04081	0.297962	0.999692	UP
CHST7	358.385	0.0843084	0.144184	0.584727	0.558731	0.999692	UP
SH3PXD2B	307.275	0.0580521	0.199905	0.290398	0.771512	0.999692	UP
ARL4A	3064.64	0.140437	0.0809798	1.73422	0.0828789	0.999692	UP
RGS3	7181.61	0.125975	0.0804446	1.56598	0.117353	0.999692	UP
MAG	124.208	0.502747	0.280004	1.7955	0.0725741	0.999692	UP
LAPTM4A	8593.24	0.0598293	0.122507	0.488375	0.625284	0.999692	UP
CHMP3	3718.88	0.0666696	0.0752582	0.885878	0.375683	0.999692	UP
PTGDR2	3443.67	0.268634	0.194947	1.37798	0.168209	0.999692	UP
GNA15	6693.66	0.200008	0.128621	1.55501	0.119943	0.999692	UP
PPT1	9070.8	0.0393975	0.099533	0.395823	0.692236	0.999692	UP
LOC100850659	692.439	0.16022	0.221111	0.724613	0.46869	0.999692	UP
LZTS2	4530.13	0.0254753	0.0780244	0.326504	0.744043	0.999692	UP
AGTRAP	6052.82	0.0710599	0.143433	0.495423	0.620302	0.999692	UP
UCP3	7.34384	0.776599	0.865888	0.896881	0.369782	0.999692	UP
SEMA4G	250.182	0.250611	0.167361	1.49743	0.134282	0.999692	UP
SEMA4A	8605.63	0.00644971	0.107608	0.0599373	0.952206	0.999692	UP
PRR5	12911.6	0.0262507	0.16871	0.155597	0.876351	0.999692	UP
GZMM	1132.82	0.129869	0.258333	0.50272	0.615161	0.999692	UP
CD300LF	2300.44	0.0104755	0.183605	0.0570544	0.954502	0.999692	UP
VEGFA	597.471	0.0664769	0.182958	0.363345	0.716347	0.999692	UP
CD300LB	2204.78	0.210356	0.181731	1.15751	0.247064	0.999692	UP
DYNC2H1	320.706	0.236725	0.209227	1.13142	0.257876	0.999692	UP
AIPL1	3.4993	1.37794	1.5037	0.916368	0.359474	0.999692	UP
LRRC32	378.854	0.225248	0.162994	1.38194	0.16699	0.999692	UP
UAP1L1	935.241	0.0347623	0.139941	0.248408	0.803819	0.999692	UP
SESN3	13852.8	0.045811	0.148807	0.307855	0.758193	0.999692	UP
TMEM159	310.885	0.217543	0.179593	1.21131	0.225775	0.999692	UP
PROCA1	233.696	0.207241	0.126694	1.63576	0.10189	0.999692	UP
MIR2285T	41.3763	0.297545	0.273501	1.08791	0.276635	0.999692	UP
DDR1	167.286	0.170078	0.241749	0.703532	0.481724	0.999692	UP
TESC	1278.63	0.00882225	0.142851	0.0617583	0.950755	0.999692	UP
GRAMD1B	1367.66	0.134321	0.144404	0.930175	0.35228	0.999692	UP
CLEC14A	278.317	0.331634	0.255351	1.29874	0.194034	0.999692	UP
HPDL	37.5143	0.129057	0.289177	0.446289	0.655388	0.999692	UP
RABGAP1L	1063.7	0.0236024	0.169522	0.139229	0.889269	0.999692	UP
NAA16	180.025	0.0454143	0.269716	0.168378	0.866286	0.999692	UP
MSX1	9.7231	0.35658	0.906744	0.393254	0.694132	0.999692	UP
PPM1N	254.31	0.108433	0.172911	0.627104	0.530591	0.999692	UP
ALKBH3	715.446	0.0721016	0.07207	1.00044	0.317098	0.999692	UP
PRSS23	133.603	0.303389	0.327888	0.925282	0.354819	0.999692	UP
ITGAL	33896.3	0.10344	0.0977669	1.05803	0.290043	0.999692	UP
MYH7B	62.9952	0.512244	0.320572	1.5979	0.110064	0.999692	UP
CTBP2	2501.07	0.0374369	0.103282	0.362475	0.716997	0.999692	UP
DMRT2	6.62113	1.10913	1.21818	0.910483	0.362568	0.999692	UP
SLC12A7	7622.76	0.063526	0.166324	0.381941	0.702505	0.999692	UP
SLC12A4	3360.69	0.0412314	0.104181	0.395767	0.692277	0.999692	UP
PHF11	3077.13	0.05197	0.0942875	0.551186	0.581506	0.999692	UP
SATB1	9437.71	0.110296	0.0891767	1.23683	0.216151	0.999692	UP
SH2D1B	3333.34	0.0827205	0.159811	0.517615	0.604727	0.999692	UP
LOC521580	201.079	0.0578512	0.214403	0.269825	0.787295	0.999692	UP
FCER2	8192.44	0.0448808	0.217338	0.206502	0.836399	0.999692	UP
HDAC11	2347.69	0.139615	0.185936	0.750874	0.452729	0.999692	UP
ACE	479.866	0.326087	0.286668	1.13751	0.255325	0.999692	UP
ARHGEF11	9834.86	0.0553926	0.0987393	0.560998	0.574799	0.999692	UP
FBXO6	812.597	0.0251541	0.134222	0.187406	0.851342	0.999692	UP
GMPR	464.04	0.488695	0.31014	1.57572	0.11509	0.999692	UP
TMEM184C	1262	0.0808657	0.0629515	1.28457	0.198943	0.999692	UP
CCRL2	566.931	0.0728884	0.184356	0.395368	0.692571	0.999692	UP
CLNK	201.56	0.34666	0.226066	1.53345	0.125165	0.999692	UP
FES	8601.38	0.156796	0.12515	1.25286	0.210255	0.999692	UP
HOXB6	70.6415	0.20624	0.417986	0.493414	0.62172	0.999692	UP
LTB4R	431.473	0.0900789	0.17461	0.515887	0.605933	0.999692	UP
ACER2	1317.85	0.171955	0.155091	1.10873	0.267546	0.999692	UP
NRP1	1744.96	0.109416	0.191803	0.570462	0.568364	0.999692	UP
SYCE1L	1413.2	0.00130753	0.244494	0.00534791	0.995733	0.999692	UP
TSPAN14	8543.88	0.0871279	0.0927886	0.938993	0.347734	0.999692	UP
LOC112444846	270.173	0.13757	0.17633	0.780188	0.43528	0.999692	UP
ALDH4A1	4216.66	0.120179	0.15154	0.793048	0.42775	0.999692	UP
SIRPB2	7394.21	0.0930458	0.13571	0.68562	0.492953	0.999692	UP
CD6	10622.6	0.203209	0.116202	1.74875	0.0803344	0.999692	UP
POC1B	423.395	0.0141956	0.134184	0.105792	0.915747	0.999692	UP
ITGAD	2055.52	0.0343543	0.207143	0.165848	0.868276	0.999692	UP
CHRM3	106.489	0.367012	0.362968	1.01114	0.31195	0.999692	UP
ITGA9	421.022	0.508704	0.307503	1.65431	0.0980647	0.999692	UP
DTNB	1854.05	0.0643454	0.114977	0.559639	0.575726	0.999692	UP
P3H4	32.0127	0.466942	0.560262	0.833436	0.404599	0.999692	UP
GYG1	2392.12	0.0752164	0.0841361	0.893985	0.37133	0.999692	UP
FXYD4	16027.1	0.387845	0.295377	1.31305	0.189166	0.999692	UP
FXYD6	5312.04	0.130509	0.136058	0.959219	0.337449	0.999692	UP
ADGRG1	5962.17	0.154749	0.232825	0.664657	0.50627	0.999692	UP
GATA2	865.826	0.0380452	0.187867	0.202512	0.839517	0.999692	UP
GATA6	135.85	0.171199	0.276247	0.619733	0.535434	0.999692	UP
TMEM222	2482.16	0.121243	0.0798696	1.51801	0.129011	0.999692	UP
PBX1	192.228	0.211615	0.203976	1.03745	0.299526	0.999692	UP
HRH1	326.048	0.208007	0.190256	1.0933	0.274261	0.999692	UP
LOC112443416	97.0943	0.0733827	0.279358	0.262683	0.792795	0.999692	UP
KAT2A	2676.66	0.0212514	0.0706363	0.300856	0.763524	0.999692	UP
SOCS1	805.014	0.182201	0.180677	1.00843	0.313246	0.999692	UP
CFAP58	37.9349	0.129541	0.353592	0.366358	0.714098	0.999692	UP
TCN2	3185.93	0.101346	0.156889	0.645976	0.518295	0.999692	UP
LOC104973730	541.381	0.018021	0.173831	0.10367	0.917431	0.999692	UP
LOC505306	470.144	0.0200296	0.226605	0.0883901	0.929567	0.999692	UP
SLC25A29	3708.46	0.0914596	0.088687	1.03126	0.302418	0.999692	UP
SLC25A28	2490.81	0.012776	0.0894334	0.142855	0.886405	0.999692	UP
NUMB	4365.36	0.0137647	0.0871759	0.157896	0.874539	0.999692	UP
ZNF333	7011.1	0.118751	0.106736	1.11257	0.265894	0.999692	UP
TNFSF12	1283.2	0.0178399	0.142409	0.125273	0.900308	0.999692	UP
TNFSF13	1873.04	0.116396	0.150745	0.772143	0.44003	0.999692	UP
GPATCH3	1671.08	0.0414585	0.0964864	0.429683	0.667427	0.999692	UP
LOC789732	386.684	0.531477	0.302577	1.7565	0.0790027	0.999692	UP
MANEA	345.111	0.0168892	0.148851	0.113464	0.909663	0.999692	UP
GRN	38537.6	0.0403113	0.119939	0.3361	0.736796	0.999692	UP
HIVEP3	2420.74	0.0237252	0.120873	0.196283	0.844389	0.999692	UP
LOC112444346	1053.82	0.0495046	0.181794	0.272311	0.785383	0.999692	UP
FASLG	902.85	0.110996	0.153967	0.72091	0.470965	0.999692	UP
GFPT2	13.0537	0.568672	0.76288	0.745428	0.456013	0.999692	UP
UBXN6	2971.79	0.0035731	0.120494	0.0296537	0.976343	0.999692	UP
PHLDB1	1092.82	0.156413	0.0879841	1.77774	0.0754472	0.999692	UP
GALNT3	1766.43	0.155327	0.125637	1.23632	0.216341	0.999692	UP
DSCC1	234.484	0.0189965	0.177866	0.106802	0.914946	0.999692	UP
NPC2	10018.3	0.0516309	0.128358	0.40224	0.687507	0.999692	UP
ARHGAP10	772.869	0.246814	0.181998	1.35613	0.175057	0.999692	UP
AP1AR	1511.39	0.087375	0.101802	0.858284	0.390735	0.999692	UP
MAN2B1	34169.9	0.154242	0.0995163	1.54992	0.121161	0.999692	UP
SYPL1	6014.69	0.196272	0.114911	1.70803	0.0876309	0.999692	UP
TCF25	13315.5	0.0838229	0.0829548	1.01046	0.312273	0.999692	UP
DLGAP3	85.9971	0.359176	0.264986	1.35545	0.175274	0.999692	UP
INPP5A	1317.26	0.124228	0.0955899	1.29959	0.193741	0.999692	UP
NAGK	3502.77	0.00849476	0.0967371	0.0878129	0.930025	0.999692	UP
ROM1	991.926	0.0950083	0.145154	0.654535	0.512767	0.999692	UP
B4GALT5	2432.05	0.0566075	0.0543534	1.04147	0.297657	0.999692	UP
LOC100139881	1289.5	0.0444508	0.214843	0.206899	0.836089	0.999692	UP
LOC101903400	19.632	0.737509	0.47232	1.56146	0.118415	0.999692	UP
BLVRA	1299.04	0.0723346	0.126207	0.573142	0.566549	0.999692	UP
TACO1	194.043	0.250056	0.197916	1.26345	0.206428	0.999692	UP
NLRX1	3916.63	0.120794	0.110523	1.09293	0.274424	0.999692	UP
LOC101907141	24.5723	0.185373	0.376536	0.492312	0.622498	0.999692	UP
EIF1	26006.3	0.134103	0.125577	1.06789	0.285571	0.999692	UP
TNRC18	25630.9	0.0156116	0.100916	0.1547	0.877058	0.999692	UP
SCN1B	304.878	0.194297	0.272493	0.713033	0.475825	0.999692	UP
LOC507247	6982.94	0.0279172	0.185576	0.150435	0.880421	0.999692	UP
RBPMS	590.307	0.224453	0.19671	1.14103	0.253856	0.999692	UP
GHDC	3130.35	0.0902483	0.0921535	0.979325	0.327419	0.999692	UP
LOC101903248	39.0259	0.444405	0.337409	1.31711	0.187801	0.999692	UP
TANGO2	929.669	0.0436833	0.121118	0.360668	0.718348	0.999692	UP
PRKAG2	3195.12	0.17689	0.118324	1.49496	0.134925	0.999692	UP
CKB	3104.15	0.00120938	0.189773	0.00637278	0.994915	0.999692	UP
S100A13	2384.51	0.174968	0.196968	0.888306	0.374376	0.999692	UP
S100A11	17202.6	0.178296	0.141918	1.25634	0.208994	0.999692	UP
GAB3	2526.73	0.109758	0.133757	0.820575	0.411888	0.999692	UP
PBX4	458.621	0.102868	0.197042	0.522062	0.601627	0.999692	UP
MEIS3	103.657	0.508431	0.284986	1.78406	0.0744142	0.999692	UP
ATG2A	18206.9	0.0943181	0.0983958	0.958558	0.337782	0.999692	UP
LOC100848575	1581.24	0.1546	0.274459	0.563288	0.573239	0.999692	UP
CD84	5007.53	0.0807527	0.125696	0.642443	0.520586	0.999692	UP
RTN4RL2	52.3569	0.0219146	0.392535	0.0558285	0.955478	0.999692	UP
FAM210B	5260.05	0.102836	0.0863468	1.19096	0.23367	0.999692	UP
CSF1R	15481.4	0.152333	0.153373	0.993216	0.320605	0.999692	UP
UBE2F	2372.9	0.0480569	0.172202	0.279073	0.780189	0.999692	UP
TRNAG-UCC-48	6.85184	0.232825	0.495788	0.469606	0.638637	0.999692	UP
URGCP	1524.28	0.0961872	0.0569065	1.69027	0.0909767	0.999692	UP
SLC35E1	5449.38	0.0489025	0.0598712	0.816796	0.414045	0.999692	UP
TBC1D2B	3306.98	0.12736	0.0905974	1.40578	0.15979	0.999692	UP
LOC112443775	6.47153	0.0444343	1.23146	0.0360827	0.971216	0.999692	UP
NDUFAF2	24.7024	0.472074	0.319433	1.47785	0.139448	0.999692	UP
BEND6	33.7124	0.628309	0.391559	1.60463	0.108574	0.999692	UP
SCN9A	58.8073	0.155935	0.393235	0.396543	0.691705	0.999692	UP
PPT2	2620.09	0.095539	0.115871	0.824532	0.409638	0.999692	UP
NOS1	17.0206	0.905236	0.752185	1.20348	0.228792	0.999692	UP
NCR3	4712.95	0.0270003	0.195386	0.13819	0.890091	0.999692	UP
LOC112449143	50.3878	0.338442	0.430724	0.785751	0.432013	0.999692	UP
ING1	2587.12	0.0518238	0.123984	0.417988	0.675956	0.999692	UP
WC1-8	129.603	0.0875065	0.438632	0.199499	0.841873	0.999692	UP
ITPRIPL1	2122.83	0.146801	0.115817	1.26753	0.204965	0.999692	UP
ITGB7	47688.9	0.0425628	0.0872385	0.48789	0.625628	0.999692	UP
ITGB4	398.149	0.488649	0.289418	1.68839	0.0913373	0.999692	UP
ITGB5	525.579	0.00363022	0.175327	0.0207055	0.983481	0.999692	UP
FHDC1	114.579	0.507186	0.319708	1.58641	0.112647	0.999692	UP
DOCK3	468.042	0.0822973	0.165764	0.496473	0.619561	0.999692	UP
SLCO4C1	1192.76	0.244424	0.180221	1.35625	0.17502	0.999692	UP
GNG7	13887.7	0.0834198	0.116223	0.717755	0.472908	0.999692	UP
LOC112447137	28.9352	0.10521	0.434088	0.242371	0.808493	0.999692	UP
CAMK2G	7324.57	0.14837	0.0957072	1.55025	0.121082	0.999692	UP
ICAM3	24886.2	0.0298898	0.161762	0.184776	0.853405	0.999692	UP
ZFYVE21	1967.45	0.00710399	0.135266	0.0525187	0.958115	0.999692	UP
ANKRD13D	3293.3	0.1161	0.105708	1.09831	0.272069	0.999692	UP
ANOS1	33.5003	0.0576821	0.399214	0.144489	0.885114	0.999692	UP
MORN4	466.573	0.085497	0.239095	0.357585	0.720654	0.999692	UP
GFOD1	1251.25	0.064731	0.105512	0.613495	0.539549	0.999692	UP
KIF1C	3860.99	0.0830017	0.0818964	1.0135	0.310823	0.999692	UP
KIF1B	2592.11	0.214266	0.1416	1.51318	0.130234	0.999692	UP
PIGX	1148.51	0.00727724	0.068485	0.10626	0.915376	0.999692	UP
PIGV	739.151	0.145559	0.145005	1.00382	0.315467	0.999692	UP
FN1	903.294	0.379698	0.323122	1.17509	0.239958	0.999692	UP
CERS2	10882.7	0.0353338	0.0715878	0.493574	0.621607	0.999692	UP
CERS4	2500.05	0.0287717	0.144323	0.199356	0.841984	0.999692	UP
SMURF1	3252.84	0.00722386	0.111418	0.0648359	0.948305	0.999692	UP
ARHGAP6-2	393.115	0.194494	0.127562	1.5247	0.127333	0.999692	UP
LOC617785	1650.16	0.143773	0.175258	0.820352	0.412015	0.999692	UP
HOPX	3183.69	0.0296926	0.152772	0.19436	0.845894	0.999692	UP
BBC3	1313.54	0.199389	0.141495	1.40915	0.15879	0.999692	UP
RAB1B	13751.5	0.0779107	0.0868942	0.896616	0.369924	0.999692	UP
HSPA1A	17422.4	0.149422	0.0914606	1.63373	0.102315	0.999692	UP
CCR8	1122.25	0.215452	0.192545	1.11897	0.263153	0.999692	UP
CTRC	7.05415	0.621895	1.30319	0.477212	0.633211	0.999692	UP
MANSC1	212.101	0.0443187	0.237546	0.186569	0.851999	0.999692	UP
TAX1BP3	4804.99	0.0140797	0.112664	0.124971	0.900547	0.999692	UP
ARRB2	14019.2	0.0555837	0.099409	0.559141	0.576065	0.999692	UP
FAM117B	1667.45	0.0832516	0.114352	0.728032	0.466594	0.999692	UP
FTH1	105046	0.000826436	0.122994	0.00671933	0.994639	0.999692	UP
HGSNAT	4558.46	0.0895225	0.101556	0.881513	0.37804	0.999692	UP
SLC22A4	199.326	0.0492731	0.173222	0.28445	0.776065	0.999692	UP
CACNA1S	337.375	0.0656228	0.204851	0.320345	0.748707	0.999692	UP
LOC112449549	84.808	0.239457	0.251716	0.951296	0.341454	0.999692	UP
MAFB	4350.42	0.136902	0.160603	0.85242	0.393981	0.999692	UP
LOC104970450	71.7145	0.119919	0.33581	0.357105	0.721013	0.999692	UP
FXR2	8183.04	0.0656787	0.0719162	0.913267	0.361102	0.999692	UP
GPM6B	43.8345	0.0662513	0.338855	0.195515	0.84499	0.999692	UP
LOC112447333	896.372	0.156719	0.269635	0.581229	0.561086	0.999692	UP
LOC112441599	21.4948	0.944591	0.953553	0.990601	0.32188	0.999692	UP
METRNL	3310.42	0.0573207	0.141089	0.406273	0.684542	0.999692	UP
S100A4	18850.6	0.0378021	0.165418	0.228525	0.819238	0.999692	UP
S100A5	31.6377	0.808166	0.45431	1.77888	0.0752587	0.999692	UP
S100A7	284.76	0.219688	0.188338	1.16645	0.243431	0.999692	UP
FOXD1	13.0804	0.766395	0.670107	1.14369	0.252752	0.999692	UP
PNPT1	841.258	0.0275982	0.156155	0.176736	0.859716	0.999692	UP
LOC100126544	3981.08	0.0239973	0.135235	0.177448	0.859156	0.999692	UP
CTDSP1	25614.1	0.0490878	0.0840393	0.584106	0.559149	0.999692	UP
CTDSP2	17623.7	0.101448	0.0724165	1.4009	0.161244	0.999692	UP
NKG2A	428.834	0.234868	0.307778	0.76311	0.445398	0.999692	UP
NKG2C	132.14	0.115091	0.386862	0.2975	0.766085	0.999692	UP
SUOX	1335.89	0.0386867	0.0827034	0.467777	0.639944	0.999692	UP
ZMAT1	57.5353	0.495767	0.362676	1.36697	0.171635	0.999692	UP
LOC790312	182.439	0.468417	0.504453	0.928564	0.353115	0.999692	UP
C3H1orf54	444.763	0.310841	0.183076	1.69789	0.0895294	0.999692	UP
NAT10	2158.94	0.0573081	0.0783683	0.731266	0.464617	0.999692	UP
LOC104975607	206.074	0.118559	0.193887	0.611483	0.54088	0.999692	UP
CYB5D2	869.706	0.287693	0.18194	1.58125	0.11382	0.999692	UP
SYTL1	3920.85	0.0936631	0.120068	0.780083	0.435342	0.999692	UP
LOC112444461	57.8595	0.182066	0.26535	0.686134	0.492629	0.999692	UP
C6H4orf19	222.79	0.213749	0.347385	0.615307	0.538352	0.999692	UP
LOC101906110	200.205	0.201291	0.217448	0.925695	0.354605	0.999692	UP
SLAIN1	1313.16	0.205161	0.141956	1.44524	0.14839	0.999692	UP
STAT5B	15796	0.0428998	0.0772767	0.555145	0.578796	0.999692	UP
ZNF366	101.581	0.131348	0.275437	0.476871	0.633454	0.999692	UP
RNF128	106.229	0.383993	0.279886	1.37196	0.170075	0.999692	UP
NR1D1	975.669	0.236513	0.143595	1.64709	0.0995397	0.999692	UP
LOC507581	268.272	0.0384116	0.167798	0.228915	0.818935	0.999692	UP
TMEM86A	4123.61	0.0489689	0.112874	0.433836	0.664407	0.999692	UP
PTP4A3	263.256	0.0590504	0.148641	0.397269	0.691169	0.999692	UP
LOC504773	903.872	0.213076	0.209823	1.01551	0.309864	0.999692	UP
PRRG2	241.38	0.0162101	0.175526	0.0923519	0.926418	0.999692	UP
SLC37A4	884.31	0.0226742	0.0877389	0.258429	0.796076	0.999692	UP
SLC22A17	247.15	0.068778	0.189511	0.362923	0.716662	0.999692	UP
REPIN1	907.624	0.00111064	0.102443	0.0108415	0.99135	0.999692	UP
THBD	1647.02	0.00493375	0.148334	0.0332611	0.973466	0.999692	UP
NIPAL1	1062.36	0.0203568	0.193088	0.105428	0.916037	0.999692	UP
SQSTM1	29320.1	0.0391744	0.0951413	0.41175	0.680523	0.999692	UP
NUDT7	6324.52	0.020106	0.142744	0.140853	0.887986	0.999692	UP
CCDC130	1282.27	0.0195353	0.0969282	0.201544	0.840273	0.999692	UP
ASPRV1	74.5087	0.261701	0.293924	0.890371	0.373267	0.999692	UP
SRGAP2	2736.49	0.0725121	0.112445	0.644869	0.519012	0.999692	UP
LOC614141	716.188	0.19997	0.230576	0.867262	0.385798	0.999692	UP
LOC531557	980.19	0.257818	0.15946	1.61681	0.105918	0.999692	UP
SUSD1	4251.6	0.116272	0.103375	1.12476	0.26069	0.999692	UP
PPP1R16A	379.243	0.139509	0.232274	0.600624	0.548091	0.999692	UP
HOMEZ	1268.02	0.0789433	0.0668988	1.18004	0.237984	0.999692	UP
KIF1BP	882.135	0.0144648	0.0834444	0.173346	0.862379	0.999692	UP
ALDH2	32190.4	0.0709627	0.0673288	1.05397	0.291895	0.999692	UP
LOC789384	1154.68	0.0325173	0.116008	0.280302	0.779246	0.999692	UP
PRR5L	3705.87	0.158657	0.146284	1.08459	0.278105	0.999692	UP
TNFAIP3	2484.88	0.101501	0.114658	0.885248	0.376023	0.999692	UP
PDE2A	1284.54	0.0479553	0.136512	0.35129	0.725371	0.999692	UP
DDIT4	2301.33	0.131586	0.15186	0.866495	0.386219	0.999692	UP
PSEN2	2686.06	0.143941	0.129239	1.11376	0.265382	0.999692	UP
GDE1	912.023	0.159946	0.10411	1.53632	0.12446	0.999692	UP
SEC14L1	13375.5	0.0850568	0.0889766	0.955946	0.339099	0.999692	UP
CAMKK2	2812.54	0.180559	0.143064	1.26208	0.206918	0.999692	UP
LOC107131749	2582.73	0.0647442	0.178304	0.363111	0.716522	0.999692	UP
OTULINL	2388.08	0.0487475	0.097616	0.49938	0.617512	0.999692	UP
EDEM1	14254.4	0.0876866	0.0588653	1.48961	0.136326	0.999692	UP
TAL1	8038.79	0.18478	0.168871	1.09421	0.273862	0.999692	UP
PLAGL1	2444.55	0.143101	0.105999	1.35003	0.177006	0.999692	UP
PLA1A	500.475	0.244834	0.17085	1.43304	0.151847	0.999692	UP
LOC107131703	1210.81	0.0725567	0.0804731	0.901627	0.367255	0.999692	UP
CD244	2930.58	0.176594	0.149178	1.18378	0.2365	0.999692	UP
FEM1C	2773.95	0.0786185	0.110441	0.711861	0.476551	0.999692	UP
IGSF10	60.4423	0.503225	0.337064	1.49297	0.135446	0.999692	UP
LOC101906018	24.5439	0.239431	0.382178	0.626492	0.530992	0.999692	UP
DPF3	371.731	0.243512	0.166383	1.46356	0.143314	0.999692	UP
IRAK2	1285.23	0.0649313	0.0914877	0.709727	0.477874	0.999692	UP
DDB2	2769.72	0.0344983	0.1033	0.333962	0.738408	0.999692	UP
AMOT	237.983	0.272807	0.163192	1.6717	0.0945834	0.999692	UP
DPY19L1	1964.67	0.124873	0.108995	1.14567	0.251931	0.999692	UP
LOC104972252	307.468	0.270278	0.294581	0.9175	0.358881	0.999692	UP
N4BP2L1	3780.68	0.0770018	0.0865294	0.889892	0.373524	0.999692	UP
STXBP2	7930.11	0.000990985	0.104792	0.00945667	0.992455	0.999692	UP
TMEM245	5045.92	0.0654671	0.126536	0.51738	0.604891	0.999692	UP
MTFR1L	1376.27	0.113513	0.0781048	1.45334	0.146129	0.999692	UP
CDR2	545.583	0.0199387	0.168169	0.118564	0.905621	0.999692	UP
FLT3	215.497	0.107832	0.211159	0.510668	0.609583	0.999692	UP
S1PR5	2590.33	0.118804	0.174855	0.679443	0.496857	0.999692	UP
S1PR2	435.011	0.20502	0.151537	1.35294	0.176075	0.999692	UP
DDA1	3444.23	0.110478	0.0812388	1.35992	0.173855	0.999692	UP
SLC46A2	2444.02	0.0486468	0.137916	0.352729	0.724292	0.999692	UP
RAB44	799.573	0.437715	0.243746	1.79578	0.0725289	0.999692	UP
PWWP2B-2	456.902	0.0834959	0.158646	0.526303	0.598678	0.999692	UP
IL1R1	6204.36	0.0567492	0.13222	0.429204	0.667775	0.999692	UP
FZD9	46.1002	0.0451325	0.445155	0.101386	0.919244	0.999692	UP
FZD7	70.9696	0.380051	0.245323	1.54919	0.121336	0.999692	UP
CST7	1510.11	0.0507054	0.14405	0.351998	0.72484	0.999692	UP
GEMIN5	471.884	0.0122816	0.139715	0.087905	0.929952	0.999692	UP
MSRA	1427.4	0.117413	0.13458	0.87244	0.382968	0.999692	UP
TLDC1	1611.35	0.233675	0.134941	1.73168	0.0833309	0.999692	UP
G6PD	19984.4	0.110545	0.0986534	1.12054	0.262483	0.999692	UP
LOC787234	2193.48	0.0590105	0.181116	0.325816	0.744563	0.999692	UP
LFNG	22090.2	0.077176	0.105691	0.730206	0.465265	0.999692	UP
PIANP	866.792	0.0637572	0.133447	0.47777	0.632814	0.999692	UP
ABI3	2006.53	0.0704895	0.138199	0.510058	0.610011	0.999692	UP
LAMB1	38.4082	0.239589	0.339689	0.705318	0.480612	0.999692	UP
TP53BP2	122.956	0.438225	0.280207	1.56394	0.117833	0.999692	UP
LOC112447146	286.869	0.176258	0.207641	0.84886	0.395959	0.999692	UP
LOC101907327	13.0803	0.0520254	0.820828	0.0633816	0.949463	0.999692	UP
HMOX1	2855.89	0.0635835	0.152788	0.416155	0.677296	0.999692	UP
FAF1	1065.11	0.0943815	0.0640966	1.47249	0.140889	0.999692	UP
MAP3K6	743.964	0.176105	0.142051	1.23973	0.215075	0.999692	UP
MAP3K3	15514.9	0.0891698	0.069784	1.2778	0.201321	0.999692	UP
BOLA	7375.11	0.0870571	0.20598	0.422648	0.672552	0.999692	UP
HSPA6	60.7925	0.214913	0.299872	0.716683	0.473569	0.999692	UP
RGS16	78.8033	0.319387	0.217789	1.4665	0.142512	0.999692	UP
ABCB1	818.274	0.0240466	0.121078	0.198604	0.842573	0.999692	UP
LOC112443431	47.8468	0.212053	0.420648	0.504111	0.614183	0.999692	UP
PPP1R3C	111.036	0.593457	0.458689	1.29381	0.19573	0.999692	UP
POLR3GL	819.539	0.101627	0.0871712	1.16583	0.243682	0.999692	UP
PNMA8A	14.8727	0.723413	0.730646	0.990101	0.322125	0.999692	UP
WNK2	385.297	0.238553	0.154725	1.54179	0.123126	0.999692	UP
ABHD17C	101.749	0.0142535	0.2828	0.0504013	0.959803	0.999692	UP
WNT5A	209.162	0.0259646	0.396208	0.0655329	0.94775	0.999692	UP
C16H1orf115	614.411	0.231762	0.180845	1.28155	0.200002	0.999692	UP
CLGN	115.177	0.0511668	0.339724	0.150613	0.880281	0.999692	UP
LOC104974385	40.5154	0.572002	0.390617	1.46435	0.143097	0.999692	UP
LOC512286	5187.81	0.171127	0.12983	1.31809	0.187475	0.999692	UP
ARMC1	1604.55	0.0208116	0.094089	0.22119	0.824944	0.999692	UP
RAB9A	884.976	0.124115	0.0880674	1.40932	0.15874	0.999692	UP
PDCD2	1052.57	0.028991	0.133094	0.217824	0.827566	0.999692	UP
LOC104976380	6.73815	0.47791	0.891147	0.536287	0.59176	0.999692	UP
EPHA10	43.1621	0.0814781	0.364533	0.223514	0.823136	0.999692	UP
TNFRSF4	993.775	0.238817	0.165741	1.4409	0.149612	0.999692	UP
TNFRSF8	1097.43	0.129384	0.143187	0.9036	0.366208	0.999692	UP
THAP8	424.694	0.0228735	0.125103	0.182837	0.854926	0.999692	UP
ARAP1	48644	0.00847227	0.0950983	0.0890896	0.929011	0.999692	UP
LOC112447495	49.7987	0.0275882	0.399297	0.0690919	0.944916	0.999692	UP
SLC16A3	16364.6	0.0113754	0.143862	0.0790716	0.936976	0.999692	UP
SLC16A5	1256.89	0.0725559	0.130881	0.554366	0.579328	0.999692	UP
GABARAP	21642.8	0.0470377	0.102919	0.457038	0.647643	0.999692	UP
HK1	6506.55	0.0924253	0.0899056	1.02803	0.303938	0.999692	UP
HK3	30215.3	0.231069	0.172131	1.34241	0.179465	0.999692	UP
MEX3B	272.576	0.0661966	0.107622	0.615085	0.538499	0.999692	UP
LOC781339	156.93	0.68054	0.386127	1.76247	0.0779891	0.999692	UP
ZER1	4113.74	0.0962596	0.0769793	1.25046	0.211131	0.999692	UP
PTPRE	11137.6	0.0188762	0.113396	0.166463	0.867793	0.999692	UP
PTPRF	3277.95	0.24288	0.158504	1.53233	0.125441	0.999692	UP
LOC112449352	157.548	0.47072	0.296887	1.58552	0.112848	0.999692	UP
NR1H3	2006.07	0.137346	0.159709	0.859977	0.389802	0.999692	UP
NR1H2	8586.14	0.0432288	0.0742691	0.582057	0.560528	0.999692	UP
CDH1	649.95	0.35278	0.309035	1.14155	0.25364	0.999692	UP
FAM234A	1526.69	0.139438	0.0880956	1.58281	0.113465	0.999692	UP
TMBIM6	66732.3	0.0814949	0.09355	0.871137	0.383679	0.999692	UP
CDO1	76.8304	0.0587613	0.28172	0.20858	0.834776	0.999692	UP
NMUR1	430.333	0.209527	0.166453	1.25877	0.208113	0.999692	UP
LOC100300896	812.867	0.337278	0.213221	1.58182	0.11369	0.999692	UP
ASB9	11.6694	0.534761	0.916863	0.583251	0.559724	0.999692	UP
LOC100847724	274.92	0.406533	0.347984	1.16825	0.242706	0.999692	UP
DVL3	3698.47	0.0966973	0.0641022	1.50849	0.13143	0.999692	UP
ATP6V0A4	695.867	0.141545	0.250439	0.565186	0.571947	0.999692	UP
PLEKHM1	4361.07	0.115003	0.0653087	1.76091	0.0782539	0.999692	UP
PDXDC1	2126.92	0.102786	0.0669662	1.53489	0.124811	0.999692	UP
NINJ1	1172.73	0.011285	0.134471	0.0839217	0.933119	0.999692	UP
GRK2	44561.5	0.0612953	0.073275	0.83651	0.402868	0.999692	UP
GRK5	4546.35	0.0371427	0.0628246	0.591213	0.554378	0.999692	UP
KCTD18	730.376	0.14174	0.0973537	1.45593	0.145413	0.999692	UP
PLA2G7	3470.62	0.177685	0.154758	1.14815	0.250906	0.999692	UP
RIBC1	78.7618	0.249892	0.234249	1.06678	0.286071	0.999692	UP
RXRA	25391.9	0.0593763	0.106432	0.55788	0.576926	0.999692	UP
LOC101906324	72.5044	0.381951	0.439948	0.868174	0.385299	0.999692	UP
EXO5	171.829	0.177784	0.151737	1.17166	0.241333	0.999692	UP
EXOG	1248.85	0.00582039	0.104962	0.0554526	0.955778	0.999692	UP
MID1IP1	8741.89	0.0731157	0.0984287	0.74283	0.457585	0.999692	UP
CD276	229.458	0.0274878	0.206763	0.132943	0.894238	0.999692	UP
LOC104972584	103.729	0.125098	0.207481	0.60294	0.546549	0.999692	UP
LOC104974401	378.278	0.0163781	0.150952	0.108499	0.9136	0.999692	UP
SORT1	1037.3	0.15806	0.19539	0.808947	0.418546	0.999692	UP
RNASE13	184.752	0.132145	0.238871	0.553206	0.580122	0.999692	UP
C19H17orf113	197.451	0.272166	0.269614	1.00946	0.312752	0.999692	UP
ACVRL1	3675.41	0.0435828	0.164658	0.264687	0.791251	0.999692	UP
CD59	4265.96	0.328823	0.187503	1.75369	0.0794831	0.999692	UP
MTMR9	5870.44	0.0417466	0.122106	0.341889	0.732435	0.999692	UP
CDR2L	819.444	0.173415	0.140457	1.23465	0.216962	0.999692	UP
LOC101905711	57.3262	0.370439	0.505674	0.732565	0.463824	0.999692	UP
ZDHHC20	8555.67	0.000506784	0.103359	0.00490317	0.996088	0.999692	UP
PIM1	15170.8	0.14972	0.111379	1.34425	0.178869	0.999692	UP
PPP1R13L	621.365	0.0976328	0.15344	0.636294	0.524585	0.999692	UP
LOC112443717	73.5448	0.454365	0.316993	1.43336	0.151755	0.999692	UP
STK11	15061.2	0.0386244	0.0696004	0.554945	0.578932	0.999692	UP
PDGFB	1094.9	0.208756	0.149818	1.3934	0.163499	0.999692	UP
POLM	647.897	0.0840981	0.096612	0.870472	0.384042	0.999692	UP
THEMIS2	15114.5	0.0340671	0.0977016	0.348685	0.727326	0.999692	UP
LOC112445160	59.9021	0.648901	0.406188	1.59754	0.110146	0.999692	UP
RALGPS1	598.779	0.110732	0.12945	0.855403	0.392328	0.999692	UP
BOLA-3	144013	0.386717	0.34397	1.12427	0.260897	0.999692	UP
UNC13D	14635.2	0.10366	0.0997552	1.03914	0.298737	0.999692	UP
SLC3A2	3958.84	0.0719283	0.110761	0.649399	0.516081	0.999692	UP
LOC112442284	12.7564	0.891246	0.557572	1.59844	0.109945	0.999692	UP
IFT27	1363.31	0.0102314	0.192625	0.0531157	0.95764	0.999692	UP
RAB11FIP5	2409.74	0.198751	0.123199	1.61325	0.106691	0.999692	UP
IDO1	17317.7	0.0666597	0.218199	0.3055	0.759985	0.999692	UP
LTBP3	1007.41	0.0378952	0.159556	0.237504	0.812266	0.999692	UP
VAMP3	3064.2	0.137438	0.0884122	1.55451	0.120063	0.999692	UP
CYB561D2	1066.95	0.0121918	0.127964	0.0952752	0.924096	0.999692	UP
LOC101908535	732.442	0.0382794	0.130372	0.293616	0.769051	0.999692	UP
CHRNE	281.608	0.204563	0.172578	1.18534	0.235883	0.999692	UP
FGD5	330.984	0.171905	0.306686	0.560524	0.575122	0.999692	UP
NECAP1	1815.28	0.019124	0.0625341	0.305818	0.759743	0.999692	UP
ACVR1	368.469	0.139899	0.14647	0.955136	0.339509	0.999692	UP
LOC100849009	12.5994	1.46532	0.86909	1.68604	0.0917877	0.999692	UP
GAREM1	80.8837	0.138348	0.362353	0.381806	0.702606	0.999692	UP
LOC101903072	493.142	0.0854142	0.144087	0.592794	0.553319	0.999692	UP
PLEKHB2	12902.1	0.0713708	0.0641857	1.11194	0.266163	0.999692	UP
CASKIN1	64.5859	0.358327	0.267258	1.34076	0.18	0.999692	UP
LOC619026	13.5517	0.458178	0.263633	1.73794	0.0822215	0.999692	UP
RHOT2	3740.71	0.10558	0.0816917	1.29242	0.196212	0.999692	UP
LOC104973920	146.417	0.129947	0.267056	0.486591	0.626548	0.999692	UP
TAMM41	501.436	0.133173	0.106986	1.24477	0.213216	0.999692	UP
LOC785216	68.0016	0.423287	0.307625	1.37599	0.168826	0.999692	UP
CLEC1B	34.8131	0.354655	0.66739	0.531407	0.595137	0.999692	UP
KCTD2	8456.41	0.110308	0.0862036	1.27962	0.200678	0.999692	UP
MGAT5	17251.3	0.0921562	0.109637	0.840557	0.400596	0.999692	UP
LOC100848177	32.3149	0.510162	0.43261	1.17927	0.238292	0.999692	UP
LOC112442867	13.1987	0.415421	0.476167	0.872428	0.382975	0.999692	UP
PPP1R26	512.998	0.191435	0.127144	1.50566	0.132154	0.999692	UP
EPAS1	773.479	0.145599	0.156341	0.931292	0.351702	0.999692	UP
CEBPE	1469.47	0.380114	0.268624	1.41504	0.157056	0.999692	UP
RNFT1	1420.49	0.0792239	0.0735355	1.07736	0.281321	0.999692	UP
GPR55	3121.66	0.213234	0.125364	1.70092	0.0889581	0.999692	UP
LOC100336941	5878.66	0.145908	0.209589	0.696164	0.486326	0.999692	UP
HPS1	5489.15	0.0449584	0.0756767	0.594085	0.552455	0.999692	UP
RAB35	7570.75	0.0531374	0.0680096	0.781323	0.434613	0.999692	UP
RAB3C	57.59	0.354665	0.421546	0.841343	0.400156	0.999692	UP
ARRDC1	5842.67	0.0575042	0.0841918	0.683014	0.494598	0.999692	UP
SAMD3	367.975	0.276247	0.163085	1.69389	0.0902866	0.999692	UP
LOC101906985	14.7023	0.755957	0.470197	1.60775	0.107891	0.999692	UP
KCTD7	619.271	0.144671	0.123699	1.16954	0.242185	0.999692	UP
FCGR2A	76.0915	0.52608	0.316742	1.66091	0.0967313	0.999692	UP
LRRC25	1795.98	0.143582	0.159451	0.900474	0.367868	0.999692	UP
MYO1F	40260.7	0.0386253	0.0808435	0.477779	0.632808	0.999692	UP
GSR	3306.17	0.177924	0.117415	1.51534	0.129686	0.999692	UP
VWA5A	104.292	0.211337	0.348887	0.605746	0.544684	0.999692	UP
APOBR	18068.8	0.0763541	0.0950126	0.803621	0.421616	0.999692	UP
ITM2C	51740.2	0.133551	0.116144	1.14988	0.250195	0.999692	UP
FUT4	938.936	0.0562927	0.103372	0.544562	0.586055	0.999692	UP
BOLA-DYB	46.7154	0.130076	0.387034	0.336083	0.736808	0.999692	UP
ZFPM1	1583.56	0.16227	0.133069	1.21945	0.222674	0.999692	UP
LOC112448766	87.6444	0.0692427	0.28315	0.244544	0.806809	0.999692	UP
MLXIP	22074.4	0.0525717	0.0864607	0.608042	0.54316	0.999692	UP
LOC112443001	284.968	0.168497	0.108692	1.55023	0.121087	0.999692	UP
CMKLR1	551.517	0.238619	0.241303	0.988875	0.322724	0.999692	UP
SPIRE1	302.523	0.182854	0.136993	1.33476	0.181953	0.999692	UP
FAM131B	616.291	0.0314959	0.163917	0.192146	0.847628	0.999692	UP
RCL1	914.567	0.144492	0.108761	1.32852	0.184005	0.999692	UP
ARHGAP22	360.142	0.120753	0.1655	0.729625	0.465619	0.999692	UP
ARHGAP21	738.197	0.154513	0.141276	1.0937	0.274087	0.999692	UP
DNAH9	325.081	0.0752713	0.191313	0.393446	0.69399	0.999692	UP
GDPD5	1587.23	0.104919	0.105567	0.993863	0.320289	0.999692	UP
TYK2	15024.5	0.115919	0.0903609	1.28284	0.199547	0.999692	UP
AMPD3	7891.1	0.110503	0.17089	0.64663	0.517871	0.999692	UP
NADK	47602.8	0.0736609	0.0947276	0.777607	0.4368	0.999692	UP
LY86	5847.61	0.175644	0.150426	1.16764	0.242951	0.999692	UP
BRSK1	23.7196	0.011246	0.574796	0.0195653	0.98439	0.999692	UP
FURIN	14060.1	0.0573135	0.0740559	0.773923	0.438977	0.999692	UP
LDLRAD3	316.436	0.254373	0.195809	1.29908	0.193915	0.999692	UP
LDLRAD4	7264.23	0.066769	0.106715	0.625677	0.531527	0.999692	UP
PCDH9	14.85	0.697999	0.62715	1.11297	0.265721	0.999692	UP
FBLL1	191.744	0.125417	0.161029	0.778845	0.436071	0.999692	UP
HNF4A	99.4795	0.139409	0.275616	0.50581	0.61299	0.999692	UP
TSR3	1441.61	0.0271356	0.150455	0.180357	0.856872	0.999692	UP
LOC107131590	33.3009	0.758828	0.672198	1.12887	0.258951	0.999692	UP
CD63	9402.97	0.0691083	0.163071	0.423793	0.671717	0.999692	UP
PPP2R1B	2878.58	0.050242	0.0846697	0.593389	0.552921	0.999692	UP
CSF2RB	19532.8	0.165981	0.124793	1.33005	0.183501	0.999692	UP
LOC100139549	636.697	0.150435	0.099244	1.51581	0.129567	0.999692	UP
ETFRF1	386.039	0.00906734	0.134413	0.0674589	0.946216	0.999692	UP
LOC101902106	186.511	0.326653	0.188374	1.73406	0.0829071	0.999692	UP
YWHAQ	6056.55	0.0255574	0.0974374	0.262296	0.793094	0.999692	UP
DAGLA	1210.47	0.0660377	0.195847	0.33719	0.735974	0.999692	UP
LOC101906177	61.1963	0.00195806	0.19073	0.0102662	0.991809	0.999692	UP
ZNF346	254.502	0.0281416	0.109554	0.256875	0.797275	0.999692	UP
CRISPLD2	9982.1	0.270965	0.167517	1.61754	0.105762	0.999692	UP
GFRA3	80.5717	0.346575	0.305628	1.13398	0.256805	0.999692	UP
CAMKMT	218.001	0.215746	0.126632	1.70372	0.0884337	0.999692	UP
PNP	10134.7	0.0544439	0.136711	0.398242	0.690452	0.999692	UP
FNIP2	5239.91	0.0586966	0.101474	0.578439	0.562968	0.999692	UP
KDELR2	5086.16	0.0614478	0.0817401	0.751745	0.452204	0.999692	UP
MFSD10	5813.51	0.0887364	0.0875221	1.01387	0.310643	0.999692	UP
SPG11	4743.75	0.0473473	0.109716	0.431543	0.666074	0.999692	UP
CPXM2	231.491	0.734423	0.509004	1.44286	0.149059	0.999692	UP
SNAPC3	431.798	0.00931748	0.110272	0.0844953	0.932663	0.999692	UP
LOC112446426	237.249	0.194431	0.260533	0.746284	0.455496	0.999692	UP
TMEM30B	389.721	0.242679	0.139229	1.74301	0.0813316	0.999692	UP
LOC112448271	77.7086	0.170204	0.206799	0.823042	0.410484	0.999692	UP
IGHM	25723.8	0.0208284	0.160035	0.130149	0.896448	0.999692	UP
MARK1	34.5074	0.431647	0.428677	1.00693	0.313968	0.999692	UP
C7H19orf44	187.625	0.00464742	0.140399	0.0331015	0.973594	0.999692	UP
MOCS1	6235.82	0.0103487	0.134177	0.0771266	0.938523	0.999692	UP
P2RY1	1017.4	0.0970152	0.1331	0.728887	0.466071	0.999692	UP
CRACR2A	2787.42	0.178009	0.108057	1.64736	0.099485	0.999692	UP
WBP2	12900	0.0785716	0.104904	0.74899	0.453863	0.999692	UP
LRRC71	147.508	0.0933292	0.347638	0.268466	0.788341	0.999692	UP
SPRYD3	6148.38	0.039119	0.0815093	0.479934	0.631275	0.999692	UP
DAB2	84.0724	0.606251	0.438624	1.38217	0.166921	0.999692	UP
MFSD9	1256.68	0.0328738	0.087765	0.374566	0.707983	0.999692	UP
ARHGEF40	1500.6	0.0811663	0.174968	0.463892	0.642725	0.999692	UP
LOC112448408	15.0925	0.20999	0.478684	0.438681	0.660893	0.999692	UP
PAQR6	426.89	0.112721	0.160621	0.701781	0.482816	0.999692	UP
PAQR8	1898.17	0.145928	0.122587	1.1904	0.23389	0.999692	UP
GCH1	992.46	0.0187367	0.111588	0.167909	0.866655	0.999692	UP
NRG2	85.0942	0.373707	0.24724	1.51152	0.130657	0.999692	UP
TLNRD1	2607.11	0.136025	0.0887836	1.5321	0.125498	0.999692	UP
LOC112442262	208.942	0.400622	0.26054	1.53766	0.124132	0.999692	UP
PLAC8-2	588.099	0.576906	0.391321	1.47425	0.140413	0.999692	UP
NHSL2	10513	0.260317	0.182489	1.42648	0.153729	0.999692	UP
HIC1	1230.17	0.19622	0.188064	1.04337	0.296778	0.999692	UP
LOC112443166	102.525	0.0480852	0.257961	0.186405	0.852127	0.999692	UP
LOC104974328	159.566	0.294758	0.307277	0.959259	0.337428	0.999692	UP
CTNNA3	17.8203	0.246063	0.981809	0.250622	0.802107	0.999692	UP
PDZD3	262.359	0.215168	0.2203	0.976705	0.328715	0.999692	UP
DAAM2	161.085	0.299225	0.214346	1.39599	0.162717	0.999692	UP
ABHD6	656.484	0.0537895	0.096111	0.55966	0.575711	0.999692	UP
TM4SF5	111.32	0.281582	0.271345	1.03773	0.299396	0.999692	UP
LOC112446710	70.835	0.102585	0.321562	0.31902	0.749711	0.999692	UP
TNFSF9	435.964	0.0315389	0.146596	0.215142	0.829656	0.999692	UP
SYNGR2	18853.8	0.00137534	0.108356	0.0126928	0.989873	0.999692	UP
GALK1	2889.97	0.0302068	0.145611	0.207449	0.835659	0.999692	UP
LOC112442609	66.4213	0.286449	0.210285	1.36219	0.173138	0.999692	UP
LOC101906030	19.3295	0.462655	0.48487	0.954183	0.339991	0.999692	UP
LOC112446830	8.3898	1.66001	1.47001	1.12925	0.258794	0.999692	UP
LOC101907348	117.289	0.282581	0.305637	0.924566	0.355192	0.999692	UP
ADIPOR2	4671.47	0.102122	0.0667729	1.52939	0.126167	0.999692	UP
NBEAL2	71765.5	0.019772	0.118165	0.167325	0.867115	0.999692	UP
LOC100140873	471.075	0.288596	0.161282	1.78939	0.0735524	0.999692	UP
PRF1	11143.1	0.0610438	0.215018	0.2839	0.776487	0.999692	UP
APLP2	9704.54	0.158399	0.0964885	1.64163	0.100666	0.999692	UP
STARD7	6968.61	0.0838148	0.0684621	1.22425	0.220857	0.999692	UP
PLP2	8656.63	0.0410764	0.121554	0.337927	0.735418	0.999692	UP
LOC617112	22.3339	1.49156	0.971072	1.53599	0.124541	0.999692	UP
VWCE	557.62	0.140033	0.189892	0.737434	0.460858	0.999692	UP
CLEC4E	238.618	0.0859219	0.153795	0.558677	0.576382	0.999692	UP
RAMP2	6653.66	0.0136598	0.170145	0.0802832	0.936012	0.999692	UP
MS4A3	14.0709	0.00442859	0.540902	0.00818741	0.993467	0.999692	UP
LOC112445089	121.834	0.107748	0.215863	0.499151	0.617673	0.999692	UP
EVI5L	1976.52	0.0247736	0.0976769	0.253628	0.799783	0.999692	UP
CTNND1	1943.98	0.102002	0.149535	0.682129	0.495157	0.999692	UP
LOC508441	1006.17	0.463529	0.327761	1.41423	0.157295	0.999692	UP
SH3BGRL3	40134.1	0.0864696	0.134286	0.643919	0.519628	0.999692	UP
SMG6	5035.5	0.114281	0.0659475	1.73292	0.0831105	0.999692	UP
ABTB1	23240.1	0.0376444	0.122961	0.30615	0.75949	0.999692	UP
KIAA0391	508.626	0.0211149	0.112615	0.187495	0.851272	0.999692	UP
RIPOR3	273.363	0.37675	0.349553	1.0778	0.281121	0.999692	UP
TGFBR3	1148.75	0.299622	0.167495	1.78885	0.0736397	0.999692	UP
LOC101904339	165.873	0.275748	0.189056	1.45855	0.144688	0.999692	UP
CTSW	10273.6	0.109846	0.203137	0.540747	0.588682	0.999692	UP
CTSF	6501.56	0.0537941	0.128662	0.418104	0.675871	0.999692	UP
CTSB	36961.2	0.0653742	0.126372	0.517315	0.604936	0.999692	UP
CMTM6	18741.2	0.0660415	0.0593125	1.11345	0.265515	0.999692	UP
LOC781001	421.645	0.156503	0.123166	1.27067	0.203846	0.999692	UP
NDRG2	1102.99	0.043584	0.146447	0.297609	0.766002	0.999692	UP
ST3GAL2	12943.8	0.0373458	0.0663142	0.563165	0.573323	0.999692	UP
ST3GAL5	5669.48	0.00376408	0.0849789	0.0442943	0.96467	0.999692	UP
MAP1LC3A	5240.06	0.0843959	0.149701	0.563762	0.572916	0.999692	UP
SLC6A6	11864.6	0.130441	0.0971414	1.34279	0.179339	0.999692	UP
SLC6A4	1015.34	0.323146	0.218763	1.47715	0.139635	0.999692	UP
CCNJ	206.805	0.0891941	0.165342	0.539451	0.589575	0.999692	UP
PBXIP1	53952.5	0.130873	0.0788973	1.65877	0.0971614	0.999692	UP
ADAMTSL4	6629.56	0.107203	0.100797	1.06355	0.287531	0.999692	UP
CEP128	127.334	0.0434954	0.284861	0.15269	0.878643	0.999692	UP
LOC531152	89.6994	0.0721382	0.266831	0.270352	0.78689	0.999692	UP
LOC112449071	17.474	0.554551	0.472732	1.17308	0.240765	0.999692	UP
PDZK1IP1	1641.17	0.0257103	0.249913	0.102877	0.918061	0.999692	UP
MROH6	401.137	0.143979	0.179315	0.802939	0.42201	0.999692	UP
TRAF1	2612.13	0.0355457	0.101236	0.351119	0.725499	0.999692	UP
SOX12	464.792	0.0699227	0.168132	0.41588	0.677498	0.999692	UP
PCGF6	285.582	0.0229137	0.123275	0.185874	0.852544	0.999692	UP
PCGF1	592.797	0.131587	0.118006	1.11508	0.264817	0.999692	UP
SMAD9	156.686	0.258317	0.250793	1.03	0.30301	0.999692	UP
SELENOI	1598.11	0.0555323	0.115862	0.479298	0.631727	0.999692	UP
SELENON	3802.71	0.0821987	0.123273	0.666803	0.504898	0.999692	UP
USF2	13460.7	0.0284003	0.0940918	0.301835	0.762777	0.999692	UP
GLB1	2056.84	0.107313	0.105009	1.02193	0.306812	0.999692	UP
PABPC1L2A	1723.6	0.0119588	0.0821689	0.145539	0.884285	0.999692	UP
C3	5121.88	0.147562	0.151805	0.972048	0.331027	0.999692	UP
BRINP1	94.0686	0.218881	0.287371	0.761668	0.446258	0.999692	UP
EZH1	12505.9	0.106653	0.0763419	1.39705	0.1624	0.999692	UP
TNS3	8473.12	0.100755	0.106531	0.945782	0.34426	0.999692	UP
HTATIP2	1946.83	0.086752	0.121931	0.711482	0.476785	0.999692	UP
ADAM8	19501.1	0.0948136	0.139529	0.679527	0.496804	0.999692	UP
TM9SF4	6883.44	0.0942246	0.0787924	1.19586	0.231752	0.999692	UP
LOC101902939	122.963	0.506158	0.29023	1.74399	0.0811608	0.999692	UP
TRAF3IP2	1406.91	0.0117627	0.0740251	0.158902	0.873746	0.999692	UP
STXBP6	225.059	0.365375	0.211034	1.73136	0.0833873	0.999692	UP
PLCD1	1228.07	0.16317	0.146094	1.11688	0.264045	0.999692	UP
PLEKHG3	7094.15	0.163593	0.108528	1.50737	0.131715	0.999692	UP
QPCTL	822.844	0.112003	0.111194	1.00727	0.313803	0.999692	UP
AGO4	7670.63	0.0869562	0.0986983	0.88103	0.378301	0.999692	UP
BoLA	48747.3	0.010006	0.158065	0.0633028	0.949525	0.999692	UP
DCAF11	10698.5	0.121273	0.0759492	1.59676	0.110319	0.999692	UP
NCF2	5148.9	0.113016	0.105977	1.06642	0.286235	0.999692	UP
NCF1	25912.9	0.0618334	0.155021	0.398872	0.689988	0.999692	UP
RNF138	768.89	0.0207501	0.0917418	0.226179	0.821062	0.999692	UP
VSIR	38898.4	0.113029	0.111172	1.0167	0.309294	0.999692	UP
POPDC3	22.2415	0.433135	0.543066	0.797573	0.425118	0.999692	UP
ADARB1	787.328	0.0203014	0.226993	0.0894365	0.928735	0.999692	UP
CSNK1E	2402.74	0.123807	0.0898957	1.37723	0.168442	0.999692	UP
CSNK1D	13787.7	0.070215	0.0459616	1.52769	0.12659	0.999692	UP
SPAG7	2482.46	0.112187	0.0940558	1.19277	0.232959	0.999692	UP
CTTNBP2	103.974	0.00502286	0.314372	0.0159774	0.987252	0.999692	UP
LOC537848	82.3783	0.263235	0.28544	0.922207	0.356421	0.999692	UP
CELA1	248.186	0.163989	0.149186	1.09923	0.27167	0.999692	UP
PCDHB14	9.04928	0.541666	0.784426	0.690526	0.489864	0.999692	UP
ADRB2	1380.45	0.0413894	0.154412	0.268046	0.788664	0.999692	UP
LOC112441502	4920.37	0.0188978	0.15839	0.119312	0.905029	0.999692	UP
INAFM2	2374.11	0.0928623	0.0832326	1.1157	0.264552	0.999692	UP
SHBG	21.1098	0.163276	0.427143	0.382253	0.702274	0.999692	UP
LOC101903015	1784.74	0.0870441	0.103505	0.840961	0.40037	0.999692	UP
LRRC28	996.112	0.275962	0.162502	1.69821	0.0894674	0.999692	UP
SCIN	414.936	0.0369247	0.207901	0.177607	0.859031	0.999692	UP
EDA	243	0.178013	0.201873	0.881806	0.377882	0.999692	UP
PTGER4	10873.3	0.0335958	0.12083	0.278043	0.780979	0.999692	UP
ST5	268.423	0.254745	0.152828	1.66687	0.0955393	0.999692	UP
ADGRE3	11421.9	0.0732157	0.172685	0.423984	0.671577	0.999692	UP
ADGRE5	118388	0.102271	0.114499	0.893197	0.371752	0.999692	UP
PLCL1	347.103	0.0615903	0.171638	0.358839	0.719716	0.999692	UP
LOC107132697	590.777	0.0956403	0.162985	0.586803	0.557336	0.999692	UP
MAPK14	12935.2	0.0354971	0.0746902	0.475258	0.634603	0.999692	UP
DCAF4	3123.3	0.0900143	0.066622	1.35112	0.176657	0.999692	UP
ENTPD6	1856.44	0.0537896	0.113348	0.474551	0.635107	0.999692	UP
ZSWIM3	94.0589	0.0848458	0.210342	0.403371	0.686675	0.999692	UP
SKP1	25997.7	0.245467	0.185789	1.32121	0.186432	0.999692	UP
ZDHHC4	2309.33	0.0339792	0.113065	0.300529	0.763774	0.999692	UP
ZDHHC7	11319.6	0.110983	0.0990915	1.12	0.262712	0.999692	UP
KDM4B	9385.41	0.109767	0.062492	1.7565	0.0790031	0.999692	UP
TPCN2	4058.66	0.145831	0.116291	1.25402	0.209835	0.999692	UP
FAM178B	304.56	0.395626	0.341225	1.15943	0.246281	0.999692	UP
TRPM2	8699.07	0.148423	0.119787	1.23905	0.215326	0.999692	UP
TMEM35B	187.42	0.216437	0.135538	1.59687	0.110294	0.999692	UP
NUDT18	1171.84	0.0265281	0.099105	0.267677	0.788948	0.999692	UP
LOC100848212	1707.92	0.143401	0.115819	1.23815	0.215659	0.999692	UP
UBTD1	2509.24	0.0614282	0.155907	0.394006	0.693577	0.999692	UP
MBOAT7	16998.4	0.17162	0.135396	1.26754	0.204962	0.999692	UP
MBOAT1	2956.64	0.130367	0.0986059	1.3221	0.186135	0.999692	UP
SDR39U1	625.429	0.0764389	0.101617	0.752227	0.451915	0.999692	UP
IL2RB	10768.1	0.174945	0.127214	1.3752	0.169068	0.999692	UP
P2RX7	518.873	0.181691	0.142773	1.27258	0.203166	0.999692	UP
ABR	17694.4	0.0908151	0.0667022	1.3615	0.173355	0.999692	UP
MT1A	2.80023	3.00769	2.14256	1.40378	0.160384	NA	UP
LOC101907913	3.15742	3.04344	1.18247	2.5738	0.010059	NA	UP
MIR2285AA	2.55037	0.809158	0.693477	1.16681	0.243286	NA	UP
EFCAB6	3.19551	1.66196	1.51745	1.09523	0.273414	NA	UP
LOC112448370	2.96667	4.66295	2.04041	2.28529	0.0222957	NA	UP
PRLHR	0.246345	1.21229	3.10597	0.390309	0.696308	NA	UP
CCL17	1.57158	3.74553	1.92588	1.94483	0.0517949	NA	UP
LOC112446407	0.314648	0.0720307	1.81684	0.0396462	0.968375	NA	UP
CYP3A5	2.61435	4.47994	2.05338	2.18174	0.0291286	NA	UP
TRNAK-CUU-15	2.65739	0.475974	0.669281	0.711173	0.476977	NA	UP
LOC112449113	2.60595	4.47461	1.72136	2.59946	0.00933713	NA	UP
LOC510860	1.99086	3.03368	1.96574	1.54328	0.122764	NA	UP
MIRLET7A-3	2.34589	0.378132	0.642797	0.58826	0.556358	NA	UP
LOC112447354	2.89014	3.35401	1.3051	2.56992	0.0101722	NA	UP
SERPINB11	2.51225	2.38536	1.68167	1.41845	0.15606	NA	UP
LOC112447325	2.22496	2.07678	1.4698	1.41297	0.157664	NA	UP
LOC511354	1572.55	-0.93124	0.210857	-4.41646	1.00331e-05	0.0419725	DOWN
KIF2C	173.21	-0.741672	0.186596	-3.97474	7.04562e-05	0.0977278	DOWN
XRCC2	174.518	-0.619902	0.162978	-3.8036	0.00014261	0.162902	DOWN
E2F1	592.026	-0.419624	0.112373	-3.73421	0.000188305	0.184957	DOWN
CDCA2	120.19	-0.733576	0.19872	-3.69151	0.000222927	0.199651	DOWN
ACAT2	1374.89	-0.288331	0.0781849	-3.68782	0.000226187	0.199651	DOWN
CENPT	230.113	-0.497447	0.148471	-3.35047	0.000806746	0.3024	DOWN
LOC112442088	1063.53	-1.11655	0.329343	-3.39025	0.000698292	0.3024	DOWN
HJURP	372.974	-0.475501	0.137465	-3.45907	0.000542035	0.3024	DOWN
MAD2L1	690.403	-0.855282	0.255564	-3.34665	0.000817958	0.3024	DOWN
MKI67	2948.17	-0.693242	0.202189	-3.42868	0.000606526	0.3024	DOWN
LOC112441499	3275.92	-1.32347	0.385378	-3.43422	0.000594264	0.3024	DOWN
KIF22	869.974	-0.501291	0.145755	-3.43926	0.000583301	0.3024	DOWN
MYBL2	1167.57	-0.401712	0.118445	-3.39154	0.000695019	0.3024	DOWN
CDCA3	187.51	-0.63267	0.190946	-3.31335	0.000921854	0.308022	DOWN
STRAP	2951.29	-0.183703	0.055724	-3.29665	0.000978459	0.308022	DOWN
TXNDC5	6059.64	-0.353774	0.107592	-3.28812	0.00100858	0.310287	DOWN
IDNK	203.423	-0.724946	0.232193	-3.12218	0.0017952	0.34705	DOWN
CDH10	113.307	-1.268	0.398952	-3.17833	0.00148128	0.34705	DOWN
HMGN5	151.994	-0.880871	0.276236	-3.18884	0.00142844	0.34705	DOWN
KIF11	222.438	-0.775691	0.248637	-3.11978	0.00180989	0.34705	DOWN
NUSAP1	344.993	-0.604693	0.18747	-3.22554	0.00125735	0.34705	DOWN
CCNA2	271.995	-0.620405	0.198997	-3.11766	0.00182291	0.34705	DOWN
JCHAIN	3859.91	-0.664817	0.211662	-3.14094	0.00168409	0.34705	DOWN
DIAPH3	58.6785	-1.24507	0.385064	-3.23341	0.00122321	0.34705	DOWN
BHLHA15	462.889	-0.745136	0.229883	-3.24137	0.00118956	0.34705	DOWN
CFB	83.638	-0.765116	0.242568	-3.15423	0.0016092	0.34705	DOWN
LOC512486	3696.65	-0.516214	0.161607	-3.19426	0.00140191	0.34705	DOWN
IGHG1	33837.2	-0.487739	0.155584	-3.13488	0.00171922	0.34705	DOWN
NT5C3B	671.048	-0.395604	0.121969	-3.24348	0.00118078	0.34705	DOWN
MZB1	1394.22	-0.715417	0.232156	-3.08162	0.00205877	0.361768	DOWN
LOC112442247	87.2228	-0.560375	0.183923	-3.04679	0.00231297	0.38145	DOWN
TMEM243	633.725	-0.256171	0.0855393	-2.99478	0.00274644	0.423278	DOWN
ASAP2	97.9576	-0.747657	0.251703	-2.97039	0.00297418	0.424763	DOWN
PCLAF	545.862	-0.524057	0.176568	-2.96802	0.00299726	0.424763	DOWN
MELK	74.5557	-0.707232	0.238993	-2.95922	0.00308417	0.424763	DOWN
LOC104976573	85.5661	-0.800613	0.269506	-2.97067	0.00297156	0.424763	DOWN
GEM	70.5027	-0.622373	0.209131	-2.976	0.00292033	0.424763	DOWN
NREP	385.512	-0.617474	0.210495	-2.93344	0.00335228	0.442844	DOWN
UBE2C	399.449	-0.553964	0.189332	-2.92588	0.00343484	0.444674	DOWN
CDC20	533.294	-0.55155	0.190018	-2.90262	0.00370051	0.460643	DOWN
HSP90B1	5466.64	-0.351694	0.123038	-2.85841	0.00425767	0.489848	DOWN
IDH2	9769.25	-0.212093	0.0743062	-2.85431	0.00431308	0.489848	DOWN
PRR11	61.998	-0.87451	0.306287	-2.8552	0.00430097	0.489848	DOWN
LOC107131803	280.102	-1.57391	0.554713	-2.83735	0.00454903	0.494972	DOWN
ORC1	350.174	-0.468946	0.165988	-2.82518	0.00472538	0.498707	DOWN
RRM2	1365.9	-0.463476	0.164026	-2.82563	0.00471883	0.498707	DOWN
EZH2	1219.91	-0.238779	0.0849746	-2.81	0.0049541	0.509014	DOWN
IFI16	5367.13	-0.391034	0.139255	-2.80804	0.00498434	0.509426	DOWN
PLAC8	19836.8	-0.315878	0.113433	-2.78471	0.00535756	0.520914	DOWN
IFIT5	2377.81	-0.533219	0.192091	-2.77586	0.00550555	0.523031	DOWN
LOC513659	1403.07	-0.457185	0.165164	-2.76806	0.00563911	0.529014	DOWN
LOC112449087	23.5601	-0.896565	0.326411	-2.74674	0.00601913	0.548758	DOWN
BUB1	499.632	-0.430968	0.158405	-2.72067	0.006515	0.567331	DOWN
LOC511531	1680.76	-0.493862	0.181146	-2.72633	0.00640437	0.567331	DOWN
RTP4	292.996	-0.511019	0.188602	-2.70951	0.00673819	0.574004	DOWN
NCAPG2	541.855	-0.318795	0.11784	-2.70533	0.00682366	0.574004	DOWN
NUDT5	1057.45	-0.213369	0.0788744	-2.70517	0.00682701	0.574004	DOWN
NCAPG	243.279	-0.561012	0.206947	-2.7109	0.00671002	0.574004	DOWN
LOC534913	132.154	-0.500274	0.185891	-2.69122	0.00711907	0.588277	DOWN
DYSF	3549.95	-0.473962	0.177207	-2.67462	0.00748142	0.600338	DOWN
IFIT3	14762.3	-0.441781	0.165264	-2.67317	0.00751372	0.600449	DOWN
TOP2A	495.061	-0.681167	0.255879	-2.66207	0.00776617	0.60811	DOWN
NASP	1979.02	-0.254495	0.0963804	-2.64052	0.00827778	0.623047	DOWN
CENPF	380.438	-0.765623	0.292484	-2.61765	0.00885363	0.623234	DOWN
CENPH	115.43	-0.546065	0.210759	-2.59094	0.00957128	0.623234	DOWN
SPDL1	55.8515	-1.03342	0.399153	-2.58902	0.00962493	0.623234	DOWN
ESPL1	771.529	-0.353202	0.137187	-2.5746	0.0100356	0.623234	DOWN
AURKB	442.866	-0.400201	0.153332	-2.61003	0.00905334	0.623234	DOWN
KIF4A	110.882	-0.667757	0.254637	-2.62239	0.00873162	0.623234	DOWN
BUB1B	174.221	-0.61405	0.236243	-2.59922	0.00934348	0.623234	DOWN
LMO4	1713.3	-0.180286	0.0686385	-2.6266	0.00862417	0.623234	DOWN
EPSTI1	2967	-0.231043	0.0894326	-2.58344	0.00978216	0.623234	DOWN
FANCI	208.733	-0.504883	0.193677	-2.60683	0.0091384	0.623234	DOWN
LOC112442062	1146.99	-0.426415	0.162462	-2.62471	0.00867226	0.623234	DOWN
SPAG5	347.271	-0.422591	0.161698	-2.61345	0.00896337	0.623234	DOWN
CLDN3	60.4528	-1.03368	0.40226	-2.56969	0.0101789	0.626281	DOWN
LOC100139670	21358.4	-0.714663	0.278418	-2.56687	0.0102622	0.628646	DOWN
LOC100848895	340.918	-0.436999	0.17036	-2.56514	0.0103134	0.629796	DOWN
USP18	1019.39	-0.347538	0.136712	-2.54211	0.0110186	0.636816	DOWN
CD274	1618.95	-0.574616	0.227249	-2.52857	0.0114529	0.642786	DOWN
KIF15	173.172	-0.736767	0.292855	-2.51581	0.011876	0.645993	DOWN
BRI3BP	727.557	-0.272671	0.108085	-2.52275	0.011644	0.645993	DOWN
LOC511937	2891.28	-0.81223	0.321983	-2.52259	0.0116495	0.645993	DOWN
GINS2	273.777	-0.463077	0.184254	-2.51325	0.0119624	0.646133	DOWN
GFM1	661.499	-0.23382	0.0934697	-2.50156	0.0123647	0.650705	DOWN
CCNB1	271.905	-0.425557	0.170394	-2.49748	0.0125078	0.656456	DOWN
WNK4	163.6	-0.417182	0.167624	-2.48881	0.0128173	0.660211	DOWN
IFIH1	2268.41	-0.481171	0.193262	-2.48973	0.012784	0.660211	DOWN
EIF2AK2	4794.71	-0.470603	0.19155	-2.45681	0.0140175	0.689129	DOWN
KIFC1	1741.15	-0.24257	0.0990902	-2.44797	0.0143665	0.700963	DOWN
IDH3A	663.413	-0.188688	0.0771999	-2.44415	0.0145196	0.701726	DOWN
ATP7B	144.701	-0.399769	0.163574	-2.44397	0.0145267	0.701726	DOWN
FBXO5	145.036	-0.550972	0.226565	-2.43185	0.0150219	0.709556	DOWN
ERCC6L	115.232	-0.529234	0.217938	-2.42837	0.015167	0.713145	DOWN
LOC107133032	249.89	-0.320484	0.132465	-2.41938	0.0155469	0.715964	DOWN
PDSS1	195.766	-0.363025	0.150405	-2.41365	0.0157938	0.716721	DOWN
SAMD9	8217.82	-0.596646	0.247638	-2.40934	0.0159813	0.716721	DOWN
DDX58	1939.12	-0.475073	0.197028	-2.41119	0.0159004	0.716721	DOWN
LOC112442073	160.506	-0.80126	0.332901	-2.4069	0.0160886	0.719871	DOWN
YWHAE	10160.7	-0.128454	0.0535231	-2.39997	0.0163962	0.723632	DOWN
LOC112448863	71.8819	-0.746512	0.311615	-2.39562	0.0165922	0.727324	DOWN
LOC112449565	255.444	-0.55394	0.231818	-2.38955	0.0168691	0.730784	DOWN
MTFR2	88.0344	-0.429949	0.180763	-2.37852	0.0173822	0.738639	DOWN
CCNF	395.381	-0.332988	0.140048	-2.37767	0.0174224	0.738639	DOWN
LOC112448784	277.73	-0.772989	0.326143	-2.37009	0.0177839	0.739082	DOWN
KIF23	292.676	-0.426309	0.180723	-2.35891	0.0183287	0.741107	DOWN
LOC100300716	3128.07	-0.568847	0.241682	-2.35371	0.0185873	0.745912	DOWN
CBX3	2772.43	-0.268755	0.114444	-2.34835	0.0188566	0.746212	DOWN
OAS1Z	2670.33	-0.755514	0.323661	-2.33427	0.0195814	0.747705	DOWN
DNAJA1	2733.67	-0.221394	0.0947348	-2.33698	0.01944	0.747705	DOWN
CDKN2AIP	2170.04	-0.222042	0.0960699	-2.31126	0.0208187	0.750001	DOWN
LOC112446639	67.7809	-0.496414	0.214426	-2.31508	0.0206084	0.750001	DOWN
NOP56	3114.85	-0.153345	0.0663882	-2.30982	0.0208979	0.750123	DOWN
ESF1	221.907	-0.653587	0.284269	-2.29918	0.0214945	0.757714	DOWN
DDR2	256.573	-0.454984	0.198107	-2.29666	0.0216383	0.757714	DOWN
ASPM	295.533	-0.5839	0.254272	-2.29635	0.0216557	0.757714	DOWN
OAS1X	4576.24	-1.19397	0.521005	-2.29167	0.0219247	0.764372	DOWN
NT5DC2	612.089	-0.346821	0.151913	-2.28303	0.0224287	0.774778	DOWN
PTTG1	268.252	-0.375292	0.164969	-2.27493	0.02291	0.77914	DOWN
CACYBP	1403.86	-0.243043	0.10751	-2.26066	0.0237805	0.786607	DOWN
LOC112448828	159.806	-0.697315	0.308332	-2.26157	0.023724	0.786607	DOWN
DERL3	3085.65	-0.330394	0.146996	-2.24763	0.0245995	0.794006	DOWN
LOC100300806	2113.45	-0.448771	0.20004	-2.2434	0.0248709	0.794356	DOWN
BIRC5	397.984	-0.36391	0.162112	-2.24481	0.0247806	0.794356	DOWN
LOC107132911	196.807	-0.571937	0.25548	-2.23868	0.0251771	0.794539	DOWN
C5H12orf4	556.816	-0.235914	0.106309	-2.21913	0.0264778	0.795221	DOWN
GMNN	288.555	-0.354178	0.159268	-2.22379	0.0261623	0.795221	DOWN
KNL1	172.047	-0.623586	0.280193	-2.22556	0.0260434	0.795221	DOWN
LMNB1	4333.29	-0.238	0.107534	-2.21326	0.0268798	0.795221	DOWN
DCK	1593.89	-0.318992	0.143185	-2.22783	0.0258921	0.795221	DOWN
LOC100294952	3429.05	-0.684886	0.309221	-2.21488	0.0267685	0.795221	DOWN
CCR10	189.677	-0.513354	0.231432	-2.21817	0.0265435	0.795221	DOWN
C5H12orf29	713.826	-0.206139	0.0922821	-2.23379	0.0254967	0.795221	DOWN
TFB1M	521.046	-0.35307	0.158498	-2.2276	0.0259075	0.795221	DOWN
HSPD1	3423.82	-0.198047	0.0891802	-2.22075	0.0263677	0.795221	DOWN
LARP7	312.261	-0.578435	0.259668	-2.2276	0.0259075	0.795221	DOWN
KIF27	232.83	-0.551293	0.250874	-2.19749	0.0279854	0.800585	DOWN
DPP3	2373.44	-0.213033	0.0967645	-2.20156	0.0276963	0.800585	DOWN
NMI	2387.95	-0.26728	0.121877	-2.19304	0.0283047	0.803761	DOWN
OSBPL10	181.155	-0.401902	0.184311	-2.18057	0.0292154	0.811373	DOWN
CCNB2	215.181	-0.415127	0.190341	-2.18097	0.0291859	0.811373	DOWN
PARP14	5882.84	-0.408819	0.188523	-2.16853	0.030118	0.816949	DOWN
NRN1	320.085	-0.451298	0.210323	-2.14574	0.0318941	0.840294	DOWN
RAD51	292.955	-0.239674	0.111806	-2.14366	0.0320601	0.840294	DOWN
COX20	37.9018	-0.351344	0.164689	-2.13339	0.0328931	0.850261	DOWN
RN7SL1	86.8697	-0.614015	0.289304	-2.12238	0.0338055	0.85086	DOWN
DTX3L	3740.18	-0.364621	0.171488	-2.12621	0.0334856	0.85086	DOWN
ARID5B	3346.44	-0.317366	0.149542	-2.12225	0.0338167	0.85086	DOWN
CDK1	398.03	-0.287462	0.135615	-2.1197	0.0340317	0.851272	DOWN
LOC112448413	43.1837	-0.667061	0.315207	-2.11626	0.0343224	0.855593	DOWN
C11H2orf50	56.6323	-0.575174	0.272682	-2.10932	0.0349171	0.859415	DOWN
PUM3	602.836	-0.338624	0.16074	-2.10666	0.0351471	0.859415	DOWN
CAND2	71.49	-0.427125	0.203958	-2.09418	0.036244	0.866532	DOWN
IFI44	460.897	-0.52288	0.249921	-2.09218	0.0364222	0.866532	DOWN
LOC101906952	53.696	-0.952087	0.456162	-2.08717	0.0368728	0.871087	DOWN
HMGN1	4172.15	-0.16693	0.0806405	-2.07005	0.0384477	0.878381	DOWN
HASPIN	115.534	-0.419339	0.202887	-2.06686	0.0387471	0.882407	DOWN
ADM2	975.034	-0.377524	0.183543	-2.05687	0.0396988	0.894897	DOWN
TRAP1	2705.82	-0.114039	0.0555621	-2.05246	0.040125	0.896505	DOWN
STAT1	19712.7	-0.26746	0.130759	-2.04543	0.0408121	0.900172	DOWN
FBN1	147.634	-1.17315	0.573122	-2.04694	0.0406638	0.900172	DOWN
ABRACL	1429.63	-0.239851	0.118053	-2.03173	0.0421809	0.901266	DOWN
LOC112449338	27.6792	-0.664432	0.327624	-2.02803	0.0425569	0.902198	DOWN
CCT5	3762.66	-0.157492	0.0777725	-2.02503	0.0428643	0.902547	DOWN
NCALD	1337.83	-0.208683	0.103434	-2.01755	0.043638	0.906036	DOWN
COL6A2	15.3926	-1.43444	0.711431	-2.01627	0.0437716	0.906036	DOWN
MRPL47	942.159	-0.250559	0.12442	-2.01381	0.0440293	0.907197	DOWN
FKBP3	799.916	-0.257201	0.127854	-2.01168	0.0442537	0.909378	DOWN
NDC80	85.9451	-0.587906	0.292569	-2.00946	0.0444885	0.911372	DOWN
CRTAM	796.044	-0.213904	0.107379	-1.99205	0.0463654	0.923457	DOWN
TIMELESS	1346.14	-0.138941	0.0697449	-1.99212	0.0463574	0.923457	DOWN
LOC100141258	12212.1	-0.256369	0.128765	-1.99098	0.0464836	0.924861	DOWN
LOC101905498	127.327	-0.338508	0.172024	-1.96779	0.049092	0.936462	DOWN
LOC507055	1470.76	-0.398633	0.20223	-1.97118	0.0487032	0.936462	DOWN
LOC101908760	119.754	-0.358625	0.181928	-1.97124	0.0486962	0.936462	DOWN
CDCA8	234.844	-0.455283	0.232243	-1.96037	0.0499523	0.943042	DOWN
LLPH	623.254	-0.289094	0.147477	-1.96027	0.0499648	0.943042	DOWN
CENPV	641.677	-0.304994	0.156189	-1.95272	0.0508531	0.945251	DOWN
STIP1	2724.45	-0.169218	0.0866685	-1.95247	0.0508823	0.945251	DOWN
ALDH18A1	1639.71	-0.145672	0.0746426	-1.95159	0.0509866	0.945251	DOWN
LOC782057	24.5045	-0.554346	0.284615	-1.9477	0.0514506	0.947931	DOWN
LOC519132	67.0205	-1.44022	0.749758	-1.92091	0.0547432	0.948187	DOWN
LOC112443659	22.0432	-0.471589	0.245079	-1.92423	0.0543255	0.948187	DOWN
LOC101903572	404.741	-0.552697	0.284014	-1.94602	0.0516528	0.948187	DOWN
LOC100847159	941.932	-0.468984	0.244047	-1.92169	0.0546443	0.948187	DOWN
TCF19	383.439	-0.238721	0.124359	-1.9196	0.0549081	0.948187	DOWN
PROKR1	270.858	-0.308409	0.16014	-1.92587	0.0541204	0.948187	DOWN
ZMPSTE24	1134.04	-0.141421	0.0734069	-1.92653	0.0540378	0.948187	DOWN
LOC786348	164.104	-0.852984	0.439943	-1.93885	0.0525193	0.948187	DOWN
LOC100137897	11.517	-3.54865	1.85303	-1.91505	0.055486	0.950433	DOWN
E2F8	110.239	-0.378314	0.197423	-1.91626	0.0553318	0.950433	DOWN
VAV2	1780.24	-0.245297	0.128111	-1.91473	0.0555274	0.950433	DOWN
GIMAP4	20115.8	-0.212636	0.111189	-1.91239	0.0558261	0.953462	DOWN
RECQL4	522.24	-0.24204	0.126667	-1.91083	0.0560259	0.954179	DOWN
DAXX	6859.78	-0.115381	0.0605997	-1.90399	0.0569121	0.956019	DOWN
AURKA	210.876	-0.354133	0.186069	-1.90324	0.0570096	0.956019	DOWN
IRF4	7540.77	-0.209767	0.109935	-1.9081	0.0563788	0.956019	DOWN
WDR12	967.669	-0.201762	0.105979	-1.90379	0.0569371	0.956019	DOWN
CCDC59	348.026	-0.322443	0.170147	-1.89508	0.0580813	0.961172	DOWN
HERC5	1938.81	-0.316555	0.167791	-1.88661	0.0592133	0.963842	DOWN
ESCO2	70.8295	-0.670847	0.357194	-1.87811	0.0603667	0.96801	DOWN
NOP58	1461.04	-0.243704	0.129582	-1.88069	0.0600145	0.96801	DOWN
AIFM1	1801.09	-0.148514	0.0789948	-1.88005	0.0601015	0.96801	DOWN
KPNA2	1430.55	-0.162524	0.0867147	-1.87424	0.0608971	0.968181	DOWN
LOC510193	70.8369	-0.537775	0.286961	-1.87403	0.0609258	0.968181	DOWN
RFC5	2027.81	-0.160391	0.0856152	-1.87339	0.0610146	0.9688	DOWN
PLEKHG1	97.4675	-0.563483	0.301555	-1.86859	0.0616795	0.969373	DOWN
CKAP2L	79.8691	-0.553062	0.296792	-1.86347	0.0623968	0.974022	DOWN
CPT1C	660.433	-0.325829	0.174996	-1.86192	0.0626145	0.974816	DOWN
LOC112441457	370.594	-0.294341	0.158768	-1.8539	0.0637531	0.979897	DOWN
LAMP3	9421.15	-0.15701	0.0848082	-1.85135	0.0641191	0.981188	DOWN
LOC619179	25.8091	-0.834557	0.451824	-1.84708	0.064735	0.983637	DOWN
ABCA1	1645.51	-0.375293	0.204929	-1.83134	0.0670504	0.985965	DOWN
MSH6	3236.18	-0.191274	0.104483	-1.83068	0.0671489	0.985965	DOWN
RSAD2	976.59	-0.614211	0.33559	-1.83024	0.0672136	0.985965	DOWN
HDAC2	2088.25	-0.156076	0.0851537	-1.83287	0.0668215	0.985965	DOWN
CHAF1A	798.151	-0.230491	0.125005	-1.84385	0.0652048	0.985965	DOWN
LYAR	456.128	-0.272506	0.147844	-1.8432	0.0652991	0.985965	DOWN
ORAI2	2099.91	-0.24274	0.131636	-1.84403	0.0651793	0.985965	DOWN
AEBP2	1706.45	-0.175417	0.0960724	-1.82588	0.0678686	0.988702	DOWN
LOC112443147	19.7602	-0.442173	0.243261	-1.81769	0.0691119	0.9934	DOWN
HNRNPL	14498.8	-0.0856832	0.047235	-1.81398	0.0696815	0.994228	DOWN
RPF2	424.14	-0.22207	0.122533	-1.81233	0.0699349	0.995241	DOWN
XPNPEP3	698.841	-0.125028	0.101141	-1.23617	0.216394	0.999692	DOWN
XPNPEP1	1571.61	-0.0323037	0.0690321	-0.467952	0.639819	0.999692	DOWN
FAM83D	59.0284	-0.292048	0.305494	-0.955984	0.33908	0.999692	DOWN
ANO9	568.251	-0.17836	0.140664	-1.26799	0.204801	0.999692	DOWN
FABP3	1014.69	-0.264238	0.15698	-1.68326	0.0923249	0.999692	DOWN
CORO1B	7650.38	-0.0212913	0.12378	-0.172009	0.863431	0.999692	DOWN
NDUFV3	4081.25	-0.0694361	0.0863942	-0.803713	0.421563	0.999692	DOWN
THAP9	623.13	-0.162873	0.126181	-1.29079	0.196777	0.999692	DOWN
ILF3	6307.82	-0.00756889	0.0719507	-0.105195	0.916221	0.999692	DOWN
SALL2	399.114	-0.194232	0.171899	-1.12992	0.258511	0.999692	DOWN
LBH	23174.3	-0.0810578	0.105599	-0.767601	0.442724	0.999692	DOWN
LOC112444279	4.70992	-1.00543	1.18355	-0.849507	0.395599	0.999692	DOWN
ADD3	15734.1	-0.102958	0.118305	-0.870274	0.384151	0.999692	DOWN
C7H5orf24	894.833	-0.0522527	0.185868	-0.281129	0.778612	0.999692	DOWN
TMEM185B	1491.47	-0.0177631	0.0897109	-0.198004	0.843042	0.999692	DOWN
CENPN	75.1841	-0.373591	0.239781	-1.55805	0.119221	0.999692	DOWN
KLHDC8A	313.923	-0.294648	0.260509	-1.13105	0.258035	0.999692	DOWN
JAML	16368.1	-0.0236247	0.125658	-0.188008	0.85087	0.999692	DOWN
CGN	164.964	-0.210611	0.218619	-0.963367	0.335363	0.999692	DOWN
PHGDH	26183.5	-0.108478	0.117333	-0.924534	0.355208	0.999692	DOWN
CARD9	5274.1	-0.0153072	0.139317	-0.109874	0.91251	0.999692	DOWN
SEH1L	2924.71	-0.0699248	0.077416	-0.903235	0.366401	0.999692	DOWN
SCFD1	796.386	-0.201714	0.146645	-1.37552	0.16897	0.999692	DOWN
SSBP3	4296.84	-0.0469911	0.0885474	-0.530688	0.595635	0.999692	DOWN
FAM241A	929.69	-0.14714	0.114104	-1.28952	0.197216	0.999692	DOWN
FAM241B	714.915	-0.127109	0.117967	-1.0775	0.281259	0.999692	DOWN
DTL	93.0442	-0.459963	0.261261	-1.76055	0.0783145	0.999692	DOWN
ENAH	316.042	-0.19399	0.206655	-0.938715	0.347877	0.999692	DOWN
LOC101907335	115.463	-0.261842	0.335785	-0.77979	0.435515	0.999692	DOWN
FAM83G	389.056	-0.149817	0.131234	-1.1416	0.253621	0.999692	DOWN
LOC112445144	476.531	-0.178282	0.162708	-1.09572	0.273202	0.999692	DOWN
LOC789960	777.812	-0.0793293	0.127784	-0.62081	0.534725	0.999692	DOWN
TOR4A	5327.82	-0.0484698	0.136141	-0.356026	0.721821	0.999692	DOWN
PTOV1	1645.94	-0.0731983	0.111237	-0.658036	0.510515	0.999692	DOWN
ABCA6	2352.6	-0.0883833	0.187311	-0.471853	0.637032	0.999692	DOWN
PHC1	3163.41	-0.0479853	0.0817404	-0.587044	0.557174	0.999692	DOWN
ABRAXAS1	734.158	-0.223597	0.157175	-1.4226	0.154852	0.999692	DOWN
ATPAF1	1230.17	-0.115462	0.0771861	-1.49589	0.134681	0.999692	DOWN
KHSRP	11400.1	-0.0265048	0.0533526	-0.496786	0.61934	0.999692	DOWN
FRY	2866.76	-0.0220712	0.130441	-0.169204	0.865636	0.999692	DOWN
AHDC1	1817.35	-0.202564	0.112671	-1.79784	0.0722026	0.999692	DOWN
NPM3	452.159	-0.203586	0.151891	-1.34034	0.180135	0.999692	DOWN
ARHGAP9	9571	-0.0429368	0.0940426	-0.456567	0.647982	0.999692	DOWN
OR12D2	18.2002	-0.194918	1.59087	-0.122523	0.902485	0.999692	DOWN
MED17	925.705	-0.0808611	0.109061	-0.741432	0.458432	0.999692	DOWN
LOC101902768	50.5504	-0.513458	0.314594	-1.63213	0.102652	0.999692	DOWN
LOC107132550	191.083	-0.0441097	0.260592	-0.169267	0.865586	0.999692	DOWN
ZNF852	402.438	-0.216662	0.153936	-1.40748	0.159286	0.999692	DOWN
RRM1	2374.32	-0.117132	0.0889229	-1.31723	0.187762	0.999692	DOWN
NUBPL	125.229	-0.0666547	0.233634	-0.285296	0.775418	0.999692	DOWN
R3HDM1	1179.92	-0.153679	0.130719	-1.17565	0.239735	0.999692	DOWN
DLD	1081.88	-0.140085	0.0887713	-1.57805	0.114555	0.999692	DOWN
PDCD11	3489.04	-0.00460502	0.0910262	-0.0505901	0.959652	0.999692	DOWN
PDCD10	1289.97	-0.153016	0.0989961	-1.54568	0.122181	0.999692	DOWN
MKKS	881.189	-0.0847859	0.0648248	-1.30792	0.1909	0.999692	DOWN
COMT	2946.88	-0.0678067	0.0943353	-0.718785	0.472274	0.999692	DOWN
GSDMD	9790.65	-0.025412	0.102182	-0.248693	0.803598	0.999692	DOWN
DOK1	3328.75	-0.000252296	0.0803292	-0.00314078	0.997494	0.999692	DOWN
MRPS24	573.441	-0.159892	0.12996	-1.23032	0.218576	0.999692	DOWN
MRPS28	180.284	-0.333019	0.18633	-1.78726	0.0738961	0.999692	DOWN
LOC101907127	566.032	-0.0874192	0.123649	-0.706992	0.479571	0.999692	DOWN
VSTM1	3745.84	-0.0567243	0.154237	-0.367773	0.713043	0.999692	DOWN
LOC112441554	48.6878	-0.206271	0.264021	-0.781268	0.434645	0.999692	DOWN
HP	5003.36	-0.11727	0.230466	-0.508841	0.610864	0.999692	DOWN
FAM107A	173.242	-0.127662	0.2887	-0.442198	0.658346	0.999692	DOWN
LAG3	1556.19	-0.239912	0.164657	-1.45704	0.145106	0.999692	DOWN
DBN1	780.503	-0.131601	0.161958	-0.812562	0.416469	0.999692	DOWN
LOC751811	609.994	-0.141554	0.227694	-0.621685	0.534149	0.999692	DOWN
LOC100847738	15.4923	-0.176279	0.862132	-0.204468	0.837988	0.999692	DOWN
DHFR	357.864	-0.191265	0.161867	-1.18161	0.237359	0.999692	DOWN
CD320	672.519	-0.204769	0.160882	-1.27279	0.203092	0.999692	DOWN
MIS12	418.108	-0.164793	0.132163	-1.2469	0.212436	0.999692	DOWN
IFI6	1614.17	-0.396618	0.224116	-1.7697	0.0767772	0.999692	DOWN
DAB2IP	63.4377	-0.31008	0.301516	-1.0284	0.303759	0.999692	DOWN
EPOP	58.6524	-0.442819	0.326134	-1.35778	0.174533	0.999692	DOWN
HNRNPR	7156.96	-0.0101522	0.0570981	-0.177802	0.858878	0.999692	DOWN
PRKCQ	4924.43	-0.108137	0.0862918	-1.25316	0.210149	0.999692	DOWN
LOC785582	4.17016	-0.0487746	1.56244	-0.031217	0.975097	0.999692	DOWN
RAPGEF5	42.7678	-0.620383	0.407016	-1.52422	0.127454	0.999692	DOWN
PRRC1	691.87	-0.062273	0.0914071	-0.681272	0.4957	0.999692	DOWN
LOC504730	1370.98	-0.0827723	0.267114	-0.309876	0.756655	0.999692	DOWN
LOC112441821	208.118	-0.203353	0.255494	-0.795921	0.426078	0.999692	DOWN
CENPE	52.2169	-0.707451	0.488094	-1.44941	0.147222	0.999692	DOWN
SYNCRIP	5291.1	-0.0508082	0.0953957	-0.532604	0.594308	0.999692	DOWN
GADD45G	636.399	-0.408744	0.25	-1.63497	0.102054	0.999692	DOWN
BUB3	4598.74	-0.0742179	0.0530827	-1.39816	0.162066	0.999692	DOWN
COPS4	963.589	-0.108612	0.102238	-1.06235	0.288079	0.999692	DOWN
NLRP12	1656.54	-0.106146	0.201379	-0.527095	0.598127	0.999692	DOWN
SPHK1	5550.97	-0.00213148	0.147591	-0.0144418	0.988478	0.999692	DOWN
SOX5	411.495	-0.250164	0.298936	-0.83685	0.402677	0.999692	DOWN
SOX4	1034.33	-0.135604	0.172222	-0.787377	0.431061	0.999692	DOWN
BLNK	1303.1	-0.125968	0.145876	-0.86353	0.387846	0.999692	DOWN
LOC112445965	125.249	-0.0642236	0.186334	-0.34467	0.730343	0.999692	DOWN
ERCC4	1433.42	-0.028578	0.121225	-0.235743	0.813632	0.999692	DOWN
TYROBP	18278.8	-0.0977179	0.158602	-0.616121	0.537815	0.999692	DOWN
OSBPL6	349.438	-0.207693	0.1925	-1.07892	0.280621	0.999692	DOWN
OSBPL2	9063.54	-0.00570731	0.0724975	-0.0787242	0.937252	0.999692	DOWN
LOC112442827	21.7229	-0.315008	0.245951	-1.28077	0.200274	0.999692	DOWN
CCDC28B	542.097	-0.0538619	0.200666	-0.268416	0.788379	0.999692	DOWN
LOC534155	1364.63	-0.0157967	0.0978281	-0.161474	0.87172	0.999692	DOWN
ADGRB2	133.85	-0.312842	0.294238	-1.06323	0.287679	0.999692	DOWN
LOC100335404	61.7017	-0.0262853	0.302294	-0.0869527	0.930709	0.999692	DOWN
LOC107131571	4.04672	-0.0583782	1.638	-0.0356399	0.97157	0.999692	DOWN
SPRY4	88.1117	-0.0557376	0.310888	-0.179285	0.857714	0.999692	DOWN
CCDC6	2076.93	-0.083325	0.0815435	-1.02185	0.306853	0.999692	DOWN
NEK1	519.092	-0.00960166	0.134485	-0.0713959	0.943083	0.999692	DOWN
GDI1	18092.7	-0.0389849	0.0768749	-0.507121	0.61207	0.999692	DOWN
NUP155	1095.08	-0.00532263	0.103545	-0.0514041	0.959004	0.999692	DOWN
PRPS2	523.37	-0.0487372	0.117835	-0.413606	0.679163	0.999692	DOWN
BARD1	179.414	-0.334542	0.186276	-1.79595	0.0725022	0.999692	DOWN
LOC101904642	322.99	-0.0985988	0.151929	-0.648978	0.516353	0.999692	DOWN
SERBP1	11809.8	-0.0679452	0.0857495	-0.792369	0.428145	0.999692	DOWN
SMCO4	1201.99	-0.247469	0.147647	-1.67608	0.0937216	0.999692	DOWN
NUP43	789.867	-0.00243088	0.128264	-0.0189522	0.984879	0.999692	DOWN
LOC782776	42075.2	-0.175669	0.228654	-0.768274	0.442325	0.999692	DOWN
STOML1	1831.22	-0.200115	0.147901	-1.35303	0.176046	0.999692	DOWN
LOC107132832	54.4248	-0.130335	0.352974	-0.369248	0.711943	0.999692	DOWN
SRP54	2315.36	-0.122062	0.0853471	-1.43018	0.152665	0.999692	DOWN
MYH14	2232.4	-0.190101	0.240861	-0.789253	0.429964	0.999692	DOWN
AXIN2	2776.33	-0.0434845	0.147237	-0.295337	0.767736	0.999692	DOWN
EGR3	167.523	-0.290318	0.185579	-1.56438	0.117727	0.999692	DOWN
LCN9	4.15665	-0.336165	1.41885	-0.236929	0.812712	0.999692	DOWN
LCN2	521.554	-0.238793	0.190264	-1.25506	0.209457	0.999692	DOWN
SSPO	2323.42	-0.0989271	0.143709	-0.688386	0.49121	0.999692	DOWN
CDC42BPG	1395.2	-0.0650954	0.100194	-0.649692	0.515891	0.999692	DOWN
RFTN1	7178.56	-0.0347477	0.0748252	-0.464385	0.642372	0.999692	DOWN
PIF1	72.7824	-0.368357	0.282176	-1.30542	0.191751	0.999692	DOWN
TMSB15B	109.042	-0.144496	0.291907	-0.495008	0.620595	0.999692	DOWN
LOC100337168	129.553	-0.192332	0.244276	-0.787356	0.431073	0.999692	DOWN
LAT2	11228.2	-0.103504	0.105711	-0.979117	0.327522	0.999692	DOWN
DCAKD	205.031	-0.111387	0.154003	-0.723277	0.46951	0.999692	DOWN
LOC101903590	115.152	-0.291629	0.176273	-1.65442	0.098043	0.999692	DOWN
LOC104973427	888.268	-0.161943	0.180973	-0.894849	0.370868	0.999692	DOWN
SRM	720.475	-0.0932174	0.13903	-0.670483	0.50255	0.999692	DOWN
COX6A2	77.0177	-0.0625352	0.257358	-0.242989	0.808014	0.999692	DOWN
CCL5	8516.23	-0.173012	0.301085	-0.574627	0.565544	0.999692	DOWN
CCL3	136.515	-0.165695	0.216133	-0.766634	0.443299	0.999692	DOWN
DNASE2	3587.54	-0.20856	0.123279	-1.69177	0.0906899	0.999692	DOWN
DHX37	2468.37	-0.154394	0.0885224	-1.74412	0.081138	0.999692	DOWN
DHX34	3803.89	-0.0407072	0.122569	-0.332117	0.739801	0.999692	DOWN
IPO5	1391.31	-0.0512605	0.123447	-0.415243	0.677964	0.999692	DOWN
IPO8	3304.83	-0.0397326	0.104286	-0.380998	0.703205	0.999692	DOWN
LOC112442046	15.3331	-0.443995	0.719599	-0.617004	0.537232	0.999692	DOWN
GP5	50.4195	-0.0675755	0.432718	-0.156165	0.875903	0.999692	DOWN
DUSP12	1046.23	-0.0815433	0.10258	-0.794926	0.426657	0.999692	DOWN
DUSP15	126.626	-0.230543	0.275795	-0.835924	0.403197	0.999692	DOWN
SPATS2	781.989	-0.112709	0.144017	-0.782606	0.433858	0.999692	DOWN
SOWAHD	3161.18	-0.127096	0.135899	-0.935222	0.349674	0.999692	DOWN
BOLA3	181.943	-0.0327077	0.305839	-0.106944	0.914833	0.999692	DOWN
ASCL2	100.479	-0.0177849	0.285341	-0.0623286	0.950301	0.999692	DOWN
PNPLA7	1297.25	-0.108853	0.135554	-0.80302	0.421963	0.999692	DOWN
F2R	5768.18	-0.0762305	0.119469	-0.638077	0.523423	0.999692	DOWN
MCM10	168.968	-0.262059	0.222844	-1.17597	0.239606	0.999692	DOWN
TMPRSS2	114.675	-0.525477	0.390432	-1.34589	0.178339	0.999692	DOWN
LOC789503	140.131	-0.674256	0.453254	-1.48759	0.13686	0.999692	DOWN
LEO1	1004.09	-0.241336	0.134342	-1.79644	0.0724247	0.999692	DOWN
ALAD	763.872	-0.082054	0.189788	-0.432347	0.66549	0.999692	DOWN
UNG	1623.72	-0.156304	0.114436	-1.36586	0.171982	0.999692	DOWN
PTCH1	372.299	-0.248981	0.226433	-1.09958	0.271515	0.999692	DOWN
GIMAP8	29191.8	-0.12028	0.101054	-1.19026	0.233945	0.999692	DOWN
PANX1	2256.26	-0.0433681	0.103192	-0.420267	0.67429	0.999692	DOWN
PRODH	9408.18	-0.0274978	0.1532	-0.17949	0.857553	0.999692	DOWN
PUS7	226.087	-0.276013	0.191022	-1.44493	0.148478	0.999692	DOWN
EBI3	534.141	-0.0809283	0.188102	-0.430235	0.667024	0.999692	DOWN
COQ2	1886.82	-0.069028	0.0929738	-0.742445	0.457817	0.999692	DOWN
LOC101908235	602.93	-0.0310285	0.218678	-0.141891	0.887166	0.999692	DOWN
CDCA5	343.095	-0.18649	0.168419	-1.1073	0.268163	0.999692	DOWN
CDCA7	6140.28	-0.107706	0.0859208	-1.25355	0.210006	0.999692	DOWN
SMARCAL1	2023.16	-0.0270268	0.0626603	-0.431322	0.666234	0.999692	DOWN
SLC31A2	1414.44	-0.0643501	0.113624	-0.566343	0.57116	0.999692	DOWN
LOC618831	65.2447	-0.467233	0.427064	-1.09406	0.273929	0.999692	DOWN
PIK3R2	1456.41	-0.10519	0.104473	-1.00686	0.314002	0.999692	DOWN
ELP1	1083.65	-0.0505955	0.0957657	-0.528326	0.597273	0.999692	DOWN
KLF5	734.697	-0.13011	0.131942	-0.986116	0.324076	0.999692	DOWN
ZMYM4	947.129	-0.13946	0.155807	-0.895086	0.370741	0.999692	DOWN
TAF4B	337.891	-0.178739	0.164825	-1.08442	0.27818	0.999692	DOWN
PML	14132.6	-0.0268222	0.0780686	-0.343572	0.731168	0.999692	DOWN
TCP11L2	7187.6	-0.0241584	0.0917366	-0.263345	0.792285	0.999692	DOWN
PRSS57	140.701	-0.309599	0.245204	-1.26262	0.206726	0.999692	DOWN
LOC100847268	4.76423	-1.54359	1.1802	-1.3079	0.190906	0.999692	DOWN
NCMAP	391.402	-0.296661	0.215237	-1.3783	0.16811	0.999692	DOWN
CEP55	119.79	-0.249292	0.198177	-1.25793	0.208417	0.999692	DOWN
LOC112442321	1523.3	-0.181864	0.187385	-0.970536	0.331779	0.999692	DOWN
EED	2447.03	-0.0505733	0.0541276	-0.934335	0.350131	0.999692	DOWN
HERC6	5194.2	-0.303955	0.170037	-1.78759	0.0738428	0.999692	DOWN
MRPL30	342.903	-0.0813726	0.1565	-0.519953	0.603097	0.999692	DOWN
TMEM225B	1158.67	-0.0658079	0.111599	-0.58968	0.555405	0.999692	DOWN
HS3ST1	422.425	-0.180036	0.151939	-1.18493	0.236047	0.999692	DOWN
MMRN2	174.293	-0.165163	0.367165	-0.449832	0.652831	0.999692	DOWN
MTF2	1411.61	-0.0211393	0.117435	-0.180009	0.857146	0.999692	DOWN
WC1-10	308.285	-0.0629532	0.297302	-0.211749	0.832303	0.999692	DOWN
GRAMD2B	2999.18	-0.103724	0.0675022	-1.53661	0.12439	0.999692	DOWN
GPRIN3	2143.82	-0.144463	0.142352	-1.01483	0.310187	0.999692	DOWN
ADSL	4593.72	-0.109604	0.0726816	-1.508	0.131556	0.999692	DOWN
ZNF354C	40.5392	-0.497375	0.375547	-1.3244	0.185369	0.999692	DOWN
INSL3	51.8448	-0.402734	0.259718	-1.55066	0.120983	0.999692	DOWN
SMN2	564.488	-0.0898326	0.092787	-0.968159	0.332965	0.999692	DOWN
PSTPIP1	18732.9	-0.00517539	0.114454	-0.0452179	0.963934	0.999692	DOWN
RSL1D1	1553.28	-0.115348	0.0954421	-1.20856	0.22683	0.999692	DOWN
PRKRIP1	853.72	-0.0938485	0.0701078	-1.33863	0.180691	0.999692	DOWN
IDE	1319.29	-0.0372582	0.112202	-0.332063	0.739842	0.999692	DOWN
UTP4	687.276	-0.170354	0.107972	-1.57776	0.114622	0.999692	DOWN
LOC112443199	43.347	-0.20924	0.328814	-0.636349	0.524549	0.999692	DOWN
LOC101901948	3115.18	-0.126247	0.162374	-0.777506	0.43686	0.999692	DOWN
PARP1	7875.93	-0.0915312	0.0800755	-1.14306	0.253013	0.999692	DOWN
TWIST2	66.4676	-0.0135727	0.314475	-0.0431599	0.965574	0.999692	DOWN
C11H9orf78	2022.64	-0.0215791	0.0650778	-0.331589	0.7402	0.999692	DOWN
LOC101906009	403.968	-0.0149251	0.208279	-0.0716589	0.942873	0.999692	DOWN
CHTF18	294.688	-0.132286	0.181237	-0.729909	0.465446	0.999692	DOWN
LOC511353	510.069	-0.591975	0.390267	-1.51684	0.129306	0.999692	DOWN
KIAA1551	7687.87	-0.408776	0.226913	-1.80147	0.0716292	0.999692	DOWN
CD79B	10572.1	-0.196358	0.165831	-1.18409	0.236379	0.999692	DOWN
LCMT1	1434.97	-0.0824058	0.109145	-0.75501	0.450243	0.999692	DOWN
VPS36	1832.63	-0.0962067	0.0903249	-1.06512	0.286822	0.999692	DOWN
RAB7B	526.985	-0.0203985	0.198883	-0.102565	0.918308	0.999692	DOWN
HP1BP3	6596.17	-0.0496796	0.0679243	-0.731397	0.464537	0.999692	DOWN
LYRM2	82.4812	-0.441755	0.257125	-1.71805	0.0857868	0.999692	DOWN
QTRT2	408.958	-0.170898	0.131607	-1.29855	0.1941	0.999692	DOWN
CDC42EP1	68.4812	-0.0208583	0.427583	-0.0487818	0.961093	0.999692	DOWN
CREBL2	3502.3	-0.0230183	0.0875749	-0.262841	0.792673	0.999692	DOWN
SLC25A53	728.688	-0.117383	0.0987594	-1.18858	0.234605	0.999692	DOWN
TBC1D8	6508.24	-0.0219793	0.0954807	-0.230197	0.817939	0.999692	DOWN
CCT8	3688.02	-0.108764	0.0658025	-1.65288	0.0983544	0.999692	DOWN
STRBP	3764.23	-0.0903274	0.144823	-0.62371	0.532818	0.999692	DOWN
PLPBP	1283.23	-0.0183956	0.0804368	-0.228696	0.819105	0.999692	DOWN
RAP1GDS1	3455.77	-0.0441046	0.0795284	-0.554577	0.579184	0.999692	DOWN
PBK	74.0409	-0.327727	0.280252	-1.1694	0.242242	0.999692	DOWN
KLHL6	1439.23	-0.0867008	0.0962303	-0.900972	0.367603	0.999692	DOWN
MSH2	1315.05	-0.0978672	0.131599	-0.743675	0.457073	0.999692	DOWN
CCDC80	25.098	-0.492502	0.52099	-0.945319	0.344496	0.999692	DOWN
NFE2	42714.8	-0.0764874	0.18317	-0.417577	0.676256	0.999692	DOWN
C7H19orf38	2131.13	-0.0278848	0.144927	-0.192406	0.847424	0.999692	DOWN
MPHOSPH10	228.023	-0.201493	0.185069	-1.08874	0.276266	0.999692	DOWN
LPAR3	154.365	-0.167899	0.22559	-0.744267	0.456715	0.999692	DOWN
NKAPD1	616.704	-0.160027	0.134358	-1.19106	0.233632	0.999692	DOWN
TRIM34	3681.38	-0.0756109	0.129588	-0.58347	0.559577	0.999692	DOWN
EVA1B	883.191	-0.22971	0.185951	-1.23533	0.216709	0.999692	DOWN
PABPC1L2A-2	177.818	-0.00220535	0.137578	-0.0160298	0.987211	0.999692	DOWN
FCER1A	284.491	-0.00101212	0.174803	-0.00579003	0.99538	0.999692	DOWN
CSNK2A1	3121.21	-0.0628716	0.0591219	-1.06342	0.28759	0.999692	DOWN
ITK	5092.85	-0.0242944	0.0971533	-0.250063	0.802539	0.999692	DOWN
CXCL12	356.723	-0.311122	0.263159	-1.18226	0.237104	0.999692	DOWN
PILRA	7822.37	-0.0396225	0.125683	-0.315259	0.752565	0.999692	DOWN
PIK3AP1	7704.13	-0.120069	0.0894002	-1.34305	0.179254	0.999692	DOWN
KCNQ5	1303.53	-0.0878321	0.14026	-0.62621	0.531177	0.999692	DOWN
ADGRL1	3188.22	-0.12478	0.164174	-0.760049	0.447226	0.999692	DOWN
KDM1A	2524.36	-0.0531947	0.069842	-0.761643	0.446273	0.999692	DOWN
PLEKHF2	4624.34	-0.156534	0.093083	-1.68166	0.0926343	0.999692	DOWN
OIP5	111.454	-0.398125	0.237619	-1.67548	0.093841	0.999692	DOWN
SORBS1	354.519	-0.00275501	0.173236	-0.0159032	0.987312	0.999692	DOWN
LOC101906134	59.4855	-0.340956	0.2172	-1.56978	0.116467	0.999692	DOWN
FRMD6	1337.35	-0.041693	0.152455	-0.273477	0.784486	0.999692	DOWN
PELI1	4153.11	-0.0724638	0.095961	-0.755138	0.450166	0.999692	DOWN
FBLIM1	13.1774	-1.02049	0.737602	-1.38352	0.166506	0.999692	DOWN
KNTC1	181.265	-0.315471	0.202274	-1.55963	0.118848	0.999692	DOWN
FAM3C	782.027	-0.0946934	0.126699	-0.747387	0.45483	0.999692	DOWN
TMCC3	310.451	-0.236273	0.21579	-1.09492	0.27355	0.999692	DOWN
ENO3	1756.42	-0.0326553	0.159996	-0.204101	0.838274	0.999692	DOWN
LGR4	323.229	-0.17673	0.261325	-0.676285	0.498859	0.999692	DOWN
RRAS2	1841.81	-0.113811	0.100684	-1.13038	0.258317	0.999692	DOWN
RRP1B	2244.93	-0.0337472	0.0955782	-0.353085	0.724025	0.999692	DOWN
RRP15	308.735	-0.148584	0.121338	-1.22455	0.220746	0.999692	DOWN
RRP12	3700.48	-0.0327379	0.0985804	-0.332094	0.739818	0.999692	DOWN
HSDL2	581.885	-0.0111937	0.119706	-0.0935099	0.925498	0.999692	DOWN
C8H9orf85	67.3335	-0.195215	0.225751	-0.864734	0.387185	0.999692	DOWN
HSPH1	1217.05	-0.219699	0.135397	-1.62263	0.104668	0.999692	DOWN
SEMA4D	32410.7	-0.108123	0.115737	-0.934206	0.350198	0.999692	DOWN
TP53	6447.02	-0.0275397	0.0699295	-0.393821	0.693713	0.999692	DOWN
EMP3	17556.3	-0.020811	0.143065	-0.145465	0.884344	0.999692	DOWN
TMEM53	165.466	-0.0781221	0.171492	-0.455544	0.648718	0.999692	DOWN
IBTK	1169.05	-0.0947416	0.137156	-0.690759	0.489717	0.999692	DOWN
GZMB	2156.36	-0.0633467	0.237215	-0.267044	0.789435	0.999692	DOWN
GPX4	3042.89	-0.108939	0.149786	-0.727296	0.467044	0.999692	DOWN
DDX10	283.241	-0.215748	0.167091	-1.2912	0.196634	0.999692	DOWN
LOC112445988	1072.75	-0.0557254	0.114201	-0.487957	0.62558	0.999692	DOWN
CHEK1	166.683	-0.319832	0.212099	-1.50794	0.13157	0.999692	DOWN
LOC112443201	2215.37	-0.453063	0.297101	-1.52495	0.127273	0.999692	DOWN
XPO5	2839.96	-0.125419	0.102531	-1.22323	0.221242	0.999692	DOWN
XPOT	3021.04	-0.0866771	0.0822997	-1.05319	0.292255	0.999692	DOWN
WEE1	928.806	-0.0416788	0.102656	-0.406005	0.684739	0.999692	DOWN
LOC112442540	15.6749	-0.485255	0.545181	-0.890081	0.373422	0.999692	DOWN
LOC112445044	350.809	-0.154348	0.16513	-0.934706	0.34994	0.999692	DOWN
NOC3L	457.717	-0.205679	0.127611	-1.61176	0.107013	0.999692	DOWN
LOC515828	3869.82	-0.031491	0.14339	-0.219618	0.826169	0.999692	DOWN
TRIM47	1511.63	-0.0150268	0.182817	-0.0821957	0.934491	0.999692	DOWN
SEC31B	367.624	-0.100322	0.115441	-0.869031	0.38483	0.999692	DOWN
AKR1B1	725.782	-0.200668	0.161962	-1.23898	0.215353	0.999692	DOWN
HDHD3	2362.7	-0.0608101	0.131016	-0.464144	0.642545	0.999692	DOWN
TRMT12	1220.91	-0.0154811	0.0726368	-0.213131	0.831225	0.999692	DOWN
RAP2B	7917.6	-0.0409748	0.0624336	-0.656295	0.511634	0.999692	DOWN
SP100	4212.16	-0.101805	0.126469	-0.804979	0.420832	0.999692	DOWN
CARMIL2	5425.71	-0.0832174	0.085702	-0.971009	0.331544	0.999692	DOWN
HDAC1	10232.3	-0.0462945	0.050706	-0.912998	0.361243	0.999692	DOWN
XCL2	162.733	-0.134733	0.331864	-0.405989	0.684751	0.999692	DOWN
THOP1	1175.16	-0.111967	0.104349	-1.07301	0.283267	0.999692	DOWN
KHK	1643.55	-0.065357	0.153171	-0.426693	0.669603	0.999692	DOWN
UCHL1	457.4	-0.218661	0.219356	-0.99683	0.318847	0.999692	DOWN
UCHL5	935.899	-0.138158	0.0944657	-1.46252	0.143599	0.999692	DOWN
OXCT1	1332.7	-0.0169868	0.098538	-0.172388	0.863133	0.999692	DOWN
PLTP	343.717	-0.0867672	0.159003	-0.545695	0.585275	0.999692	DOWN
MIS18A	122.508	-0.275003	0.200603	-1.37088	0.170412	0.999692	DOWN
UBA2	2367.35	-0.0865618	0.109279	-0.79212	0.428291	0.999692	DOWN
RAD54L	205.372	-0.232445	0.16246	-1.43079	0.152491	0.999692	DOWN
EPRS	2768.11	-0.189898	0.123723	-1.53486	0.124819	0.999692	DOWN
ZDHHC18	20740.9	-0.0178328	0.11642	-0.153176	0.878259	0.999692	DOWN
STK24	10355.7	-0.0217049	0.0569531	-0.381102	0.703128	0.999692	DOWN
ERBB2	2428.07	-0.301432	0.21796	-1.38297	0.166674	0.999692	DOWN
G0S2	79.7039	-0.658599	0.432014	-1.52449	0.127388	0.999692	DOWN
LOC104975044	55.1207	-0.396599	0.264951	-1.49688	0.134425	0.999692	DOWN
TSPAN11	82.2045	-0.146859	0.30906	-0.475181	0.634658	0.999692	DOWN
NOP9	1574.92	-0.0164103	0.0767135	-0.213917	0.830612	0.999692	DOWN
BCAS4	1869.13	-0.0847425	0.173949	-0.487168	0.626139	0.999692	DOWN
LOC101904667	212.015	-0.107066	0.167285	-0.640022	0.522158	0.999692	DOWN
SIRPB1	3257.47	-0.243861	0.191699	-1.2721	0.203338	0.999692	DOWN
COX10	848.64	-0.0699701	0.0846675	-0.82641	0.408571	0.999692	DOWN
COX18	98.1718	-0.0542984	0.202331	-0.268364	0.788419	0.999692	DOWN
WC1.3	3789.98	-0.198472	0.247045	-0.803382	0.421754	0.999692	DOWN
ITGA6	2881.84	-0.0365733	0.124462	-0.293852	0.768871	0.999692	DOWN
PJA1	690.823	-0.128862	0.110226	-1.16907	0.242376	0.999692	DOWN
SUZ12	1504.68	-0.143508	0.154096	-0.931289	0.351704	0.999692	DOWN
DHX58	3427.18	-0.193359	0.156223	-1.23772	0.215821	0.999692	DOWN
CIP2A	356.08	-0.286343	0.230877	-1.24024	0.214886	0.999692	DOWN
MSMB	48.3422	-0.20125	0.68893	-0.292119	0.770196	0.999692	DOWN
HCK	19950.3	-0.0693394	0.123242	-0.562628	0.573688	0.999692	DOWN
LOC112448072	7.26544	-0.213	0.758786	-0.280711	0.778932	0.999692	DOWN
FXYD7	279.79	-0.0581489	0.165625	-0.351088	0.725522	0.999692	DOWN
USP14	758.597	-0.112761	0.120215	-0.937995	0.348247	0.999692	DOWN
AK7	116.171	-0.154129	0.326266	-0.472402	0.63664	0.999692	DOWN
LOC112447366	208.059	-0.128063	0.161273	-0.794074	0.427152	0.999692	DOWN
SLC41A1	1551.58	-0.0759474	0.101671	-0.74699	0.45507	0.999692	DOWN
PPP1R1A	26.553	-0.826628	0.565427	-1.46195	0.143754	0.999692	DOWN
SOCS4	877.668	-0.160837	0.163829	-0.981735	0.32623	0.999692	DOWN
SMC2	507.189	-0.371804	0.237549	-1.56517	0.117543	0.999692	DOWN
LOC782688	376.415	-0.00597477	0.0940701	-0.063514	0.949357	0.999692	DOWN
LOC100335205	4066.21	-0.203682	0.17473	-1.1657	0.243737	0.999692	DOWN
RAB24	7201.38	-0.0251685	0.0972427	-0.258821	0.795773	0.999692	DOWN
SHCBP1	372.124	-0.210484	0.186401	-1.12919	0.258816	0.999692	DOWN
LST1	7324.29	-0.0128764	0.130604	-0.0985917	0.921462	0.999692	DOWN
DIRC2	403.841	-0.091794	0.117556	-0.780855	0.434888	0.999692	DOWN
NDUFB2	1616.72	-0.134483	0.0975092	-1.37918	0.167839	0.999692	DOWN
LRPPRC	1585.98	-0.097765	0.133098	-0.734535	0.462623	0.999692	DOWN
TGIF2	1110.18	-0.0706805	0.110825	-0.637766	0.523626	0.999692	DOWN
LOC101906999	4.64989	-0.381251	1.28591	-0.296483	0.766861	0.999692	DOWN
FKBP5	3677.26	-0.0035823	0.104891	-0.0341527	0.972755	0.999692	DOWN
IARS	2251.66	-0.142328	0.116827	-1.21828	0.223116	0.999692	DOWN
DST	3880.23	-0.125566	0.200014	-0.627785	0.530145	0.999692	DOWN
MDK	737.73	-0.0214936	0.15396	-0.139605	0.888972	0.999692	DOWN
MCM3	2928.63	-0.108226	0.0784921	-1.37881	0.167953	0.999692	DOWN
IFI44L	1221.43	-0.232453	0.131487	-1.76787	0.0770819	0.999692	DOWN
CGREF1	385.364	-0.0364714	0.131179	-0.278027	0.780992	0.999692	DOWN
LOC787904	3.46258	-0.821848	1.40507	-0.584918	0.558603	0.999692	DOWN
LOC104975445	89.6324	-0.112255	0.218311	-0.514198	0.607114	0.999692	DOWN
LOC615278	2376.07	-0.0403612	0.0666217	-0.605827	0.544629	0.999692	DOWN
CNTNAP1	1003.34	-0.0085837	0.193803	-0.044291	0.964672	0.999692	DOWN
GALNT7	3305.19	-0.0915471	0.144782	-0.63231	0.527184	0.999692	DOWN
CTSA	10829.1	-0.0906159	0.0832593	-1.08836	0.276437	0.999692	DOWN
ARHGAP19	944.015	-0.147188	0.0958743	-1.53522	0.12473	0.999692	DOWN
OAS1Y	2454.81	-0.679556	0.390596	-1.73979	0.0818956	0.999692	DOWN
PLAU	2066.44	-0.112119	0.0991785	-1.13048	0.258273	0.999692	DOWN
CDK14	416.065	-0.186756	0.152534	-1.22436	0.220818	0.999692	DOWN
ZNF140	271.589	-0.112065	0.178248	-0.628702	0.529544	0.999692	DOWN
PARP10	10371	-0.130355	0.0945553	-1.37862	0.168013	0.999692	DOWN
RPRD1B	1713.79	-0.0025765	0.0720287	-0.0357705	0.971465	0.999692	DOWN
TCF3	9938.58	-0.0424598	0.0893013	-0.475467	0.634454	0.999692	DOWN
TCF7	24183	-0.00241176	0.0968034	-0.024914	0.980124	0.999692	DOWN
NFKBIA	8626.89	-0.0549453	0.116	-0.473666	0.635738	0.999692	DOWN
ECT2	150.009	-0.506883	0.335887	-1.50909	0.131276	0.999692	DOWN
DNMT1	4011.62	-0.112787	0.0797511	-1.41424	0.157292	0.999692	DOWN
EIF5	9774.07	-0.0798211	0.0840765	-0.949387	0.342424	0.999692	DOWN
LOC100849587	58.6728	-0.350334	0.369629	-0.947798	0.343232	0.999692	DOWN
SNHG4	320.719	-0.151187	0.16514	-0.915509	0.359924	0.999692	DOWN
GTSE1	434.792	-0.123997	0.123424	-1.00464	0.31507	0.999692	DOWN
IFT80	461.623	-0.106816	0.166636	-0.641014	0.521513	0.999692	DOWN
F2RL2	177.987	-0.00544226	0.168703	-0.0322595	0.974265	0.999692	DOWN
TRMT6	459.839	-0.0315545	0.155006	-0.203569	0.83869	0.999692	DOWN
DYRK2	8812.17	-0.0203173	0.105251	-0.193037	0.84693	0.999692	DOWN
LOC107131271	363.513	-0.260012	1.97467	-0.131673	0.895243	0.999692	DOWN
CD8A	3614.69	-0.0523428	0.145304	-0.360229	0.718676	0.999692	DOWN
LOC112446438	46.3446	-0.422573	0.260079	-1.62479	0.104208	0.999692	DOWN
CHD4	21287.3	-0.0539033	0.0666769	-0.808426	0.418845	0.999692	DOWN
CHD3	22819.9	-0.0400219	0.0914358	-0.437705	0.6616	0.999692	DOWN
AMN1	1451.04	-0.0903534	0.136886	-0.660064	0.509213	0.999692	DOWN
LMNB2	2532.3	-0.0820795	0.0633937	-1.29476	0.195403	0.999692	DOWN
FBXW5	5272.54	-0.0280922	0.100431	-0.279717	0.779695	0.999692	DOWN
LOC524576	1067	-0.218572	0.251036	-0.870679	0.383929	0.999692	DOWN
FAM20A	325.108	-0.186966	0.178027	-1.05021	0.293621	0.999692	DOWN
RCC1	896.248	-0.0714173	0.100748	-0.70887	0.478405	0.999692	DOWN
ZNF280B	468.542	-0.17367	0.134278	-1.29336	0.195886	0.999692	DOWN
MRPL19	487.513	-0.204551	0.117369	-1.7428	0.0813682	0.999692	DOWN
UBE2K	3992.29	-0.0608106	0.0647832	-0.938679	0.347895	0.999692	DOWN
TMEM123	6047.32	-0.190398	0.158374	-1.20221	0.229282	0.999692	DOWN
SMARCE1	3272.66	-0.0878399	0.076032	-1.1553	0.247967	0.999692	DOWN
KIAA0930	9133.22	-0.0178966	0.103977	-0.17212	0.863343	0.999692	DOWN
SENP7	1826.52	-0.156792	0.159063	-0.985728	0.324267	0.999692	DOWN
TADA3	7450.6	-0.019697	0.0910023	-0.216445	0.828641	0.999692	DOWN
C29H11orf95	1693.42	-0.137861	0.143825	-0.958534	0.337793	0.999692	DOWN
CDT1	739.855	-0.241097	0.136668	-1.76411	0.0777137	0.999692	DOWN
SLC11A1	6992.8	-0.021761	0.141736	-0.153532	0.877979	0.999692	DOWN
NCR1	1798.49	-0.0518273	0.22225	-0.233194	0.815611	0.999692	DOWN
LOC509810	421.54	-0.0319031	0.128435	-0.248398	0.803826	0.999692	DOWN
SMC4	1261.49	-0.337693	0.213084	-1.58479	0.113014	0.999692	DOWN
CCK	21.0351	-0.269961	1.07006	-0.252285	0.800821	0.999692	DOWN
PMEPA1	8612.28	-0.0566227	0.079934	-0.708368	0.478717	0.999692	DOWN
GNL3	916.808	-0.14206	0.13604	-1.04425	0.296369	0.999692	DOWN
PSIP1	2995.76	-0.216562	0.134452	-1.6107	0.107245	0.999692	DOWN
KCNIP3	104.171	-0.206249	0.271132	-0.760694	0.44684	0.999692	DOWN
PI4K2A	3161.77	-0.0203613	0.0834468	-0.244003	0.807228	0.999692	DOWN
MAP4K2	13914.3	-0.0449327	0.0718741	-0.625158	0.531867	0.999692	DOWN
LOC786942	37.3841	-0.726431	0.706729	-1.02788	0.304007	0.999692	DOWN
ADAM15	4522.58	-0.0177222	0.149544	-0.118508	0.905665	0.999692	DOWN
LOC407201	110.298	-0.163053	0.371688	-0.438682	0.660892	0.999692	DOWN
SLC16A10	64.9169	-0.0969472	0.3066	-0.316201	0.75185	0.999692	DOWN
SLC16A11	779.28	-0.229355	0.143312	-1.60039	0.109512	0.999692	DOWN
MMP28	973.461	-0.170203	0.198076	-0.859278	0.390187	0.999692	DOWN
CMPK2	1743.16	-0.137367	0.166827	-0.823406	0.410277	0.999692	DOWN
BLK	4250.52	-0.14151	0.160468	-0.881857	0.377854	0.999692	DOWN
EXOSC8	436.095	-0.0604788	0.123551	-0.489505	0.624484	0.999692	DOWN
YPEL3	20533.7	-0.0277887	0.106993	-0.259723	0.795077	0.999692	DOWN
TFAP4	327.874	-0.206189	0.132742	-1.5533	0.120351	0.999692	DOWN
PYCARD	3242.1	-0.0739851	0.167172	-0.442569	0.658078	0.999692	DOWN
KIF14	131.883	-0.17546	0.231316	-0.758528	0.448135	0.999692	DOWN
FCHSD2	2127.27	-0.161521	0.110078	-1.46733	0.142287	0.999692	DOWN
LOC101904520	792.777	-0.0838622	0.134975	-0.621316	0.534392	0.999692	DOWN
HAUS1	621.446	-0.116203	0.0986735	-1.17765	0.238937	0.999692	DOWN
C2CD3	278.792	-0.152598	0.220744	-0.691292	0.489382	0.999692	DOWN
SLC7A5	3130.4	-0.0287543	0.102477	-0.280592	0.779023	0.999692	DOWN
CERS6	1021.47	-0.120994	0.162217	-0.74588	0.45574	0.999692	DOWN
DNMT3A	8580.01	-0.0321545	0.12251	-0.262465	0.792963	0.999692	DOWN
FARSB	863.291	-0.195705	0.124202	-1.57569	0.115097	0.999692	DOWN
PAICS	3167.38	-0.147535	0.110937	-1.3299	0.183551	0.999692	DOWN
NUPR2	712.234	-0.0424015	0.198511	-0.213597	0.830861	0.999692	DOWN
TRIM5	2102.88	-0.130882	0.112989	-1.15836	0.246717	0.999692	DOWN
CCR7	11104.1	-0.0194242	0.138607	-0.140139	0.88855	0.999692	DOWN
GAR1	1000.94	-0.0330705	0.0898041	-0.368251	0.712686	0.999692	DOWN
ETF1	2791.44	-0.171826	0.099092	-1.734	0.0829177	0.999692	DOWN
LOC101910045	21.1482	-0.0380042	0.286256	-0.132763	0.894381	0.999692	DOWN
LAMA4	130.217	-0.42995	0.382592	-1.12378	0.261106	0.999692	DOWN
VANGL1	449.265	-0.0626157	0.154048	-0.406467	0.684399	0.999692	DOWN
VANGL2	80.653	-0.210652	0.331345	-0.635749	0.52494	0.999692	DOWN
VSTM2L	778.374	-0.0700519	0.192275	-0.364331	0.715611	0.999692	DOWN
LTBR	1948.1	-0.102139	0.125348	-0.814842	0.415163	0.999692	DOWN
GPC2	199.387	-0.220777	0.236998	-0.931559	0.351564	0.999692	DOWN
TOX	1544.35	-0.132117	0.118572	-1.11424	0.265178	0.999692	DOWN
GSPT1	4578.57	-0.0402935	0.0742742	-0.542497	0.587476	0.999692	DOWN
GSC2	98.8252	-0.339792	0.228548	-1.48674	0.137083	0.999692	DOWN
GPM6A	257.023	-0.31045	0.242256	-1.28149	0.20002	0.999692	DOWN
RCN2	1086.14	-0.082178	0.0869705	-0.944895	0.344713	0.999692	DOWN
RCN1	462.945	-0.103898	0.114184	-0.909912	0.362869	0.999692	DOWN
EFHD2	39874.7	-0.0132459	0.113882	-0.116313	0.907405	0.999692	DOWN
LOC112447338	4.49503	-0.851489	1.05039	-0.810642	0.417571	0.999692	DOWN
NUAK2	706.6	-0.0286649	0.11219	-0.255502	0.798335	0.999692	DOWN
ANAPC1	2471.78	-0.0357001	0.0661529	-0.539661	0.589431	0.999692	DOWN
TCF12	1770.5	-0.118735	0.128501	-0.924003	0.355485	0.999692	DOWN
NQO2	1017.79	-0.139378	0.116782	-1.19349	0.232677	0.999692	DOWN
LOC112448168	13.8313	-0.637492	0.428863	-1.48647	0.137155	0.999692	DOWN
THOC1	934.488	-0.093494	0.115993	-0.806033	0.420224	0.999692	DOWN
CYGB	104.674	-0.109246	0.266241	-0.410328	0.681565	0.999692	DOWN
CNR2	2927.47	-0.0270739	0.0867245	-0.312182	0.754902	0.999692	DOWN
RHOBTB2	613.5	-0.0648	0.172526	-0.375595	0.707218	0.999692	DOWN
FANCD2OS	16.0429	-0.273104	0.322472	-0.846909	0.397046	0.999692	DOWN
LOC101905477	167.872	-0.842961	0.605897	-1.39126	0.164146	0.999692	DOWN
PLEKHH1	503.131	-0.130295	0.166572	-0.782211	0.43409	0.999692	DOWN
SYTL3	2355.96	-0.0261566	0.126961	-0.20602	0.836775	0.999692	DOWN
CMBL	491.445	-0.211162	0.173161	-1.21945	0.222672	0.999692	DOWN
ZNF814	554.54	-0.0891391	0.172872	-0.515637	0.606108	0.999692	DOWN
LOC613985	224.197	-0.11082	0.193603	-0.572408	0.567046	0.999692	DOWN
MMACHC	137.346	-0.153942	0.198885	-0.774024	0.438917	0.999692	DOWN
PAK1	2289.25	-0.0345292	0.0660284	-0.522944	0.601013	0.999692	DOWN
TIPARP	3779.85	-0.0994149	0.0936111	-1.062	0.288236	0.999692	DOWN
NINL	423.709	-0.0835537	0.125114	-0.667819	0.504249	0.999692	DOWN
LOC112444917	30.6214	-0.414149	0.342019	-1.2109	0.225935	0.999692	DOWN
LOC100848507	129.39	-0.035025	0.210927	-0.166052	0.868116	0.999692	DOWN
LOC112442074	114.006	-0.179496	0.257575	-0.696867	0.485886	0.999692	DOWN
LOC112447756	301.804	-0.16708	0.186956	-0.893689	0.371488	0.999692	DOWN
HELLS	711.786	-0.172269	0.147525	-1.16773	0.242917	0.999692	DOWN
LOC104974455	82.2496	-0.29035	0.239704	-1.21128	0.225787	0.999692	DOWN
CGAS	223.834	-0.319491	0.186367	-1.71431	0.0864717	0.999692	DOWN
SCRN1	229.892	-0.0349468	0.215935	-0.16184	0.871432	0.999692	DOWN
PCED1B	893.101	-0.150087	0.145261	-1.03323	0.301497	0.999692	DOWN
DPYSL3	279.269	-0.141507	0.338918	-0.417525	0.676294	0.999692	DOWN
TICRR	184.104	-0.307863	0.215879	-1.42609	0.153842	0.999692	DOWN
RBM19	1443.69	-0.00260217	0.0739662	-0.0351806	0.971936	0.999692	DOWN
RTF1	1581.02	-0.0937786	0.123745	-0.757837	0.448549	0.999692	DOWN
NUDT3	25411.3	-0.0100678	0.105914	-0.0950563	0.92427	0.999692	DOWN
LOC112441514	72.2496	-0.314319	0.338908	-0.927446	0.353695	0.999692	DOWN
DAPL1	267.846	-0.310376	0.21651	-1.43354	0.151703	0.999692	DOWN
LOC112448421	44.8573	-0.454963	0.26156	-1.73942	0.0819608	0.999692	DOWN
IL24	19.568	-0.322599	0.367529	-0.877753	0.380078	0.999692	DOWN
LOC520336	1297.29	-0.120684	0.108408	-1.11323	0.26561	0.999692	DOWN
MLLT3	257.996	-0.221557	0.149275	-1.48422	0.137749	0.999692	DOWN
LOC112441494	2807.74	-0.260076	0.187557	-1.38665	0.165548	0.999692	DOWN
TNFRSF1B	21410.4	-0.0100631	0.106354	-0.0946188	0.924618	0.999692	DOWN
MIOX	82.1089	-0.287931	0.265524	-1.08439	0.278192	0.999692	DOWN
LRFN1	2801.21	-0.0199367	0.164206	-0.121413	0.903364	0.999692	DOWN
CD163L1	2282.57	-0.107771	0.205455	-0.524547	0.599898	0.999692	DOWN
SGSH	5136.99	-0.0157608	0.100084	-0.157475	0.874871	0.999692	DOWN
LOC100296627	76.6079	-0.35114	0.280763	-1.25066	0.211057	0.999692	DOWN
GINS1	391.367	-0.187936	0.134479	-1.39751	0.16226	0.999692	DOWN
MTFMT	268.953	-0.138851	0.129872	-1.06914	0.285006	0.999692	DOWN
LOC783362	117.732	-0.870029	0.606547	-1.4344	0.151459	0.999692	DOWN
SLC8B1	7190.77	-0.0397136	0.106294	-0.373621	0.708686	0.999692	DOWN
LOC101905532	137.33	-0.0725243	0.267404	-0.271217	0.786224	0.999692	DOWN
CD248	100.005	-0.339369	0.289564	-1.172	0.241198	0.999692	DOWN
CD247	16068.8	-0.0886808	0.119886	-0.739709	0.459476	0.999692	DOWN
SMPD5	296.697	-0.359142	0.200192	-1.79399	0.0728151	0.999692	DOWN
GPR171	1133.57	-0.111562	0.124656	-0.894961	0.370808	0.999692	DOWN
PRKAA2	22.5385	-0.263709	0.527771	-0.499665	0.617311	0.999692	DOWN
LOC112442623	47.5234	-0.0230154	0.262897	-0.0875452	0.930238	0.999692	DOWN
SPTBN1	24509.7	-0.0429338	0.109944	-0.390505	0.696163	0.999692	DOWN
STIL	89.4009	-0.134152	0.271186	-0.494685	0.620822	0.999692	DOWN
DPF1	5.25843	-0.880003	1.2555	-0.700918	0.483354	0.999692	DOWN
UBXN8	981.35	-0.0145303	0.141623	-0.102599	0.918281	0.999692	DOWN
KIF20A	174.147	-0.280594	0.194471	-1.44286	0.14906	0.999692	DOWN
NOCT	156.075	-0.183922	0.170193	-1.08067	0.279846	0.999692	DOWN
POLD2	1646.49	-0.140138	0.114942	-1.21921	0.222766	0.999692	DOWN
KIF2A	1676.22	-0.140381	0.134004	-1.04759	0.294829	0.999692	DOWN
LOC614269	10.825	-1.53242	0.855189	-1.7919	0.0731484	0.999692	DOWN
EVL	23926.2	-0.0449852	0.0720295	-0.624538	0.532274	0.999692	DOWN
UNC93A	59.4023	-0.0623917	0.448087	-0.13924	0.88926	0.999692	DOWN
VPS45	683.219	-0.104331	0.119951	-0.869781	0.38442	0.999692	DOWN
GPALPP1	1064.78	-0.118504	0.174683	-0.678397	0.49752	0.999692	DOWN
LOC104971363	255.729	-0.308955	0.187176	-1.65061	0.0988179	0.999692	DOWN
CTNNAL1	428.345	-0.0876788	0.15272	-0.574115	0.56589	0.999692	DOWN
FLI1	9500.38	-0.0648369	0.0682	-0.950688	0.341763	0.999692	DOWN
LAX1	1083.01	-0.109242	0.095699	-1.14152	0.253653	0.999692	DOWN
LAMTOR4	3847.09	-0.110379	0.143141	-0.771119	0.440636	0.999692	DOWN
LAMTOR3	2513.35	-0.0595327	0.0673415	-0.884041	0.376674	0.999692	DOWN
LAMTOR1	4989.01	-0.109628	0.135433	-0.809466	0.418247	0.999692	DOWN
LSM12	1477.15	-0.0821393	0.0845381	-0.971624	0.331237	0.999692	DOWN
CFP	9050.75	-0.0044299	0.150043	-0.0295241	0.976447	0.999692	DOWN
FUNDC1	332.286	-0.164656	0.124025	-1.3276	0.18431	0.999692	DOWN
GEMIN6	404.728	-0.073524	0.121531	-0.604981	0.545192	0.999692	DOWN
NHLRC1	544.458	-0.150279	0.188099	-0.798938	0.424326	0.999692	DOWN
PGA5	3571.1	-0.00782889	0.18757	-0.0417384	0.966707	0.999692	DOWN
GPLD1	59.3753	-0.463792	0.532963	-0.870215	0.384183	0.999692	DOWN
DCXR-2	383.693	-0.0801072	0.153502	-0.521863	0.601766	0.999692	DOWN
STAG3	1496.05	-0.100562	0.171007	-0.588056	0.556495	0.999692	DOWN
LOC100301422	9409.27	-0.121954	0.15577	-0.782908	0.433681	0.999692	DOWN
DBF4B	186.489	-0.278148	0.175683	-1.58323	0.113368	0.999692	DOWN
LOC533308	61.9555	-0.0600285	0.231453	-0.259355	0.795361	0.999692	DOWN
TP53BP1	3995.39	-0.0437496	0.0854182	-0.512181	0.608524	0.999692	DOWN
CD68	6218.67	-0.00407061	0.139809	-0.0291156	0.976772	0.999692	DOWN
IGF2BP3	95.6221	-0.335962	0.517955	-0.648631	0.516577	0.999692	DOWN
LOC112448055	303.335	-0.130142	0.208086	-0.625423	0.531693	0.999692	DOWN
OAS2	898.66	-0.714933	0.469906	-1.52144	0.12815	0.999692	DOWN
LOC112448732	28.1283	-0.165777	0.368172	-0.450272	0.652514	0.999692	DOWN
AEBP1	634.889	-0.168316	0.211405	-0.796179	0.425928	0.999692	DOWN
HSPA9	3540.24	-0.0692616	0.0783676	-0.883803	0.376803	0.999692	DOWN
HSPA2	560.002	-0.0206533	0.131385	-0.157197	0.875089	0.999692	DOWN
OSGEPL1	222.409	-0.203455	0.153404	-1.32627	0.184751	0.999692	DOWN
TRIM25	3370.96	-0.100424	0.104585	-0.960219	0.336945	0.999692	DOWN
TROAP	432.848	-0.17576	0.12213	-1.43912	0.150117	0.999692	DOWN
LRRC8A	2165.78	-0.00252481	0.0669971	-0.0376854	0.969939	0.999692	DOWN
ZCRB1	858.946	-0.153682	0.108227	-1.42	0.155608	0.999692	DOWN
NAAA	4302.55	-0.00752918	0.0819971	-0.0918225	0.926839	0.999692	DOWN
FEN1	1039.89	-0.185785	0.126509	-1.46855	0.141955	0.999692	DOWN
TRIP13	443.922	-0.0393383	0.109461	-0.359383	0.719309	0.999692	DOWN
PPAT	1476.72	-0.0374319	0.0928776	-0.403024	0.686931	0.999692	DOWN
HACD3	548.287	-0.058903	0.105504	-0.5583	0.57664	0.999692	DOWN
TENT5C	2683.09	-0.0532587	0.103753	-0.51332	0.607727	0.999692	DOWN
TPX2	587.869	-0.252415	0.152898	-1.65086	0.0987662	0.999692	DOWN
ACOXL	267.359	-0.236552	0.169861	-1.39262	0.163735	0.999692	DOWN
SMIM19	2640.6	-0.133886	0.0996792	-1.34317	0.179217	0.999692	DOWN
ARAP3	6330.88	-0.104074	0.137866	-0.754892	0.450314	0.999692	DOWN
RFC3	454.562	-0.174954	0.111397	-1.57055	0.116287	0.999692	DOWN
N6AMT1	137.615	-0.166013	0.194561	-0.853271	0.393509	0.999692	DOWN
AMIGO2	578.904	-0.236876	0.166169	-1.42552	0.154008	0.999692	DOWN
TMEM229B	11580.1	-0.0989377	0.129661	-0.76305	0.445433	0.999692	DOWN
AFF3	4426.55	-0.089889	0.140545	-0.639573	0.52245	0.999692	DOWN
SAMSN1	3036.95	-0.242396	0.142264	-1.70384	0.0884108	0.999692	DOWN
PTPRS	1004.26	-0.0178729	0.154559	-0.115638	0.90794	0.999692	DOWN
LOC112449355	22.4981	-0.617323	0.714388	-0.864128	0.387518	0.999692	DOWN
TP53INP2	273.479	-0.0102262	0.10647	-0.0960477	0.923483	0.999692	DOWN
SLC38A5	512.527	-0.225464	0.144506	-1.56024	0.118702	0.999692	DOWN
SLC38A1	5567.77	-0.00542601	0.117923	-0.0460131	0.9633	0.999692	DOWN
MIR2284U	19.7238	-0.0742839	0.278976	-0.266274	0.790028	0.999692	DOWN
LOC100139209	1650.35	-0.0504191	0.179954	-0.280177	0.779342	0.999692	DOWN
TMBIM1	4010.28	-0.00866798	0.126033	-0.0687754	0.945168	0.999692	DOWN
USP10	3656.03	-0.0805169	0.0765173	-1.05227	0.292675	0.999692	DOWN
ARHGEF10	13.6899	-1.20048	0.699704	-1.71569	0.086218	0.999692	DOWN
ARHGEF12	350.495	-0.165781	0.183569	-0.903098	0.366474	0.999692	DOWN
NOC2L	2345.34	-0.0829299	0.0946543	-0.876134	0.380957	0.999692	DOWN
EID1	1502.42	-0.164333	0.10178	-1.61459	0.1064	0.999692	DOWN
KIF18B	311.61	-0.296737	0.204371	-1.45195	0.146516	0.999692	DOWN
LOC101910021	11.7797	-0.873051	0.613408	-1.42328	0.154655	0.999692	DOWN
LOC100849023	26.4911	-0.180364	0.235604	-0.76554	0.44395	0.999692	DOWN
AGER	1776.9	-0.0975403	0.189925	-0.513573	0.607551	0.999692	DOWN
AKR1C4	202.07	-0.0684165	0.249579	-0.274128	0.783986	0.999692	DOWN
POLR3B	742.567	-0.0622185	0.126278	-0.49271	0.622217	0.999692	DOWN
POLR3A	2406.37	-0.179798	0.11031	-1.62993	0.103115	0.999692	DOWN
RASGRP4	9959.37	-0.0375642	0.10726	-0.350217	0.726176	0.999692	DOWN
KCTD14	52.4191	-0.28477	0.263465	-1.08087	0.279756	0.999692	DOWN
[truncated: 247 more rows]
