# Supplementary material for: Blood Transcriptome Analysis of Beef Cow with Different Parity Revealed Candidate Genes and Gene Networks Regulating the Postpartum Diseases
Source: Genes (Basel). 2022 Sep 19;13(9):1671. doi: 10.3390/genes13091671 (PMC9498831; doi:10.3390/genes13091671)
Supplement: Supplementary file 1 [file genes-13-01671-s001.zip › Table S6.xlsx]

## Sheet: Sheet1
Supplementary Table S6. Number of EWSS mapped genes in different periods.
Nulliparous VS. Primiparous	Primiparous VS. Multiparous	Nulliparous VS. Multiparous
Gene_name	Gene_name	Gene_name
HUNK	LOC102180153	TIAM1
ST3GAL6	CBLB	EPHA3
DCBLD2	MORC1	ZBTB20
LOC102180153	SLC35A5	MAATS1
CBLB	STXBP5L	HEG1
MORC1	HEG1	SLC12A8
PHLDB2	SNX4	LOC106502043
SLC35A5	PCYT1A	RUBCN
GRAMD1C	WDR53	TFRC
MAATS1	SENP5	PCYT1A
GSK3B	ATP13A3	TCTEX1D2
STXBP5L	IL1RAP	IL1RAP
HEG1	DGKG	ABCC5
FYTTD1	ABCC5	KLHL6
RUBCN	LOC102188899	LOC102188899
TFRC	ATP11B	RSRC1
PCYT1A	PPM1L	BRWD1
SMCO1	LOC108636207	LOC108636378
ATP13A3	KCNAB1	TRPM2
FGF12	BFSP2	TSPEAR
LPP	TMEM108	MCM3AP
MCF2L2	BRWD1	YBEY
KCNAB1	PCNT	PCNT
BFSP2	MORC3	TDRP
TMEM108	RFTN1	MORC3
ACPP	LOC102184668	HLCS
BRWD1	KLHDC7A	KCNJ6
HSF2BP	ALPL	ANKRD28
LOC108636378	ZBTB40	RFTN1
TRPM2	EPHB2	TBC1D5
LRRC3	NYAP2	LOC102184668
TSPEAR	DOCK10	ALPL
LOC108636554	LOC102181821	TINAGL1
FAM207A	ERBB4	ZBTB8A
MORC3	LOC102188176	PLEKHM3
HLCS	CLASP1	MGAT5
TTC3	MTX2	LRP1B
DYRK1A	OSBPL6	MBD5
HACL1	CCDC141	MTX2
RFTN1	CERKL	TTN
TBC1D5	PPP1R1C	CCDC141
LOC102184668	ZNF804A	MAP3K2
KLHDC7A	FSIP2	LOC102186637
FAM110D	GULP1	BOK
CLASP1	NEMP2	KIF1A
MBD5	IWS1	ASB1
SCN9A	SAP130	LOC106501995
ITGA6	LOC102186637	NGEF
CCDC141	OCA2	LOC102169353
SESTD1	SPP2	HIVEP3
CERKL	CSMD2	EIF2B3
SAP130	SLFNL1	TESK2
FARP2	PIK3R3	LOC102168409
KIF1A	LOC106501971	BEND5
LOC106501995	EPS15	LOC106501971
ERFE	OSBPL9	NRDC
GIGYF2	RAB3B	RAB3B
BMP8A	TCEANC2	HSPB11
RLF	USP24	DAB1
HIVEP3	C8A	FGGY
PTCH2	HOOK1	C3H1orf87
EIF2B3	SGIP1	NFIA
HPDL	LOC102170378	DPYD
TESK2	ST6GALNAC5	FAM78B
PIK3R3	PIGK	CNTNAP2
TRABD2B	NEXN	COPG2
LOC106501971	GIPC2	LOC102168417
EPS15	PTGFR	WASL
NRDC	FNBP1L	CADPS2
RAB3B	DPYD	ADCY1
TCEANC2	EFNA1	ZNF804B
MRPL37	SLC50A1	STEAP4
C3H1orf87	LOC102168221	DOCK4
LOC102170378	LOC102179433	ASZ1
ST6GALNAC5	C3H1orf226	CTTNBP2
PIGK	TMCO1	MAGI2
AK5	DCAF6	CACNA2D1
GIPC2	COPG2	PCLO
PTGFR	UBE2H	OSBPL8
SLC50A1	LOC102168417	LOC108635994
UHMK1	WASL	LOC102190854
TMCO1	CADPS2	SP1
CD247	PPIA	SOAT2
DCAF6	LOC102182195	LOC102177792
GPR161	ADCY1	LOC102190935
CNTNAP2	TNS3	LOC102170668
PPIA	ZNF804B	TUBA1C
LOC106502044	STEAP4	LOC106502096
ADCY1	ADAM22	C1QTNF6
LOC102180455	LOC108635899	CARD10
LOC108635899	AOAH	FGD4
AOAH	DOCK4	RIMKLB
DOCK4	CTTNBP2	LOC102175560
CTTNBP2	NRCAM	ANO2
PTPN12	MAGI2	NTF3
MAGI2	PCLO	TSPAN11
HDAC9	LOC102174202	TSPAN9
COL28A1	HDAC9	B4GALNT3
LOC108635857	NXPH1	ERC1
CDK14	C1GALT1	DMC1
ABCA13	ABCA13	MEI1
PPP1R12A	LOC108635994	TCF20
TMEM5	CBX5	PACSIN2
CLEC6A	HOXC10	SCUBE1
LOC102180291	HOXC12	FBLN1
LOC102178151	SP1	CELSR1
RIMKLB	SOAT2	RRH
A2ML1	FAM19A2	COL25A1
LOC108636062	R3HDM2	MEPE
LOC102175560	LOC102180828	LOC102173650
ANO2	STAT6	TBC1D1
ERC1	TIMELESS	UBE2K
TNRC6B	CS	GABRA4
MKL1	ANKS1B	GABRB1
SERHL2	RFX4	ATP10D
SCUBE1	LARGE1	CNGA1
MPPED1	C1QTNF6	TEC
KIAA1644	ELFN2	USP46
FBLN1	CARD10	CEP135
CELSR1	VWF	KIAA1211
FAM19A5	ANO2	AASDH
ANK2	TSPAN9	LOC102182773
DDIT4L	TEAD4	ADAMTS3
CCDC149	ERC1	USO1
KLF3	MICAL3	CCDC158
LIAS	DMC1	SHROOM3
SHROOM3	SCUBE1	FRAS1
LOC102172613	EFCAB6	TMEM150C
SCD5	KIAA1644	THAP9
THAP9	CELSR1	LIN54
LIN54	SYNPO2	OTOP1
SLC2A9	COL25A1	C1QTNF7
CPLX1	DDIT4L	LOC108636335
PCGF3	BMPR1B	GLRX
MAN2A1	CCDC149	RHOBTB3
FBXL17	TBC1D1	MCTP1
EFNA5	LOC106502192	KIAA0825
LOC106502373	KLF3	FAM172A
LNPEP	TMEM156	EDIL3
ELL2	KLHL5	ATP10B
GLRX	LIAS	CCNJL
MCTP1	UBE2K	FABP6
KIAA0825	LIMCH1	TTC1
FAM172A	GABRA4	MRPL22
ADGRV1	GABRB1	GEMIN5
LOC108636338	ATP10D	SPINK1
WWC1	CNGA1	SPOCK1
ATP10B	TEC	AFF4
TTC1	SGCB	SHROOM1
SGCD	USP46	LOC102171865
HMGXB3	LOC108636224	LOC102171057
FBXO38	LOC102170130	SH3GL1
SPINK13	CEP135	LOC102178529
LOC102171865	KIAA1211	PDE4A
CSNK1G3	AASDH	LOC102185171
LOC102178529	LOC102182773	LOC102178623
DNM2	LOC108636280	LOC108636626
CARM1	ADAMTS3	SAXO1
LOC108636441	CCDC158	RIC1
LOC102170412	SCD5	GNA14
ADGRE2	SEC31A	UNC13B
CHERP	LIN54	LOC106502417
MSRA	PTPN13	DOCK5
EXTL3	C1QTNF7	UBE2R2
SCARA5	KIAA0232	DIRAS2
MOB3B	EFNA5	SHC3
PRUNE2	LOC106502373	SUSD1
GNA14	FAM172A	KIAA1958
MELK	LOC102179763	RGS3
APTX	VCAN	ZNF618
UBE2R2	ATP10B	SLC35F1
UBAP2	SGCD	SYNE1
KIF27	MRPL22	ZDHHC14
AAED1	PDE6A	SLC22A3
WNK2	FBXO38	PDE10A
DIRAS2	SPINK13	RNASET2
SHC3	SPINK1	FGFR1OP
FKTN	DPYSL3	NRXN3
FRRS1L	PPP2R2B	DCAF5
EPB41L4B	RBM27	MAPK1IP1L
C8H9orf84	SPOCK1	GPR176
HSDL2	AFF4	THSD4
KIAA1958	LOC102171057	MAP2K5
INIP	LOC102169955	MERTK
SNX30	TEX43	NCAPH
RGS3	PDE4A	FER1L5
ZNF618	DNM2	ANKRD23
ASTN2	CARM1	TMEM131
TRAF1	YIPF2	LOC102182511
C5	LOC108636441	UNC50
CNTRL	LOC102170412	MGAT4A
DCDC2C	LOC102185171	REV1
ADI1	CHERP	AFF3
FYN	LOC108636626	TBC1D8
REPS1	SAXO1	CREG2
GRM1	IL33	RFX8
SASH1	RIC1	MAP4K4
RMND1	CDC37L1	FHL2
SYNE1	LOC102176958	DCTN1
ARID1B	SMARCA2	SLC4A5
ZDHHC14	C8H9orf135	TET3
SLC22A3	TRPM3	DGUOK
PDE10A	PRUNE2	EXOC6B
RNASET2	LOC102189950	TTC27
FGFR1OP	UNC13B	PRKD3
TTC7B	FAM221B	QPCT
TSHR	TMEM8B	ARHGEF33
CEP128	LOC102180040	EML4
NRXN3	LOC102182872	TTC7A
RGS6	HRCT1	MSH2
LOC108636945	LOC108636568	ACYP2
SLC39A9	MELK	LOC102184629
DCAF5	ZCCHC7	THNSL2
ESR2	ANP32B	POLR1A
KIAA0586	TRIM14	SPRED2
ATP8B4	GABBR2	ANTXR1
VPS13C	PPP3CC	KLHL29
GNG2	CDC14B	NBAS
ATL1	NINJ1	LOC106502642
MAP4K5	WNK2	MBOAT2
SOS2	DIRAS2	MAPKAP1
UBR1	EPB41L4B	FAM102A
TTBK2	SVEP1	TRUB2
STARD9	C8H9orf84	COQ4
GPR176	KIAA1958	GLE1
C10H15orf41	FKBP15	SPTAN1
LOC108637000	RGS3	PKN3
LOC102182508	TNFSF8	KYAT1
DAD1	ASTN2	NUP188
ABHD4	TRAF1	C11H9orf50
ACIN1	CNTRL	POMT1
MAP2K5	DCDC2C	UCK1
DENND4A	ADI1	LOC102186025
PARP16	MYB	MED27
PDE8B	PDE7B	NTNG2
EPB41L4A	REPS1	TSC1
REEP5	SASH1	UBAC1
MCC	PLEKHG1	NACC2
ACOXL	ARID1B	STKLD1
BUB1	ZDHHC14	ADAMTS13
NCAPH	PDE10A	SARDH
FAM178B	TTC7B	WDR5
LOC102182511	TSHR	CACNA1B
MGAT4A	CEP128	PNPLA7
IL1RL2	TRNAS-GGA-53	EXD3
DCTN1	NRXN3	LOC106501835
DGUOK	GALNT16	FUT7
C11H2orf78	DCAF5	ABCA2
VIT	LOC108636958	LOC102173859
HEATR5B	ESR2	LOC102180583
PRKD3	SYNE2	SEC61A2
GALM	KIAA0586	NEBL
ARHGEF33	KTN1	FRMD4A
CAMKMT	MAPK1IP1L	TRDMT1
MSH2	SAMD4A	MRC1
KCNK12	CDKN3	C13H20orf196
POLR1A	FERMT2	DIDO1
TCF7L1	DUOX2	OSBPL2
XPO1	DUOXA1	LOC102191534
SERTAD2	ATP8B4	ASXL1
EHD3	SPPL2A	RPN2
GALNT14	MYO5A	SLC13A3
KIF3C	UNC13C	SNTB1
WDR35	VPS13C	COL14A1
NBAS	MAP4K5	TAF2
DENND1A	SOS2	GRHL2
MAPKAP1	POLE2	NCALD
PBX3	MDGA2	TATDN1
TRUB2	TTBK2	TG
SPTAN1	C10H15orf41	ZFP91
PKN3	LOC108637000	LPXN
KYAT1	NDRG2	TRAF6
PHYHD1	LOC106502529	UVRAG
NUP188	LOC102182508	LOC102170996
SH3GLB2	DAD1	POLD3
C11H9orf50	ABHD4	LOC108637662
PRRX2	ACIN1	PGM2L1
AIF1L	THSD4	PGAP2
FAM78A	KIF23	STIM1
MED27	GLCE	SPON1
NTNG2	DIS3L	SOX6
CFAP77	MEGF11	GRIK4
LCN9	DENND4A	ARHGEF12
NACC2	DPP8	TRIM29
VAV2	PARP16	SIDT2
WDR5	PDE8B	PAFAH1B2
COL5A1	LOC108637128	DDX10
CACNA1B	SNRNP200	YAP1
EXD3	NCAPH	MMP12
HS6ST3	FER1L5	DYNC2H1
LOC108637253	TMEM131	SRGAP2
GPC6	LOC102182511	CD55
GPC5	MGAT4A	SCCPDH
LMO7	EIF5B	LOC106502949
UCHL3	REV1	SMYD3
COMMD6	TBC1D8	LOC102173111
TBC1D4	CREG2	FMO1
LECT1	RFX8	PER3
NINL	IL1RL2	AJAP1
IL2RA	DCTN1	TMEM82
TAF3	LOC102183607	SLC25A34
LOC102181052	SLC4A5	LOC102174414
CREM	TET3	FHAD1
PARD3	ALMS1	KAZN
TMEM236	RAB11FIP5	PAPPA2
SEC23B	SFXN5	STX6
LOC106502755	EXOC6B	LOC108637747
DTD1	ZNF638	LOC102184834
SLC24A3	PAIP2B	RCOR3
KIZ	VAX2	KCNH1
LOC102187782	HEATR5B	HHAT
ADARB2	PRKD3	DIEXF
C13H20orf196	QPCT	SEZ6L
STK35	GALM	FBXW8
SCRT2	ARHGEF33	ATXN2
TRPC4AP	SOS1	NAA15
PHF20	MAP4K3	MGST2
RBL1	SLC8A1	MAML3
LOC102186320	EML4	RNF150
RALGAPB	CAMKMT	LOC108637883
PPP1R16B	KCNK12	CPE
DHX35	FOXN2	CDH13
TOX2	CCDC88A	IRF8
STK4	LOC106502619	PIEZO1
LOC102187692	PNPT1	AMFR
LOC102188515	MIR217	GNAO1
ELMO2	IL36B	SLC12A3
B4GALT5	PSD4	PHLPP2
NFATC2	THNSL2	LOC102169506
SNTB1	REEP1	LOC102189237
MTBP	TCF7L1	PPP1R13L
LOC106502858	XPO1	NLRP8
COL14A1	B3GNT2	MSI2
DEPTOR	SERTAD2	RAD51C
TAF2	GALNT14	INTS2
GRHL2	PLB1	BRIP1
CTHRC1	DNAJC27	USP32
ZFPM2	CRB2	SYNRG
LOC108637500	DENND1A	TMEM132E
TG	MAPKAP1	VPS53
ZFP91	PBX3	ANKFY1
LPXN	TRUB2	NTN1
LOC106502924	SLC27A4	MBTD1
FNBP4	GLE1	LOC106503256
CKAP5	SPTAN1	FAM117A
TRAF6	LOC106502663	KPNB1
EHF	NUP188	PGAP3
ABTB2	SH3GLB2	LOC102168861
ELP4	MIGA2	TEX2
MPPED2	PTPA	POLG2
ANO3	IER5L	TIMP2
UVRAG	C11H9orf50	HID1
ARRB1	PRRX2	FADS6
XRRA1	HMCN2	GRIN2C
RNF169	ASS1	TMEM104
CHRDL2	ABL1	PRKCA
LOC108637662	LOC102186025	UTP15
PGM2L1	CFAP77	MRPS27
UCP3	AK8	PIK3R1
STIM1	SPACA9	FAM105A
TUB	TSC1	MARCH6
RIC3	UBAC1	CMBL
STK33	TPRN	FAM173B
TRIM66	ARHGEF7	AHRR
SOX6	LOC108637253	ATP10A
TRIM29	LOC102173859	RLBP1
AMOTL1	LOC102180583	CRTC3
YAP1	LOC102179751	ARID3B
MMP20	GPC6	PML
MMP1	GPC5	STXBP6
MMP12	NDFIP2	LOC108638478
RBBP5	LMO7	TP53BP1
DSTYK	UCHL3	STRC
CFH	TBC1D4	FRMD5
WDR26	ZMYM2	RIN3
KIF26B	SACS	BTBD7
PGD	LECT1	UNC79
PER3	PLCB1	PRIMA1
CAMTA1	IL2RA	LOC102174166
CFAP74	ARMC3	C21H14orf132
PLEKHM2	SEC23B	LOC108638482
AGMAT	LOC106502755	WARS
DNAJC16	DTD1	TDRD9
KAZN	SLC24A3	CLASP2
PAPPA2	KIZ	SEC22C
ACBD6	LOC102187782	MTMR14
LOC102184834	C13H20orf194	MITF
HMCN1	SLC4A11	FLNB
PDC	ITPA	SLMAP
RCOR3	UBOX5	NISCH
KCNH1	PTPRA	BSN
HHAT	STK35	PTPN23
DIEXF	ZNF512B	LOC102173511
MYO18B	LOC108637400	SETD2
SART3	UCKL1	FYCO1
RBM19	LOC102191534	SLC6A20
MED13L	TPX2	SACM1L
FHDC1	DUSP15	LIMD1
MAF	NCOA6	LARS2
LOC106503076	TRPC4AP	SEC13
CDH13	MMP24	VGLL4
NECAB2	LOC102172278	SYN2
SLC38A8	LOC108637419	TIMP4
DNAAF1	CEP250	WNT7A
GSE1	LOC102173760	GFOD1
LOC108637961	PHF20	SIRT5
LOC108637964	CNBD2	RANBP9
LPCAT2	EPB41L1	MCUR1
OGFOD1	DSN1	RNF182
AMFR	MANBAL	ATXN1
GNAO1	LOC108637372	CAP2
SLC12A3	TTI1	RIPK1
NLRC5	LOC102186320	F13A1
RANBP10	STK4	ZKSCAN8
DUS2	LOC102187692	PKHD1
PHLPP2	LOC102188515	TFAP2D
FXYD7	ELMO2	LOC102188988
MAP3K10	DDX27	ADGRF2
MARK4	B4GALT5	CD2AP
PPP1R13L	NFATC2	TNFRSF21
EML2	ZFP64	LOC108633443
GLTSCR1	SNTB1	ADGRF1
LIG1	MTBP	ADGRF5
C18H19orf68	MRPL13	ANKRD66
MYH14	COL14A1	SLC25A27
SHANK1	DEPTOR	LOC102183469
LOC102168439	RIPK2	RUNX2
LOC102168713	KIAA1429	SUPT3H
LOC102191511	DPY19L4	CDC5L
LOC108638035	CTHRC1	SPATS1
LOC102174824	ZFPM2	GTPBP2
LOC102174328	OXR1	DLK2
LOC102174869	ANGPT1	TRERF1
NLRP9	LOC108637475	C23H6orf132
FAM71E2	LOC108637478	TAF8
LOC102189305	CLVS1	CCND3
LENG8	RGS20	MED20
LENG9	SPIDR	USP49
ZNF667	FER1L6	PRICKLE4
LOC102169045	LOC108637500	ZFAND3
ZIM2	LOC102186225	LOC108633517
LOC102172380	OPLAH	ZNF76
PEG3	WDR97	IP6K3
LOC108638130	MROH1	ITPR3
MSI2	MIR1839	DST
MYO19	PPP1R16A	BEND6
TMEM132E	FNBP4	FHOD3
LOC108638267	CKAP5	PIEZO2
RAB11FIP4	ARHGAP1	CTIF
LYRM9	ATG13	MYO5B
PHF12	RNF169	MAPK4
MYO18A	CHRDL2	LOC102184298
TAOK1	P4HA3	ME2
SSH2	UCP3	WDR7
ABR	RHOG	PIGN
INPP5K	TUB	LMF1
SERPINF2	RIC3	ABCA3
PELP1	STK33	LOC102183842
ZBTB4	TRIM66	CLEC16A
POLR2A	SOX6	TXNDC11
PIK3R6	DDX10	RSL1D1
RAI1	MMP20	GSPT1
UTP18	MMP1	SNX29
LOC102183178	DYNC2H1	CPPED1
ITGA3	ZC3H11A	ARHGAP17
MRPL45	PIK3C2B	XPO6
GPR179	RBBP5	SBK1
FBXL20	DSTYK	LOC102172682
GJD3	SRGAP2	SEPT14
ATP6V0A1	CD55	LOC102183030
FAM134C	LOC108637766	GBAS
EZH1	WDR26	TPST1
MILR1	LOC102186708	KCTD7
POLG2	COQ8A	HIP1
RBFOX3	SCCPDH	LOC108633893
UNK	LOC106502949	CCL26
MYO15B	SMYD3	LOC102181832
OTOP2	KIF26B	ZNF789
LOC108638217	PLD5	ZKSCAN5
DNAI2	MROH9	KPNA7
RGS9	LOC102173111	USP42
PRKCA	AGMAT	LOC108634002
FAM169A	LOC102174414	INPP5A
LOC102170360	KAZN	EBF3
GFM2	KIAA0040	LOC102170020
LOC102176643	TNR	SHTN1
NAIP	PAPPA2	VTI1A
RAD17	STX6	RBM20
PIK3R1	LOC108637747	SORCS1
NDUFAF2	HMCN1	LOC108634031
EMB	PDC	DNMBP
FAM105A	TRAF5	ABCC2
SLC6A3	TNNI1	HPSE2
SLC12A7	SART3	HECTD2
NKD2	MED13L	SGMS1
TPPP	LOC102181144	LOC102183481
CEP72	CCDC63	PRKG1
AHRR	CLIP1	PCM1
ATP10A	LOC108637890	ASB5
AGBL1	NAA15	GPM6A
HAPLN3	MGST2	MCPH1
RLBP1	MAML3	ANGPT2
PDE8A	INPP4B	RASSF4
RPS17	LOC106503014	MARCH8
HOMER2	LRBA	ZFAND4
RASGRF1	LOC108637883	NRG3
TRPM1	CPE	PCNX2
CHRNA7	TLL1	DEUP1
PML	LOC102178616	DLG2
TP53BP1	WWOX	CLNS1A
C21H14orf132	MAF	FEZ1
WARS	LOC106503076	DCPS
TRAF3	CDH13	FADS1
CKB	MLYCD	AHNAK
XRCC3	NECAB2	HRASLS5
ZFYVE21	SLC38A8	LOC102189031
PPP1R13B	DNAAF1	LOC108634205
TDRD9	GSE1	PPP1R14B
LOC102185461	IRF8	PLCB3
LOC102168903	MTHFSD	BAD
LOC108633309	FBXO31	GPR137
LANCL2	JPH3	ESRRA
EGFR	LOC108637961	ATG2A
CRTAP	PIEZO1	MAJIN
MITF	NETO2	BATF2
SUCLG2	LPCAT2	LOC108634206
LRIG1	GNAO1	LOC102187109
SLC25A26	NUP93	MRPL49
PXK	NLRC5	KAT5
ABHD6	CMTM4	SF3B2
FLNB	DUS2	PACS1
SLMAP	NFATC3	PC
DNAH12	LSR	C29H11orf86
HYAL2	TYROBP	KDM2A
SLC38A3	SIPA1L3	LOC108634207
RBM5	KCNK6	LOC108633253
MON1A	TGFB1	ANO1
MST1R	SIX5	SHANK2
TRAIP	C18H19orf68	CARS
BSN	LOC102174688	SLC22A18
DAG1	SULT2B1	KCNQ1
RHOA	TULP2	LOC102176306
USP4	NUCB1	TNNT3
CCDC36	SCAF1	LSP1
LOC102183372	CPT1C	COX1
USP19	TSKS	COX2
QARS	MYH14	ATP8
CCR3	KCNC3	ATP6
FYCO1	POLD1
LIMD1	MYBPC2
LARS2	FAM71E1
SEC13	SHANK1
LOC108638596	LOC102168439
TSEN2	LOC102168713
SYN2	LOC102189337
TIMP4	LOC102169326
MRPS25	LOC102183956
NR2C2	LOC102174328
FGD5	IL11
IQSEC1	FAM71E2
KBTBD12	LOC102189305
CHCHD6	LENG8
PHACTR1	LENG9
RANBP9	MBOAT7
ATXN1	LOC102169045
CAP2	ZIM2
F13A1	LOC102172380
FAM65B	PEG3
LOC102189920	LOC108638130
LOC108633445	MSI2
PKHD1	MYO19
TFAP2D	SUZ12
LOC102188988	RAB11FIP4
OPN5	LOC102189615
ADGRF2	LYRM9
CD2AP	PHF12
TNFRSF21	SEZ6
LOC108633443	PIPOX
ADGRF1	TRNAV-CAC-16
ADGRF5	MYO18A
ANKRD66	CPD
SLC25A27	VPS53
LOC102183469	INPP5K
RUNX2	PRPF8
SUPT3H	SMG6
CDC5L	CLUH
SPATS1	CAMKK1
GTPBP2	ATP2A3
XPO5	PELP1
DLK2	PIK3R6
SLC22A7	ULK2
C23H6orf132	SLC5A10
TAF8	DRC3
CCND3	RAI1
FGD2	MBTD1
PPARD	ZNF652
ZNF76	TBKBP1
ANKS1A	KPNB1
IP6K3	LOC102174331
PSMB9	ARL5C
TAP1	CACNB1
DST	MED1
LOC108633785	STARD3
NFATC1	GJD3
MBP	BRCA1
TSHZ1	NBR1
ZNF407	LOC102168861
CCDC102B	NSF
GAREM1	SMURF2
MEP1B	RPTOR
GREB1L	ENDOV
RAB12	RNF213
MTCL1	RBFOX3
PIEZO2	TIMP2
SLC14A2	SEPT9
EPG5	RHBDF2
PSTPIP2	UNK
PIAS2	LOC102190909
MAPK4	GALK1
LOC102184298	MYO15B
LOC102174081	GRB2
TNFRSF11A	SLC25A19
BCL2	MIF4GD
HN1L	USH1G
LOC108633902	TMEM104
CLEC16A	RAB37
CPPED1	LOC108638217
PARN	PRKCA
TMC5	ERGIC1
LOC102184112	CPEB4
COG7	FAM169A
GGA2	LOC102170360
ATXN2L	LOC102176643
LOC102182187	NAIP
CLN3	RAD17
CORO1A	NDUFAF2
C25H16orf54	PDE4D
LOC102172682	IL6ST
PHKG2	LOC108638411
CCDC189	PARP8
BCL7C	EMB
SLC5A2	TMEM267
C25H16orf58	SEPP1
TPST1	FAM134B
KCTD7	TRIO
LIMK1	MARCH6
WBSCR27	CMBL
HIP1	AHRR
LOC102181832	ATP10A
LOC102184306	SLCO3A1
CUX1	AGBL1
LOC108633903	HAPLN3
FBXO24	MFGE8
C25H7orf61	ABHD2
MEPCE	IQGAP1
LOC102190927	SEC11A
ZNF655	ZNF592
ZKSCAN5	ALPK3
KPNA7	PDE8A
SDK1	RPS17
SNX8	AP3B2
MRM2	HOMER2
MAD1L1	RASGRF1
FGFR2	ARNT2
SHTN1	TRPM1
GFRA1	LOC102183271
ADD3	CHRNA7
LOC108634043	NRG4
ZNF385D	PML
INTS10	STXBP6
UNC5D	LOC108638478
PCM1	KIAA0391
F11	BTBD7
ASB5	UNC79
ZFAND4	PRIMA1
LOC108633335	LOC108638533
ANTXRL	MIR380
LRIT2	MIR411B
NRG3	MIR1197
C28H10orf11	TRAF3
PALD1	MARK3
LOC108634154	CKB
C28H10orf107	XRCC3
ANK3	ZFYVE21
PCNX2	PPP1R13B
RAB4A	TDRD9
DLG2	TMEM179
DCPS	LOC102185461
ARHGAP32	LOC102168903
OPCML	CRTAP
SYT7	SCN5A
FADS1	CCR8
AHNAK	LOC102173047
LOC108634205	ZNF662
PPP1R14B	IL17RC
BAD	IL17RE
GPR137	LHFPL4
NRXN2	SLC25A26
LOC106503754	PXK
MAJIN	RPP14
LOC108634206	ABHD6
MRPL49	FLNB
SF3B2	SLMAP
C29H11orf86	HYAL2
LOC108634219	MON1A
KDM2A	MST1R
GRK2	TRAIP
LMNTD2	BSN
LOC108633253	RHOA
TMEM134	USP19
LOC106503748	PFKFB4
LOC102188749	SHISA5
TPCN2	CCR3
ANO1	FYCO1
PPFIA1	VGLL4
SHANK2	LOC108638596
CARS	TSEN2
KCNQ1	MRPS25
LOC102176306	NR2C2
TNNT3	FGD5
LSP1	SLC6A6
MOB2	WNT7A
CYTB	NUP210
	IQSEC1
	EFCC1
	RAB7A
	RPN1
	CAP2
	RIPK1
	CARMIL1
	PKHD1
	TFAP2D
	LOC102188988
	OPN5
	CD2AP
	LOC108633483
	TNFRSF21
	LOC108633443
	ADGRF1
	ADGRF5
	ANKRD66
	SLC25A27
	LOC102183469
	RUNX2
	CDC5L
	TRERF1
	C23H6orf132
	ZFAND3
	MDGA1
	TEAD3
	PPARD
	DEF6
	ZNF76
	ANKS1A
	TAF11
	IP6K3
	ITPR3
	PSMB9
	TAP1
	PSMB8
	DST
	KHDRBS2
	TSHZ1
	CCDC102B
	FHOD3
	GALNT1
	GAREM1
	SMCHD1
	MTCL1
	RAB31
	PSTPIP2
	DYM
	MYO5B
	MAPK4
	WDR7
	TNFRSF11A
	BCL2
	PDIA2
	AXIN1
	TMEM8A
	RAB40C
	RHOT2
	RHBDL1
	LOC108633912
	CCDC154
	CLCN7
	PTX4
	TELO2
	IFT140
	TMEM204
	HN1L
	MEIOB
	NTHL1
	TSC2
	PKD1
	CASKIN1
	LOC108633898
	ABCA3
	LOC102183842
	PDPK1
	KCTD5
	PRSS27
	LOC108633926
	LOC102176755
	CLDN9
	CLDN6
	ZNF205
	CREBBP
	DNAJA3
	NMRAL1
	HMOX2
	CDIP1
	LOC108633883
	SEPT12
	LOC102170015
	ABAT
	CLEC16A
	GSPT1
	SNX29
	C25H16orf45
	MYH11
	TMC5
	LOC102184112
	GGA2
	EARS2
	UBFD1
	PALB2
	DCTN5
	ERN2
	GTF3C1
	KIAA0556
	XPO6
	CLN3
	CORO1A
	KCTD13
	KIF22
	C25H16orf54
	QPRT
	SPN
	MYLPF
	PHKG2
	CCDC189
	RNF40
	BCL7C
	SEPT14
	LOC102183030
	GBAS
	LOC102181832
	LOC102184306
	POLR2J
	CUX1
	PLOD3
	LRCH4
	ZCWPW1
	LOC102190927
	LMTK2
	USP42
	SDK1
	EIF3B
	MAD1L1
	CFAP46
	INPP5A
	ZRANB1
	WDR11
	GFRA1
	AFAP1L2
	TDRD1
	CCDC186
	VTI1A
	ADD3
	SORCS1
	LOC108634031
	ABCC2
	HPSE2
	EXOSC1
	HECTD2
	PCGF5
	HTR7
	LOC108634043
	SGMS1
	PRKG1
	INTS10
	TNKS
	PCM1
	GPM6A
	CSMD1
	RASSF4
	MARCH8
	ZFAND4
	LOC108633335
	ANTXRL
	NRG3
	C28H10orf35
	LOC108634154
	C28H10orf107
	RHOBTB1
	ANK3
	LOC108634141
	RYR2
	PCNX2
	RAB4A
	CEP295
	SYTL2
	DLG2
	INTS4
	PAK1
	NAV2
	LOC102171132
	LOC102189280
	LOC102168700
	PKNOX2
	FEZ1
	DCPS
	ARHGAP32
	OPCML
	LOC102190857
	MARK2
	RCOR2
	MAJIN
	SYT12
	LOC108634219
	KDM2A
	GRK2
	PPP1CA
	LOC108634250
	LOC102176955
	LOC106503748
	LOC102188749
	PPFIA1
	SHANK2
	CARS
	SLC22A18
	KCNQ1
	LOC102176306
	TNNT3
	LSP1
	LOC108634234
	MOB2
	ND5
	ND6
	CYTB
	COX1
	COX2
	ATP8
	ATP6
