# Supplementary material for: Blood Transcriptome Analysis of Beef Cow with Different Parity Revealed Candidate Genes and Gene Networks Regulating the Postpartum Diseases
Source: Genes (Basel). 2022 Sep 19;13(9):1671. doi: 10.3390/genes13091671 (PMC9498831; doi:10.3390/genes13091671)
Supplement: Supplementary file 1 [file genes-13-01671-s001.zip › Table S7.xlsx]

## Sheet: N-midnight blue
Category	Term	Count	Gene.ratio	PValue	Genes	List Total	Pop Hits	Pop Total	Fold Enrichment	Bonferroni	Benjamini	FDR
GOTERM_BP_DIRECT	positive regulation of thymocyte apoptotic process	3	3.2967	0.000165063	WNT5A, TP53, BBC3	69	5	16548	143.896	0.101744	0.107291	0.107291
GOTERM_BP_DIRECT	regulation of cellular protein localization	3	3.2967	0.00126041	PARP1, KDM1A, WNT5A	69	13	16548	55.3445	0.559472	0.409633	0.409633
GOTERM_BP_DIRECT	determination of adult lifespan	3	3.2967	0.00271958	MSH6, TP53, BBC3	69	19	16548	37.8673	0.82969	0.589241	0.589241
GOTERM_BP_DIRECT	cell chemotaxis	4	4.3956	0.00515421	CXCL12, CCR7, ARRB2, CCR10	69	85	16548	11.2859	0.965226	0.837559	0.837559
GOTERM_BP_DIRECT	double-strand break repair	3	3.2967	0.0159676	PARP1, CDCA5, TP53	69	47	16548	15.308	0.999971	1	1
GOTERM_BP_DIRECT	calcium-mediated signaling	3	3.2967	0.019331	P2RX4, CCR7, CCR10	69	52	16548	13.8361	0.999997	1	1
GOTERM_BP_DIRECT	mitochondrial DNA repair	2	2.1978	0.0203806	PARP1, TP53	69	5	16548	95.9304	0.999998	1	1
GOTERM_BP_DIRECT	positive regulation of transcription from RNA polymerase II promoter	8	8.79121	0.0249617	ZNF462, HDAC2, PARP1, KDM1A, RPS6KA1, WNT5A, TP53, SOX4	69	703	16548	2.72917	1	1	1
GOTERM_BP_DIRECT	cytoplasmic sequestering of protein	2	2.1978	0.0284177	DZIP1, DBN1	69	7	16548	68.5217	1	1	1
GOTERM_BP_DIRECT	DNA damage response, signal transduction by p53 class mediator resulting in cell cycle arrest	2	2.1978	0.0324119	TP53, SOX4	69	8	16548	59.9565	1	1	1
GOTERM_BP_DIRECT	pre-replicative complex assembly involved in nuclear cell cycle DNA replication	2	2.1978	0.0324119	MCM3, MCM6	69	8	16548	59.9565	1	1	1
GOTERM_BP_DIRECT	negative regulation of interleukin-12 production	2	2.1978	0.0442976	CCR7, ARRB2	69	11	16548	43.6047	1	1	1
GOTERM_BP_DIRECT	positive regulation of T cell migration	2	2.1978	0.0442976	CXCL12, AIF1	69	11	16548	43.6047	1	1	1
GOTERM_BP_DIRECT	double-strand break repair via break-induced replication	2	2.1978	0.0482274	MCM3, MCM6	69	12	16548	39.971	1	1	1
GOTERM_BP_DIRECT	spinal cord development	2	2.1978	0.0521413	PTPRS, SOX4	69	13	16548	36.8963	1	1	1
GOTERM_BP_DIRECT	regulation of double-strand break repair via homologous recombination	2	2.1978	0.0560394	KDM1A, TERF2IP	69	14	16548	34.2609	1	1	1
GOTERM_BP_DIRECT	natural killer cell differentiation	2	2.1978	0.0599217	TOX, PBX1	69	15	16548	31.9768	1	1	1
GOTERM_BP_DIRECT	release of cytochrome c from mitochondria	2	2.1978	0.0599217	TP53, BBC3	69	15	16548	31.9768	1	1	1
GOTERM_BP_DIRECT	post-anal tail morphogenesis	2	2.1978	0.0599217	WNT5A, DCHS1	69	15	16548	31.9768	1	1	1
GOTERM_BP_DIRECT	positive regulation of monocyte chemotaxis	2	2.1978	0.0599217	CXCL12, AIF1	69	15	16548	31.9768	1	1	1
GOTERM_BP_DIRECT	DNA unwinding involved in DNA replication	2	2.1978	0.067639	MCM3, MCM6	69	17	16548	28.2148	1	1	1
GOTERM_BP_DIRECT	positive regulation of filopodium assembly	2	2.1978	0.067639	GPM6A, ARAP1	69	17	16548	28.2148	1	1	1
GOTERM_BP_DIRECT	protein folding	3	3.2967	0.0716516	TCP1, PDIA4, CLGN	69	107	16548	6.7241	1	1	1
GOTERM_BP_DIRECT	cerebellum development	2	2.1978	0.075294	PTPRS, TP53	69	19	16548	25.2449	1	1	1
GOTERM_BP_DIRECT	negative regulation of stress fiber assembly	2	2.1978	0.075294	ARAP1, RHPN2	69	19	16548	25.2449	1	1	1
GOTERM_BP_DIRECT	cellular response to gamma radiation	2	2.1978	0.075294	KDM1A, TP53	69	19	16548	25.2449	1	1	1
GOTERM_BP_DIRECT	positive regulation of release of cytochrome c from mitochondria	2	2.1978	0.075294	TP53, BBC3	69	19	16548	25.2449	1	1	1
GOTERM_BP_DIRECT	immune response	4	4.3956	0.0790345	CXCL12, CCR7, CD244, CCR10	69	244	16548	3.93158	1	1	1
GOTERM_BP_DIRECT	DNA replication initiation	2	2.1978	0.0790982	MCM3, MCM6	69	20	16548	23.9826	1	1	1
GOTERM_BP_DIRECT	positive regulation of neuron apoptotic process	2	2.1978	0.0790982	TP53, BBC3	69	20	16548	23.9826	1	1	1
GOTERM_BP_DIRECT	embryonic skeletal system development	2	2.1978	0.082887	WNT5A, PBX1	69	21	16548	22.8406	1	1	1
GOTERM_BP_DIRECT	positive regulation of protein targeting to membrane	2	2.1978	0.082887	TCAF1, ERBB2	69	21	16548	22.8406	1	1	1
GOTERM_BP_DIRECT	embryonic organ development	2	2.1978	0.0978892	TP53, PBX1	69	25	16548	19.1861	1	1	1
GOTERM_BP_DIRECT	intrinsic apoptotic signaling pathway in response to endoplasmic reticulum stress	2	2.1978	0.0978892	TP53, BBC3	69	25	16548	19.1861	1	1	1
GOTERM_CC_DIRECT	external side of plasma membrane	8	8.79121	0.000185729	LAG3, WC1.3, CXCL12, LOC101905477, LOC100335205, CCR7, CCR10, CD276	74	333	20435	6.6342	0.0216796	0.021916	0.021916
GOTERM_CC_DIRECT	chromosome	5	5.49451	0.00121237	PARP1, POLR1A, CDCA5, MCM3, MCM6	74	130	20435	10.6211	0.133372	0.0715296	0.0715296
GOTERM_CC_DIRECT	cytoplasm	23	25.2747	0.00996551	ARHGAP9, HDAC2, NDRG3, SOX13, ARRB2, NREP, ARAP1, AIF1, TOB1, PBX1, IPO5, ENAH, RNF144A, HNRNPM, MAPKAPK3, SCRN1, RPS6KA1, TERF2IP, IGF2BP3, DZIP1, TP53, SOX4, IDO1	74	3754	20435	1.69191	0.693283	0.391977	0.391977
GOTERM_CC_DIRECT	nucleus	23	25.2747	0.0184964	ZNF462, HDAC2, PARP1, KDM1A, CDCA5, SOX13, ARRB2, NREP, AIF1, TOB1, PBX1, IPO5, HNRNPL, HNRNPM, MAPKAPK3, ERBB2, MCM3, TERF2IP, IGF2BP3, MCM6, TOX, TP53, SOX4	74	3966	20435	1.60147	0.889531	0.545645	0.545645
GOTERM_CC_DIRECT	CMG complex	2	2.1978	0.0247433	MCM3, MCM6	74	7	20435	78.8996	0.947996	0.583942	0.583942
GOTERM_CC_DIRECT	MCM complex	2	2.1978	0.0386102	MCM3, MCM6	74	11	20435	50.2088	0.990403	0.759334	0.759334
GOTERM_MF_DIRECT	phosphatidylinositol-3,4,5-trisphosphate binding	3	3.2967	0.00641337	ARHGAP9, ARRB2, ARAP1	67	33	18122	24.5889	0.681857	1	1
GOTERM_MF_DIRECT	scavenger receptor activity	3	3.2967	0.0298232	WC1.3, WC1	67	74	18122	10.9653	0.995435	1	1
GOTERM_MF_DIRECT	protein serine/threonine/tyrosine kinase activity	3	3.2967	0.0368011	MAPKAPK3, TIE1, RPS6KA1	67	83	18122	9.7763	0.998737	1	1
GOTERM_MF_DIRECT	ATPase activity	3	3.2967	0.0368011	TCP1, MCM3, MCM6	67	83	18122	9.7763	0.998737	1	1
GOTERM_MF_DIRECT	identical protein binding	8	8.79121	0.0704397	P2RX4, PARP1, ERBB2, SOX13, MCM6, PIK3AP1, TP53, SAT1	67	999	18122	2.16599	0.999998	1	1
GOTERM_MF_DIRECT	DNA replication origin binding	2	2.1978	0.0737986	MCM3, MCM6	67	21	18122	25.7598	0.999999	1	1
GOTERM_MF_DIRECT	DNA binding	7	7.69231	0.0829307	PARP1, POLR1A, MCM3, MCM6, TP53, POLE, PBX1	67	835	18122	2.26748	1	1	1
GOTERM_MF_DIRECT	C-C chemokine receptor activity	2	2.1978	0.0838937	CCR7, CCR10	67	24	18122	22.5398	1	1	1
GOTERM_MF_DIRECT	C-C chemokine binding	2	2.1978	0.0872345	CCR7, CCR10	67	25	18122	21.6382	1	1	1
Category	Term	Count	Gene.ratio	PValue	Genes	List Total	Pop Hits	Pop Total	Fold Enrichment	Bonferroni	Benjamini	FDR
KEGG_PATHWAY	Pathways in cancer	9	9.89011	0.00269588	MSH6, HDAC2, CXCL12, LOC510185, LAMA4, ERBB2, WNT5A, TP53, BBC3	42	543	9009	3.55525	0.327551	0.339422	0.334804
KEGG_PATHWAY	Platinum drug resistance	4	4.3956	0.0052544	MSH6, ERBB2, TP53, BBC3	42	78	9009	11	0.539035	0.339422	0.334804
KEGG_PATHWAY	Viral protein interaction with cytokine and cytokine receptor	4	4.3956	0.0090639	CXCL12, LOC510185, CCR7, CCR10	42	95	9009	9.03158	0.737753	0.339422	0.334804
KEGG_PATHWAY	MAPK signaling pathway	6	6.59341	0.00996294	MAPKAPK3, ERBB2, RPS6KA1, ARRB2, CACNA1S, TP53	42	292	9009	4.40753	0.77051	0.339422	0.334804
KEGG_PATHWAY	DNA replication	3	3.2967	0.011545	MCM3, MCM6, POLE	42	36	9009	17.875	0.818588	0.339422	0.334804
KEGG_PATHWAY	Cell cycle	4	4.3956	0.018946	HDAC2, MCM3, MCM6, TP53	42	125	9009	6.864	0.939902	0.464176	0.457861
KEGG_PATHWAY	MicroRNAs in cancer	5	5.49451	0.0432441	HDAC2, CDCA5, ERBB2, TP53, SOX4	42	293	9009	3.66041	0.998494	0.908127	0.895772
KEGG_PATHWAY	Chemokine signaling pathway	4	4.3956	0.0555472	CXCL12, CCR7, ARRB2, CCR10	42	191	9009	4.49215	0.999775	0.934528	0.921814
KEGG_PATHWAY	Colorectal cancer	3	3.2967	0.0617322	MSH6, TP53, BBC3	42	89	9009	7.23034	0.999914	0.934528	0.921814
KEGG_PATHWAY	Transcriptional misregulation in cancer	4	4.3956	0.0635734	HDAC2, LOC510185, TP53, PBX1	42	202	9009	4.24752	0.999936	0.934528	0.921814
KEGG_PATHWAY	PI3K-Akt signaling pathway	5	5.49451	0.0922576	LOC510185, LAMA4, ERBB2, PIK3AP1, TP53	42	379	9009	2.82982	0.999999	1	0.993151

## Sheet: N-light cyan
Category	Term	Count	Gene.ratio	PValue	Genes	List Total	Pop Hits	Pop Total	Fold Enrichment	Bonferroni	Benjamini	FDR
GOTERM_BP_DIRECT	calcium-mediated signaling	3	7.89474	0.00372436	CX3CR1, P2RX4, CCR7	30	52	16548	31.8231	0.683124	0.68661	0.68661
GOTERM_BP_DIRECT	cellular response to hypoxia	3	7.89474	0.0044585	PDGFB, TWIST1, BBC3	30	57	16548	29.0316	0.747486	0.68661	0.68661
GOTERM_BP_DIRECT	immune response	4	10.5263	0.00871931	CX3CR1, FASLG, CCR7, CD244	30	244	16548	9.04262	0.932615	0.895183	0.895183
GOTERM_BP_DIRECT	regulation of gene expression	3	7.89474	0.0394225	ZNF462, PHGDH, IGF2BP3	30	180	16548	9.19333	0.999996	1	1
GOTERM_BP_DIRECT	positive regulation of blood vessel endothelial cell migration	2	5.26316	0.0496354	P2RX4, PDGFB	30	29	16548	38.0414	1	1	1
GOTERM_BP_DIRECT	positive regulation of cell division	2	5.26316	0.0612551	TAL1, PDGFB	30	36	16548	30.6444	1	1	1
GOTERM_BP_DIRECT	negative regulation of transcription from RNA polymerase II promoter	4	10.5263	0.06776	TAL1, TWIST1, FASLG, AEBP1	30	541	16548	4.07837	1	1	1
GOTERM_BP_DIRECT	chemotaxis	2	5.26316	0.077617	CX3CR1, CCR7	30	46	16548	23.9826	1	1	1
GOTERM_BP_DIRECT	wound healing	2	5.26316	0.0824716	SMPD1, ERBB2	30	49	16548	22.5143	1	1	1
GOTERM_BP_DIRECT	positive regulation of MAP kinase activity	2	5.26316	0.0840843	ERBB2, PDGFB	30	50	16548	22.064	1	1	1
GOTERM_BP_DIRECT	activation of cysteine-type endopeptidase activity involved in apoptotic process	2	5.26316	0.092107	FASLG, BBC3	30	55	16548	20.0582	1	1	1
GOTERM_CC_DIRECT	extracellular region	5	13.1579	0.0293809	ADAMTSL4, ENTPD5, ADM2, IGFBP7, AEBP1	31	808	20435	4.07917	0.806052	1	1
GOTERM_CC_DIRECT	integral component of plasma membrane	5	13.1579	0.036447	CX3CR1, P2RX4, ERBB2, SCN1B, CD320	31	865	20435	3.81037	0.870235	1	1
GOTERM_CC_DIRECT	external side of plasma membrane	3	7.89474	0.085454	CX3CR1, FASLG, CCR7	31	333	20435	5.93868	0.99265	1	1
GOTERM_MF_DIRECT	C-C chemokine receptor activity	2	5.26316	0.0364532	CX3CR1, CCR7	29	24	18122	52.0747	0.970629	1	1
GOTERM_MF_DIRECT	C-C chemokine binding	2	5.26316	0.037944	CX3CR1, CCR7	29	25	18122	49.9917	0.974647	1	1
GOTERM_MF_DIRECT	E-box binding	2	5.26316	0.0629488	TAL1, TWIST1	29	42	18122	29.757	0.997923	1	1
GOTERM_MF_DIRECT	collagen binding	2	5.26316	0.0730617	PDGFB, AEBP1	29	49	18122	25.506	0.999259	1	1
Category	Term	Count	Gene.ratio	PValue	Genes	List Total	Pop Hits	Pop Total	Fold Enrichment	Bonferroni	Benjamini	FDR
KEGG_PATHWAY	Platinum drug resistance	3	7.89474	0.0103504	ERBB2, FASLG, BBC3	19	78	9009	18.2368	0.643005	0.492697	0.48772
KEGG_PATHWAY	Viral protein interaction with cytokine and cytokine receptor	3	7.89474	0.0150843	CX3CR1, LOC510185, CCR7	19	95	9009	14.9734	0.777922	0.492697	0.48772
KEGG_PATHWAY	MAPK signaling pathway	4	10.5263	0.0191678	ERBB2, RPS6KA1, PDGFB, FASLG	19	292	9009	6.49531	0.852811	0.492697	0.48772
KEGG_PATHWAY	Pathways in cancer	5	13.1579	0.020301	LOC510185, ERBB2, PDGFB, FASLG, BBC3	19	543	9009	4.36609	0.868728	0.492697	0.48772
KEGG_PATHWAY	Cytokine-cytokine receptor interaction	4	10.5263	0.0270437	CX3CR1, LOC510185, FASLG, CCR7	19	333	9009	5.69559	0.933741	0.492697	0.48772
KEGG_PATHWAY	PI3K-Akt signaling pathway	4	10.5263	0.0376862	LOC510185, ERBB2, PDGFB, FASLG	19	379	9009	5.0043	0.977697	0.492697	0.48772
KEGG_PATHWAY	Natural killer cell mediated cytotoxicity	3	7.89474	0.0384652	NCR1, FASLG, CD244	19	157	9009	9.06034	0.979416	0.492697	0.48772
KEGG_PATHWAY	Measles	3	7.89474	0.0398139	LOC510185, FASLG, BBC3	19	160	9009	8.89046	0.982086	0.492697	0.48772
KEGG_PATHWAY	Proteoglycans in cancer	3	7.89474	0.0615594	ERBB2, TWIST1, FASLG	19	204	9009	6.97291	0.998145	0.677153	0.670313
KEGG_PATHWAY	African trypanosomiasis	2	5.26316	0.0844323	FASLG, IDO1	19	44	9009	21.5526	0.999839	0.800195	0.792112
KEGG_PATHWAY	Calcium signaling pathway	3	7.89474	0.0889106	P2RX4, ERBB2, PDGFB	19	252	9009	5.64474	0.999901	0.800195	0.792112

## Sheet: N-light green
Category	Term	Count	Gene.ratio	PValue	Genes	List Total	Pop Hits	Pop Total	Fold Enrichment	Bonferroni	Benjamini	FDR
GOTERM_BP_DIRECT	DNA replication initiation	4	6.15385	4.01743e-05	ORC1, MCM3, MCM6, MCM2	57	20	16548	58.0632	0.013527	0.0136191	0.0135387
GOTERM_BP_DIRECT	positive regulation of telomere maintenance via telomerase	4	6.15385	0.000113253	TCP1, NEK2, CCT5, AURKB	57	28	16548	41.4737	0.0376672	0.0191964	0.0190831
GOTERM_BP_DIRECT	pre-replicative complex assembly involved in nuclear cell cycle DNA replication	3	4.61538	0.000310865	MCM3, MCM6, MCM2	57	8	16548	108.868	0.100035	0.0329216	0.0327274
GOTERM_BP_DIRECT	cell cycle	6	9.23077	0.000388456	CDT1, MIS18A, CDCA5, MCM6, CDC25A, MCM2	57	184	16548	9.46682	0.123407	0.0329216	0.0327274
GOTERM_BP_DIRECT	double-strand break repair via break-induced replication	3	4.61538	0.000726407	MCM3, MCM6, MCM2	57	12	16548	72.5789	0.218345	0.0492504	0.0489598
GOTERM_BP_DIRECT	DNA unwinding involved in DNA replication	3	4.61538	0.00148067	MCM3, MCM6, MCM2	57	17	16548	51.2322	0.394874	0.0836579	0.0831643
GOTERM_BP_DIRECT	cell division	5	7.69231	0.00346289	CDT1, CCNB1, MIS18A, CDCA5, CDC25A	57	184	16548	7.88902	0.691476	0.167703	0.166713
GOTERM_BP_DIRECT	positive regulation of telomerase activity	3	4.61538	0.00430673	TCP1, NEK2, AURKB	57	29	16548	30.0327	0.76849	0.182498	0.181421
GOTERM_BP_DIRECT	plasmacytoid dendritic cell activation	2	3.07692	0.00675694	LAG3, HMGB1	57	2	16548	290.316	0.899578	0.254511	0.25301
GOTERM_BP_DIRECT	mitotic DNA replication initiation	2	3.07692	0.0201366	MCM3, MCM2	57	6	16548	96.7719	0.998988	0.68263	0.678603
GOTERM_BP_DIRECT	positive regulation of establishment of protein localization to telomere	2	3.07692	0.030055	TCP1, CCT5	57	9	16548	64.5146	0.999968	0.92624	0.920775
GOTERM_BP_DIRECT	protein folding	3	4.61538	0.0508893	TCP1, CCT5, PDIA4	57	107	16548	8.1397	1	1	0.997041
GOTERM_BP_DIRECT	positive regulation of telomere capping	2	3.07692	0.0528161	NEK2, AURKB	57	16	16548	36.2895	1	1	0.997041
GOTERM_BP_DIRECT	positive regulation of filopodium assembly	2	3.07692	0.0560245	GPM6A, ARAP1	57	17	16548	34.1548	1	1	0.997041
GOTERM_BP_DIRECT	negative regulation of DNA binding	2	3.07692	0.065586	ZNF462, NEK2	57	20	16548	29.0316	1	1	0.997041
GOTERM_BP_DIRECT	protein export from nucleus	2	3.07692	0.0844245	HSPA9, NUTF2	57	26	16548	22.332	1	1	0.997041
GOTERM_BP_DIRECT	protein stabilization	3	4.61538	0.0874693	TCP1, CCT5, SOX4	57	146	16548	5.96539	1	1	0.997041
GOTERM_BP_DIRECT	toxin transport	2	3.07692	0.0998379	TCP1, CCT5	57	31	16548	18.7301	1	1	0.997041
GOTERM_CC_DIRECT	nucleus	27	41.5385	4.1239e-06	HDAC2, FEN1, CDCA5, TWIST1, HMGB1, NREP, AURKB, CCNB1, NEK2, KPNA2, SOX4, ZNF462, CDT1, HNRNPAB, CDC25A, HNRNPL, TRMT9B, NUDT21, HNRNPM, MIS18A, SERBP1, MCM3, KIF20A, MCM6, TOX, SLC2A4RG, MCM2	57	3966	20435	2.44068	0.000457649	0.000457753	0.000445381
GOTERM_CC_DIRECT	nucleoplasm	17	26.1538	0.000118956	FEN1, NUTF2, ARAP1, HNRNPAB, AURKB, MSH6, MIS18A, ORC1, GAR1, RCC1, NEK2, KIF20A, MCM6, KPNA2, POLE, SOX4, MCM2	57	2112	20435	2.88572	0.0131181	0.00660206	0.00642363
GOTERM_CC_DIRECT	MCM complex	3	4.61538	0.000399299	MCM3, MCM6, MCM2	57	11	20435	97.7751	0.0433627	0.0123378	0.0120044
GOTERM_CC_DIRECT	chromosome	5	7.69231	0.000444607	CDCA5, MCM3, MCM6, AURKB, MCM2	57	130	20435	13.7888	0.0481638	0.0123378	0.0120044
GOTERM_CC_DIRECT	cytoplasm	20	30.7692	0.00398118	HSPA9, HDAC2, NDRG3, NREP, ARAP1, HNRNPAB, AURKB, CDC25A, NELL2, TRMT9B, NUDT21, HNRNPM, FABP3, CCNB1, STMN1, SERBP1, RCC1, NEK2, SOX4, MCM2	57	3754	20435	1.91001	0.35776	0.0883822	0.0859935
GOTERM_CC_DIRECT	paraspeckles	2	3.07692	0.0136284	NUDT21, HNRNPM	57	5	20435	143.404	0.781978	0.252126	0.245311
GOTERM_CC_DIRECT	CMG complex	2	3.07692	0.0190286	MCM3, MCM6	57	7	20435	102.431	0.881462	0.252777	0.245945
GOTERM_CC_DIRECT	microtubule	4	6.15385	0.0209036	STMN1, TCP1, KIF20A, CCT5	57	214	20435	6.7011	0.904142	0.252777	0.245945
GOTERM_CC_DIRECT	nuclear origin of replication recognition complex	2	3.07692	0.0217177	ORC1, MCM2	57	8	20435	89.6272	0.912597	0.252777	0.245945
GOTERM_CC_DIRECT	chromosome, telomeric region	3	4.61538	0.0227727	FEN1, ORC1, GAR1	57	85	20435	12.6533	0.922462	0.252777	0.245945
GOTERM_CC_DIRECT	chromatin	4	6.15385	0.0305544	MSH6, MIS18A, HMGB1, MCM2	57	248	20435	5.7824	0.968077	0.29972	0.29162
GOTERM_CC_DIRECT	chaperonin-containing T-complex	2	3.07692	0.0324022	TCP1, CCT5	57	12	20435	59.7515	0.97417	0.29972	0.29162
GOTERM_CC_DIRECT	kinetochore	3	4.61538	0.0354179	CDT1, NEK2, AURKB	57	108	20435	9.95858	0.981734	0.302414	0.294241
GOTERM_CC_DIRECT	midbody	3	4.61538	0.0543218	NEK2, KIF20A, AURKB	57	137	20435	7.85056	0.99797	0.430694	0.419054
GOTERM_CC_DIRECT	chromosome, centromeric region	2	3.07692	0.0891499	MIS18A, AURKB	57	34	20435	21.0888	0.999968	0.659709	0.641879
GOTERM_MF_DIRECT	DNA replication origin binding	4	6.15385	3.20237e-05	ORC1, MCM3, MCM6, MCM2	55	21	18122	62.7602	0.00434582	0.00435523	0.00429118
GOTERM_MF_DIRECT	ATP binding	13	20	0.000679977	HSPA9, AURKB, MSH6, ORC1, TCP1, MCM3, NEK2, KIF20A, MCM6, ABCF2, CCT5, MCM2, FARSB	55	1395	18122	3.07052	0.0883584	0.0462384	0.0455585
GOTERM_MF_DIRECT	ATPase activity	4	6.15385	0.00194186	ORC1, TCP1, MCM3, MCM6	55	83	18122	15.8791	0.232295	0.0831887	0.0819653
GOTERM_MF_DIRECT	single-stranded DNA binding	4	6.15385	0.00244673	MCM3, MCM6, HMGB1, MCM2	55	90	18122	14.644	0.283346	0.0831887	0.0819653
GOTERM_MF_DIRECT	protein binding involved in protein folding	3	4.61538	0.00383427	HSPA9, TCP1, CCT5	55	31	18122	31.8862	0.406942	0.104292	0.102759
GOTERM_MF_DIRECT	DNA helicase activity	3	4.61538	0.00829441	MCM3, MCM6, MCM2	55	46	18122	21.4885	0.677852	0.188007	0.185242
GOTERM_MF_DIRECT	magnesium ion binding	4	6.15385	0.0231947	MSH6, FEN1, IDH2, FARSB	55	205	18122	6.42909	0.958895	0.426646	0.420372
GOTERM_MF_DIRECT	chromatin binding	5	7.69231	0.0260042	MSH6, NUDT21, CDT1, ORC1, POLE	55	378	18122	4.35835	0.972218	0.426646	0.420372
GOTERM_MF_DIRECT	unfolded protein binding	3	4.61538	0.0307542	HSPA9, TCP1, CCT5	55	92	18122	10.7443	0.985711	0.426646	0.420372
GOTERM_MF_DIRECT	histone deacetylase binding	3	4.61538	0.0313711	NUDT21, HDAC2, KPNA2	55	93	18122	10.6287	0.986896	0.426646	0.420372
GOTERM_MF_DIRECT	DNA binding	7	10.7692	0.0371197	CDT1, FEN1, ORC1, MCM3, MCM6, POLE, MCM2	55	835	18122	2.7622	0.994168	0.458934	0.452185
GOTERM_MF_DIRECT	four-way junction DNA binding	2	3.07692	0.0466449	MSH6, HMGB1	55	16	18122	41.1864	0.998491	0.528642	0.520868
Category	Term	Count	Gene.ratio	PValue	Genes	List Total	Pop Hits	Pop Total	Fold Enrichment	Bonferroni	Benjamini	FDR
KEGG_PATHWAY	Cell cycle	7	10.7692	1.85597e-06	HDAC2, CCNB1, ORC1, MCM3, MCM6, CDC25A, MCM2	29	125	9009	17.3967	0.000120631	0.000120638	0.000120638
KEGG_PATHWAY	DNA replication	5	7.69231	4.10682e-06	FEN1, MCM3, MCM6, POLE, MCM2	29	36	9009	43.1466	0.000266908	0.000133472	0.000133472
KEGG_PATHWAY	Base excision repair	3	4.61538	0.00463425	FEN1, HMGB1, POLE	29	33	9009	28.2414	0.260607	0.100409	0.100409
KEGG_PATHWAY	MicroRNAs in cancer	5	7.69231	0.0121221	HDAC2, CDCA5, STMN1, SOX4, CDC25A	29	293	9009	5.30128	0.547403	0.196984	0.196984

## Sheet: N-grey
Category	Term	Count	Gene.ratio	PValue	Genes	List Total	Pop Hits	Pop Total	Fold Enrichment	Bonferroni	Benjamini	FDR
GOTERM_BP_DIRECT	positive regulation of thymocyte apoptotic process	3	4.91803	6.56295e-05	WNT5A, TP53, BBC3	44	5	16548	225.655	0.0343769	0.0349805	0.0349805
GOTERM_BP_DIRECT	embryonic organ development	3	4.91803	0.00190497	PBX4, TP53, PBX1	44	25	16548	45.1309	0.638075	0.507676	0.507676
GOTERM_BP_DIRECT	calcium-mediated signaling	3	4.91803	0.0080545	P2RX4, CCR7, CCR10	44	52	16548	21.6976	0.986572	1	1
GOTERM_BP_DIRECT	polyamine biosynthetic process	2	3.27869	0.0103545	SAT1, SRM	44	4	16548	188.045	0.996104	1	1
GOTERM_BP_DIRECT	cell chemotaxis	3	4.91803	0.020546	CXCL12, CCR7, CCR10	44	85	16548	13.2738	0.999984	1	1
GOTERM_BP_DIRECT	DNA damage response, signal transduction by p53 class mediator resulting in cell cycle arrest	2	3.27869	0.0206042	TP53, SOX4	44	8	16548	94.0227	0.999985	1	1
GOTERM_BP_DIRECT	immune response	4	6.55738	0.0253423	CXCL12, FASLG, CCR7, CCR10	44	244	16548	6.16542	0.999999	1	1
GOTERM_BP_DIRECT	positive regulation of T cell migration	2	3.27869	0.0282234	CXCL12, AIF1	44	11	16548	68.3802	1	1	1
GOTERM_BP_DIRECT	spinal cord development	2	3.27869	0.0332707	PTPRS, SOX4	44	13	16548	57.8601	1	1	1
GOTERM_BP_DIRECT	post-anal tail morphogenesis	2	3.27869	0.0382924	WNT5A, DCHS1	44	15	16548	50.1455	1	1	1
GOTERM_BP_DIRECT	positive regulation of monocyte chemotaxis	2	3.27869	0.0382924	CXCL12, AIF1	44	15	16548	50.1455	1	1	1
GOTERM_BP_DIRECT	release of cytochrome c from mitochondria	2	3.27869	0.0382924	TP53, BBC3	44	15	16548	50.1455	1	1	1
GOTERM_BP_DIRECT	natural killer cell differentiation	2	3.27869	0.0382924	TOX, PBX1	44	15	16548	50.1455	1	1	1
GOTERM_BP_DIRECT	positive regulation of filopodium assembly	2	3.27869	0.0432885	GPM6A, ARAP1	44	17	16548	44.246	1	1	1
GOTERM_BP_DIRECT	axon guidance	3	4.91803	0.0473622	ENAH, CXCL12, WNT5A	44	134	16548	8.41995	1	1	1
GOTERM_BP_DIRECT	positive regulation of release of cytochrome c from mitochondria	2	3.27869	0.0482594	TP53, BBC3	44	19	16548	39.5885	1	1	1
GOTERM_BP_DIRECT	cerebellum development	2	3.27869	0.0482594	PTPRS, TP53	44	19	16548	39.5885	1	1	1
GOTERM_BP_DIRECT	determination of adult lifespan	2	3.27869	0.0482594	TP53, BBC3	44	19	16548	39.5885	1	1	1
GOTERM_BP_DIRECT	negative regulation of stress fiber assembly	2	3.27869	0.0482594	ARAP1, RHPN2	44	19	16548	39.5885	1	1	1
GOTERM_BP_DIRECT	positive regulation of neuron apoptotic process	2	3.27869	0.0507353	TP53, BBC3	44	20	16548	37.6091	1	1	1
GOTERM_BP_DIRECT	embryonic skeletal system development	2	3.27869	0.053205	WNT5A, PBX1	44	21	16548	35.8182	1	1	1
GOTERM_BP_DIRECT	protein stabilization	3	4.91803	0.0551799	TCP1, TP53, SOX4	44	146	16548	7.7279	1	1	1
GOTERM_BP_DIRECT	intrinsic apoptotic signaling pathway in response to endoplasmic reticulum stress	2	3.27869	0.063021	TP53, BBC3	44	25	16548	30.0873	1	1	1
GOTERM_BP_DIRECT	embryonic limb morphogenesis	2	3.27869	0.0678916	WNT5A, PBX1	44	27	16548	27.8586	1	1	1
GOTERM_BP_DIRECT	intrinsic apoptotic signaling pathway in response to DNA damage by p53 class mediator	2	3.27869	0.0703176	TP53, BBC3	44	28	16548	26.8636	1	1	1
GOTERM_BP_DIRECT	eye development	2	3.27869	0.0703176	PBX4, PBX1	44	28	16548	26.8636	1	1	1
GOTERM_BP_DIRECT	positive regulation of chemokine production	2	3.27869	0.0703176	WNT5A, AIF1	44	28	16548	26.8636	1	1	1
GOTERM_BP_DIRECT	positive regulation of intrinsic apoptotic signaling pathway	2	3.27869	0.0751512	TP53, BBC3	44	30	16548	25.0727	1	1	1
GOTERM_BP_DIRECT	toxin transport	2	3.27869	0.0775588	TCP1, BBC3	44	31	16548	24.2639	1	1	1
GOTERM_BP_DIRECT	in utero embryonic development	3	4.91803	0.0810349	TIE1, TP53, DBN1	44	182	16548	6.1993	1	1	1
GOTERM_BP_DIRECT	branching involved in ureteric bud morphogenesis	2	3.27869	0.0871281	DCHS1, PBX1	44	35	16548	21.4909	1	1	1
GOTERM_BP_DIRECT	somitogenesis	2	3.27869	0.0918763	WNT5A, TP53	44	37	16548	20.3292	1	1	1
GOTERM_BP_DIRECT	positive regulation of apoptotic process	3	4.91803	0.0919352	ADAMTSL4, TP53, SOX4	44	196	16548	5.75649	1	1	1
GOTERM_BP_DIRECT	negative regulation of BMP signaling pathway	2	3.27869	0.0989534	WNT5A, TOB1	44	40	16548	18.8045	1	1	1
GOTERM_CC_DIRECT	external side of plasma membrane	8	13.1148	1.79215e-05	LAG3, WC1.3, CXCL12, LOC100335205, FASLG, CCR7, CCR10, CD276	52	333	20435	9.44098	0.00173689	0.00173838	0.00173838
GOTERM_CC_DIRECT	membrane	6	9.83607	0.0545363	STK11, PGRMC1, WC1.3, WC1, TIE1	52	827	20435	2.85113	0.995659	1	1
GOTERM_CC_DIRECT	cytoplasm	15	24.5902	0.0722464	NDRG3, SOX13, ARAP1, AIF1, TOB1, PBX1, ENAH, HNRNPM, ABTB1, MAPKAPK3, STMN1, RPS6KA1, TERF2IP, TP53, SOX4	52	3754	20435	1.57025	0.999307	1	1
GOTERM_CC_DIRECT	endoplasmic reticulum	5	8.19672	0.0895536	PGRMC1, TP53, CCR10, PDIA4, BBC3	52	681	20435	2.88532	0.999888	1	1
GOTERM_CC_DIRECT	cytosol	12	19.6721	0.091783	ENAH, ABTB1, STK11, PTPRS, RPS6KA1, AKR1B1, TERF2IP, ARAP1, TP53, AIF1, SAT1, TPCN2	52	2859	20435	1.64945	0.999912	1	1
GOTERM_CC_DIRECT	glutamatergic synapse	3	4.91803	0.0997491	PTPRS, WNT5A, DBN1	52	214	20435	5.50908	0.999963	1	1
GOTERM_MF_DIRECT	scavenger receptor activity	3	4.91803	0.0145403	WC1.3, WC1	46	74	18122	15.9712	0.819802	1	1
GOTERM_MF_DIRECT	protein serine/threonine/tyrosine kinase activity	3	4.91803	0.0180633	MAPKAPK3, TIE1, RPS6KA1	46	83	18122	14.2394	0.881486	1	1
GOTERM_MF_DIRECT	C-C chemokine receptor activity	2	3.27869	0.0579606	CCR7, CCR10	46	24	18122	32.8297	0.999075	1	1
GOTERM_MF_DIRECT	C-C chemokine binding	2	3.27869	0.0603029	CCR7, CCR10	46	25	18122	31.5165	0.999309	1	1
Category	Term	Count	Gene.ratio	PValue	Genes	List Total	Pop Hits	Pop Total	Fold Enrichment	Bonferroni	Benjamini	FDR
KEGG_PATHWAY	Hippo signaling pathway	4	6.55738	0.0160536	PATJ, FRMD6, WNT5A, BBC3	32	156	9009	7.21875	0.849458	0.998736	0.998736
KEGG_PATHWAY	MAPK signaling pathway	5	8.19672	0.0170724	MAPKAPK3, STMN1, RPS6KA1, FASLG, TP53	32	292	9009	4.82074	0.866642	0.998736	0.998736
KEGG_PATHWAY	Platinum drug resistance	3	4.91803	0.0292629	FASLG, TP53, BBC3	32	78	9009	10.8281	0.969034	1	1
KEGG_PATHWAY	Viral protein interaction with cytokine and cytokine receptor	3	4.91803	0.0419738	CXCL12, CCR7, CCR10	32	95	9009	8.89046	0.993376	1	1
KEGG_PATHWAY	Neurotrophin signaling pathway	3	4.91803	0.0655544	RPS6KA1, FASLG, TP53	32	122	9009	6.9229	0.999641	1	1
KEGG_PATHWAY	MicroRNAs in cancer	4	6.55738	0.0784134	CDCA5, STMN1, TP53, SOX4	32	293	9009	3.84343	0.999929	1	1
KEGG_PATHWAY	Apoptosis	3	4.91803	0.0862962	FASLG, TP53, BBC3	32	143	9009	5.90625	0.999974	1	1
KEGG_PATHWAY	Hippo signaling pathway - multiple species	2	3.27869	0.0952685	FRMD6, DCHS1	32	29	9009	19.4159	0.999992	1	1

## Sheet: M-light cyan 
Category	Term	Count	Gene.ratio	PValue	Genes	List Total	Pop Hits	Pop Total	Fold Enrichment	Bonferroni	Benjamini	FDR
GOTERM_BP_DIRECT	positive regulation of cell proliferation	6	9.52381	0.00206291	ACER2, ERBB2, PDGFB, PTH1R, MEIS3, RUNX2	49	313	16548	6.47376	0.589358	0.625874	0.625874
GOTERM_BP_DIRECT	neuron differentiation	4	6.34921	0.00330571	ERBB2, RUNX3, VXN, RUNX2	49	103	16548	13.1151	0.760001	0.625874	0.625874
GOTERM_BP_DIRECT	chondrocyte differentiation	3	4.7619	0.00435643	PTH1R, RUNX3, RUNX2	49	34	16548	29.7983	0.847673	0.625874	0.625874
GOTERM_BP_DIRECT	ossification	3	4.7619	0.0088834	ATP6V0A4, RUNX3, RUNX2	49	49	16548	20.6764	0.978632	0.640042	0.640042
GOTERM_BP_DIRECT	positive regulation of ERK1 and ERK2 cascade	4	6.34921	0.00954301	GPR55, PDGFB, SPRY2, GAS6	49	151	16548	8.94607	0.983962	0.640042	0.640042
GOTERM_BP_DIRECT	negative regulation of sequence-specific DNA binding transcription factor activity	3	4.7619	0.0107108	BHLHE40, TWIST1, GAS6	49	54	16548	18.7619	0.990354	0.640042	0.640042
GOTERM_BP_DIRECT	activation of cysteine-type endopeptidase activity involved in apoptotic process	3	4.7619	0.0110946	ACER2, FASLG, BBC3	49	55	16548	18.4208	0.99184	0.640042	0.640042
GOTERM_BP_DIRECT	cellular response to hypoxia	3	4.7619	0.0118801	PDGFB, TWIST1, BBC3	49	57	16548	17.7744	0.994206	0.640042	0.640042
GOTERM_BP_DIRECT	interleukin-18-mediated signaling pathway	2	3.1746	0.0144211	PDGFB, IL18R1	49	5	16548	135.086	0.99809	0.690611	0.690611
GOTERM_BP_DIRECT	positive regulation of protein kinase B signaling	3	4.7619	0.0241531	SPRY2, MEIS3, GAS6	49	83	16548	12.2065	0.999973	1	1
GOTERM_BP_DIRECT	neuron migration	3	4.7619	0.028065	GPM6A, TWIST1, GAS6	49	90	16548	11.2571	0.999995	1	1
GOTERM_BP_DIRECT	immune response	4	6.34921	0.0336761	CX3CR1, FASLG, CXCR6, CD244	49	244	16548	5.5363	1	1	1
GOTERM_BP_DIRECT	osteoblast development	2	3.1746	0.0454345	PTH1R, RUNX2	49	16	16548	42.2143	1	1	1
GOTERM_BP_DIRECT	positive regulation of protein tyrosine kinase activity	2	3.1746	0.0564735	PDGFB, GAS6	49	20	16548	33.7714	1	1	1
GOTERM_BP_DIRECT	activation of protein kinase B activity	2	3.1746	0.0564735	PDGFB, GAS6	49	20	16548	33.7714	1	1	1
GOTERM_BP_DIRECT	positive regulation of gene expression	4	6.34921	0.0570379	PDGFB, SPRY2, GAS6, RUNX2	49	302	16548	4.47304	1	1	1
GOTERM_BP_DIRECT	bone resorption	2	3.1746	0.061946	GPR55, PTH1R	49	22	16548	30.7013	1	1	1
GOTERM_BP_DIRECT	regulation of cell differentiation	2	3.1746	0.0673874	RUNX3, RUNX2	49	24	16548	28.1429	1	1	1
GOTERM_BP_DIRECT	negative regulation of transcription from RNA polymerase II promoter	5	7.93651	0.0711422	TAL1, BHLHE40, TWIST1, FASLG, AEBP1	49	541	16548	3.1212	1	1	1
GOTERM_BP_DIRECT	peptidyl-serine phosphorylation	3	4.7619	0.0726922	RPS6KA1, PDGFB, GAS6	49	153	16548	6.62185	1	1	1
GOTERM_BP_DIRECT	viral entry into host cell	2	3.1746	0.0727979	SMPD1, GAS6	49	26	16548	25.978	1	1	1
GOTERM_BP_DIRECT	stem cell differentiation	2	3.1746	0.0754917	GPM6A, RUNX2	49	27	16548	25.0159	1	1	1
GOTERM_BP_DIRECT	embryonic forelimb morphogenesis	2	3.1746	0.0808561	TWIST1, RUNX2	49	29	16548	23.2906	1	1	1
GOTERM_BP_DIRECT	cellular response to growth factor stimulus	2	3.1746	0.0835269	PDGFB, GAS6	49	30	16548	22.5143	1	1	1
GOTERM_BP_DIRECT	cell maturation	2	3.1746	0.0835269	PTH1R, RUNX2	49	30	16548	22.5143	1	1	1
GOTERM_BP_DIRECT	hemopoiesis	2	3.1746	0.0835269	RUNX3, RUNX2	49	30	16548	22.5143	1	1	1
GOTERM_BP_DIRECT	embryonic cranial skeleton morphogenesis	2	3.1746	0.0835269	TWIST1, RUNX2	49	30	16548	22.5143	1	1	1
GOTERM_BP_DIRECT	cellular response to drug	2	3.1746	0.0914938	ACER2, GAS6	49	33	16548	20.4675	1	1	1
GOTERM_BP_DIRECT	positive regulation of fibroblast proliferation	2	3.1746	0.0941343	PDGFB, GAS6	49	34	16548	19.8655	1	1	1
GOTERM_BP_DIRECT	negative regulation of MAP kinase activity	2	3.1746	0.0941343	SMPD1, SPRY2	49	34	16548	19.8655	1	1	1
GOTERM_BP_DIRECT	in utero embryonic development	3	4.7619	0.0977463	TWIST1, PTH1R, DBN1	49	182	16548	5.56672	1	1	1
GOTERM_BP_DIRECT	peptidyl-tyrosine dephosphorylation	2	3.1746	0.0993929	DNAJC6, PTPRF	49	36	16548	18.7619	1	1	1
GOTERM_BP_DIRECT	positive regulation of cell division	2	3.1746	0.0993929	TAL1, PDGFB	49	36	16548	18.7619	1	1	1
GOTERM_CC_DIRECT	integral component of plasma membrane	7	11.1111	0.0152533	CX3CR1, SLCO3A1, ERBB2, GPR55, PTH1R, SCN1B, CD320	49	865	20435	3.3749	0.737436	1	1
GOTERM_CC_DIRECT	nucleus	15	23.8095	0.0680547	ZNF462, SOX13, MICAL3, TESK2, TWIST1, FASLG, MEIS3, VXN, RUNX2, TRMT9B, TH, BHLHE40, ERBB2, SPRY2, IGF2BP3	49	3966	20435	1.57731	0.997827	1	1
GOTERM_MF_DIRECT	E-box binding	3	4.7619	0.00466393	TAL1, BHLHE40, TWIST1	45	42	18122	28.7651	0.462998	0.341032	0.341032
GOTERM_MF_DIRECT	protein domain specific binding	4	6.34921	0.0051283	DNAJC6, BHLHE40, TWIST1, RUNX2	45	144	18122	11.1864	0.495314	0.341032	0.341032
GOTERM_MF_DIRECT	RNA polymerase II transcription factor activity, sequence-specific DNA binding	7	11.1111	0.0276396	TAL1, BHLHE40, SOX13, TWIST1, MEIS3, RUNX3, RUNX2	45	961	18122	2.93338	0.975955	0.871913	0.871913
GOTERM_MF_DIRECT	phosphoric diester hydrolase activity	2	3.1746	0.0451594	SMPD1, PLCXD2	45	19	18122	42.3906	0.997858	0.871913	0.871913
GOTERM_MF_DIRECT	protein heterodimerization activity	4	6.34921	0.0461397	BHLHE40, ERBB2, PDGFB, PDSS1	45	331	18122	4.8666	0.998132	0.871913	0.871913
GOTERM_MF_DIRECT	bHLH transcription factor binding	2	3.1746	0.0497954	TWIST1, RUNX2	45	21	18122	38.3534	0.998879	0.871913	0.871913
GOTERM_MF_DIRECT	cysteine-type endopeptidase inhibitor activity involved in apoptotic process	2	3.1746	0.0521052	RPS6KA1, GAS6	45	22	18122	36.6101	0.999189	0.871913	0.871913
GOTERM_MF_DIRECT	C-C chemokine receptor activity	2	3.1746	0.0567083	CX3CR1, CXCR6	45	24	18122	33.5593	0.999575	0.871913	0.871913
GOTERM_MF_DIRECT	C-C chemokine binding	2	3.1746	0.0590016	CX3CR1, CXCR6	45	25	18122	32.2169	0.999693	0.871913	0.871913
Category	Term	Count	Gene.ratio	PValue	Genes	List Total	Pop Hits	Pop Total	Fold Enrichment	Bonferroni	Benjamini	FDR
KEGG_PATHWAY	Viral protein interaction with cytokine and cytokine receptor	4	6.34921	0.00412293	CX3CR1, LOC510185, IL2RB, IL18R1	32	95	9009	11.8539	0.408264	0.327248	0.327248
KEGG_PATHWAY	Cytokine-cytokine receptor interaction	6	9.52381	0.00515351	CX3CR1, LOC510185, IL2RB, FASLG, CXCR6, IL18R1	32	333	9009	5.07264	0.481175	0.327248	0.327248
KEGG_PATHWAY	Natural killer cell mediated cytotoxicity	4	6.34921	0.0163287	ITGB2, NKG2A, FASLG, CD244	32	157	9009	7.17277	0.876419	0.54514	0.54514
KEGG_PATHWAY	Measles	4	6.34921	0.0171697	LOC510185, IL2RB, FASLG, BBC3	32	160	9009	7.03828	0.889141	0.54514	0.54514
KEGG_PATHWAY	Platinum drug resistance	3	4.7619	0.0292629	ERBB2, FASLG, BBC3	32	78	9009	10.8281	0.976991	0.628116	0.628116
KEGG_PATHWAY	EGFR tyrosine kinase inhibitor resistance	3	4.7619	0.0306627	ERBB2, PDGFB, GAS6	32	80	9009	10.5574	0.980844	0.628116	0.628116
KEGG_PATHWAY	Pathways in cancer	6	9.52381	0.036137	LOC510185, IL2RB, ERBB2, PDGFB, FASLG, BBC3	32	543	9009	3.11084	0.990669	0.628116	0.628116
KEGG_PATHWAY	PI3K-Akt signaling pathway	5	7.93651	0.0395664	LOC510185, IL2RB, ERBB2, PDGFB, FASLG	32	379	9009	3.71413	0.994066	0.628116	0.628116
KEGG_PATHWAY	Th1 and Th2 cell differentiation	3	4.7619	0.0452194	LOC510185, IL2RB, RUNX3	32	99	9009	8.53125	0.997196	0.638096	0.638096
KEGG_PATHWAY	MAPK signaling pathway	4	6.34921	0.0777874	ERBB2, RPS6KA1, PDGFB, FASLG	32	292	9009	3.85659	0.999966	0.9879	0.9879

## Sheet: M-light green
Category	Term	Count	Gene.ratio	PValue	Genes	List Total	Pop Hits	Pop Total	Fold Enrichment	Bonferroni	Benjamini	FDR
GOTERM_BP_DIRECT	toxin transport	4	6.25	0.000116642	TCP1, CCT5, ATP6V0A1, BBC3	52	31	16548	41.062	0.0432469	0.0442073	0.0442073
GOTERM_BP_DIRECT	protein folding	4	6.25	0.0043695	TCP1, CCT5, HSP90B1, HSPD1	52	107	16548	11.8965	0.809798	0.82802	0.82802
GOTERM_BP_DIRECT	meiotic sister chromatid cohesion, centromeric	2	3.125	0.00921792	BUB1B, BUB1	52	3	16548	212.154	0.970097	1	1
GOTERM_BP_DIRECT	transcription from RNA polymerase II promoter	3	4.6875	0.0156524	TAL1, NCAPG2, ARRB2	52	62	16548	15.3983	0.997469	1	1
GOTERM_BP_DIRECT	positive regulation of establishment of protein localization to telomere	2	3.125	0.0274045	TCP1, CCT5	52	9	16548	70.7179	0.999973	1	1
GOTERM_BP_DIRECT	neuron migration	3	4.6875	0.0313927	ASPM, GPM6A, GAS6	52	90	16548	10.6077	0.999994	1	1
GOTERM_BP_DIRECT	spinal cord association neuron differentiation	2	3.125	0.0333937	TAL1, LMO4	52	11	16548	57.8601	0.999997	1	1
GOTERM_BP_DIRECT	positive regulation of protein dephosphorylation	2	3.125	0.0482089	CDCA2, SMPD1	52	16	16548	39.7788	1	1	1
GOTERM_BP_DIRECT	determination of adult lifespan	2	3.125	0.0569909	MSH6, BBC3	52	19	16548	33.498	1	1	1
GOTERM_BP_DIRECT	mitotic spindle assembly checkpoint	2	3.125	0.0628014	BUB1B, BUB1	52	21	16548	30.3077	1	1	1
GOTERM_BP_DIRECT	positive regulation of transcription from RNA polymerase II promoter	6	9.375	0.0644366	ZNF462, HDAC2, PARP1, TAL1, LMO4, RPS6KA1	52	703	16548	2.71605	1	1	1
GOTERM_BP_DIRECT	viral entry into host cell	2	3.125	0.0771744	SMPD1, GAS6	52	26	16548	24.4793	1	1	1
GOTERM_BP_DIRECT	positive regulation of telomere maintenance via telomerase	2	3.125	0.082863	TCP1, CCT5	52	28	16548	22.7308	1	1	1
GOTERM_BP_DIRECT	microtubule bundle formation	2	3.125	0.0913313	FES, KIF20A	52	31	16548	20.531	1	1	1
GOTERM_BP_DIRECT	negative regulation of interleukin-6 production	2	3.125	0.0969343	ARRB2, GAS6	52	33	16548	19.2867	1	1	1
GOTERM_CC_DIRECT	cytosol	18	28.125	0.00281287	RRM2, CDCA2, BUB1B, AKR1B1, PDAP1, NUTF2, ARRB2, TPCN2, HSP90B1, MSH6, GON7, ERBB2, RPS6KA1, STRAP, IGF2BP3, KPNA2, BUB1, ATP6V0A1	61	2859	20435	2.10913	0.284807	0.299825	0.299825
GOTERM_CC_DIRECT	nucleoplasm	14	21.875	0.00737845	FEN1, CDCA2, NUTF2, ARRB2, MSH6, GON7, CENPH, NASP, TAL1, RPS6KA1, KIF20A, MCM6, KPNA2, BUB1	61	2112	20435	2.22064	0.585752	0.299825	0.299825
GOTERM_CC_DIRECT	nucleus	21	32.8125	0.00755862	ZNF462, HDAC2, FEN1, CDCA2, PARP1, DAPK2, NCAPG2, ARRB2, NREP, MKI67, GON7, ASPM, STIP1, CENPH, NASP, ERBB2, STRAP, IGF2BP3, KIF20A, MCM6, KPNA2	61	3966	20435	1.77383	0.594604	0.299825	0.299825
GOTERM_CC_DIRECT	chaperonin-containing T-complex	2	3.125	0.0346794	TCP1, CCT5	61	12	20435	55.8333	0.985006	0.889923	0.889923
GOTERM_CC_DIRECT	kinetochore	3	4.6875	0.0401599	CENPH, BUB1B, BUB1	61	108	20435	9.30556	0.992385	0.889923	0.889923
GOTERM_CC_DIRECT	chromosome	3	4.6875	0.0559576	CDCA2, PARP1, MCM6	61	130	20435	7.73077	0.998943	0.889923	0.889923
GOTERM_CC_DIRECT	midbody	3	4.6875	0.061374	ASPM, KIF20A, HSP90B1	61	137	20435	7.33577	0.999467	0.889923	0.889923
GOTERM_CC_DIRECT	Golgi apparatus	6	9.375	0.0669375	MSH6, RAB37, DAPK2, TCP1, KIF20A, ATP6V0A1	61	744	20435	2.70161	0.999737	0.889923	0.889923
GOTERM_CC_DIRECT	macromolecular complex	4	6.25	0.0673051	FEN1, NASP, HSP90B1, HSPD1	61	319	20435	4.20063	0.999749	0.889923	0.889923
GOTERM_CC_DIRECT	lysosomal membrane	3	4.6875	0.0803343	LAMP3, SMPD1, TPCN2	61	160	20435	6.28125	0.999953	0.925468	0.925468
GOTERM_CC_DIRECT	mitochondrial matrix	3	4.6875	0.0855475	FABP3, GFM1, HSPD1	61	166	20435	6.05422	0.999976	0.925468	0.925468
GOTERM_CC_DIRECT	transcription factor complex	3	4.6875	0.095362	PDLIM1, PARP1, TAL1	61	177	20435	5.67797	0.999993	0.945673	0.945673
GOTERM_MF_DIRECT	ATP binding	14	21.875	4.74239e-05	DAPK2, BUB1B, HSPD1, HSP90B1, MSH6, FES, ERBB2, TCP1, RPS6KA1, KIF20A, MCM6, BUB1, CCT5, FARSB	49	1395	18122	3.71162	0.00671172	0.00673419	0.00673419
GOTERM_MF_DIRECT	ATPase activity	4	6.25	0.00138105	TCP1, MCM6, HSP90B1, HSPD1	49	83	18122	17.8235	0.178189	0.0980547	0.0980547
GOTERM_MF_DIRECT	magnesium ion binding	4	6.25	0.0169872	MSH6, FEN1, RPS6KA1, FARSB	49	205	18122	7.21633	0.912219	0.716294	0.716294
GOTERM_MF_DIRECT	unfolded protein binding	3	4.6875	0.0247204	TCP1, CCT5, HSP90B1	49	92	18122	12.0599	0.971402	0.716294	0.716294
GOTERM_MF_DIRECT	histone deacetylase binding	3	4.6875	0.0252216	HDAC2, TAL1, KPNA2	49	93	18122	11.9302	0.973415	0.716294	0.716294
GOTERM_MF_DIRECT	mRNA 5'-UTR binding	2	3.125	0.0542033	IGF2BP3, CCT5	49	21	18122	35.2225	0.999634	1	1
GOTERM_MF_DIRECT	cysteine-type endopeptidase inhibitor activity involved in apoptotic process	2	3.125	0.0567113	RPS6KA1, GAS6	49	22	18122	33.6215	0.999749	1	1
GOTERM_MF_DIRECT	immunoglobulin receptor binding	2	3.125	0.0617079	FES, JCHAIN	49	24	18122	30.8197	0.999882	1	1
GOTERM_MF_DIRECT	protein binding involved in protein folding	2	3.125	0.0789927	TCP1, CCT5	49	31	18122	23.8604	0.999992	1	1
Category	Term	Count	Gene.ratio	PValue	Genes	List Total	Pop Hits	Pop Total	Fold Enrichment	Bonferroni	Benjamini	FDR
KEGG_PATHWAY	Chemical carcinogenesis - receptor activation	5	7.8125	0.00540008	RPS6KA1, EPHX3, ARRB2, KPNA2, HSP90B1	31	216	9009	6.72715	0.505354	0.523605	0.523605
KEGG_PATHWAY	Cell cycle	4	6.25	0.00805546	HDAC2, BUB1B, MCM6, BUB1	31	125	9009	9.29961	0.650569	0.523605	0.523605
KEGG_PATHWAY	Platinum drug resistance	3	4.6875	0.0275271	MSH6, ERBB2, BBC3	31	78	9009	11.1774	0.973449	1	1
KEGG_PATHWAY	Pathways in cancer	6	9.375	0.0318296	MSH6, HDAC2, DAPK2, ERBB2, HSP90B1, BBC3	31	543	9009	3.21119	0.985081	1	1
KEGG_PATHWAY	Lysosome	3	4.6875	0.0776602	LAMP3, SMPD1, ATP6V0A1	31	139	9009	6.27222	0.999973	1	1
